# Supplementary material for: Identification of Key Transcription Factors and Immune Infiltration Patterns Associated With Breast Cancer Prognosis Using WGCNA and Cox Regression Analysis
Source: Front Oncol. 2021 Dec 21;11:742792. doi: 10.3389/fonc.2021.742792 (PMC8724129; doi:10.3389/fonc.2021.742792)
Supplement: Supplementary file 2 [file Table_1.xlsx]

## Sheet: BRCA_allTF_FCp
Gene	logFC	padj
UHRF1	3.34405	4.67191e-211
EBF1	-3.07347	1.76831e-185
PTTG1	3.22292	1.66505e-178
PPARG	-3.38945	3.66263e-170
FOXM1	3.47289	6.66129e-164
RAD51	2.58284	2.96154e-151
MYBL2	3.83909	6.37734e-149
CENPA	3.27626	5.36067e-142
EZH2	2.31143	3.25425e-140
E2F8	3.31644	2.37623e-138
E2F1	2.65	8.40556e-129
EBF3	-2.75073	3.5518e-125
SOX12	1.82847	5.22307e-122
EPAS1	-1.95824	5.45678e-122
KLF15	-3.38658	4.40341e-120
PITX1	3.81477	1.31624e-119
FOXO1	-1.85764	1.53726e-116
MAZ	1.28102	7.47456e-115
E2F7	2.89214	3.40705e-113
KLF4	-2.56903	6.32936e-113
FOXN3	-1.63543	4.56104e-112
ATOH8	-3.28409	1.30878e-109
SALL4	2.80409	2.42858e-106
CSRNP1	-1.88998	6.55544e-106
TBX15	-2.28408	7.4143e-103
HES6	2.88599	1.09108e-102
PARP1	1.20215	3.26438e-102
NR3C1	-1.71444	2.02991e-101
KLF9	-1.72791	2.78016e-100
CEBPA	-2.21213	5.3374e-100
MLXIPL	-3.52944	8.76278e-100
GTF2IRD1	1.10108	2.73358e-99
E2F2	2.58452	9.64185e-97
ZNF695	3.21443	1.91879e-96
MYT1	4.91429	5.00234e-94
STAT5B	-1.20238	1.34267e-90
HDGF	1.23225	1.0042e-89
EBF2	-2.27553	1.37004e-89
ESR2	-2.1086	2.45984e-89
TAL1	-1.94967	1.35102e-88
MCM2	1.80492	8.09979e-88
ERG	-1.66975	8.07175e-87
SOX17	-2.18287	3.06583e-86
ZNF668	1.05279	7.27683e-86
BRIP1	2.20113	1.70048e-84
IRF7	1.94861	1.1906e-82
TRIB3	1.68332	3.00223e-82
LHX2	4.43148	8.4706e-82
FBXL19	1.27596	1.37022e-80
HIF3A	-3.73889	4.22347e-80
ARID5B	-1.51694	7.25726e-80
FOXP3	2.16341	7.69311e-80
PER1	-2.06458	3.46418e-79
TEF	-1.37999	1.32483e-78
EGR1	-2.67392	3.43715e-78
TSHZ2	-2.38181	3.79154e-77
HLF	-2.84693	5.47101e-77
SOX7	-1.87605	2.00183e-76
NR3C2	-2.16937	6.61875e-76
WT1	4.75005	9.09024e-76
HOXA4	-2.28662	1.18601e-75
SMYD3	1.66801	1.42282e-75
TIGD3	2.05015	4.40827e-75
KAT2B	-1.43938	6.31711e-75
MEOX2	-2.72754	1.59472e-74
CBX7	-1.5261	2.02988e-74
KLF10	-1.24417	4.35685e-74
ZNF367	1.67731	1.1482e-73
HOXC11	3.57726	1.32784e-73
TWIST2	-2.27829	8.80817e-73
ZNF781	-1.53252	1.02914e-72
ZNF48	1.06549	1.38228e-72
HOXC13	2.97674	2.22345e-72
CBX8	1.49258	2.94061e-72
ZFP36	-2.20849	3.09033e-72
DMRT2	-2.81142	3.44981e-72
CREB3L1	2.3071	4.03886e-72
NR2F6	1.26108	1.11669e-71
NKX3-2	2.95523	1.55067e-70
KLF11	-1.23861	2.24318e-70
FOXJ1	4.50545	4.34076e-70
KLF6	-1.33682	4.82297e-70
FOSB	-3.42143	9.65587e-70
RUVBL1	1.03515	1.50128e-69
PER2	-1.21901	2.93328e-69
STAT5A	-1.4375	8.4813e-69
SMARCA4	0.954614	9.7566e-69
ZNF687	0.932314	1.09776e-68
CREB5	-2.06042	1.63218e-68
CSRNP3	-2.38076	2.56952e-68
TLX1	5.91771	4.04823e-68
RXRG	-3.03204	1.72528e-67
ZEB2	-1.57746	2.13129e-67
RHOXF1	-2.57443	5.36247e-67
POU6F1	-1.13531	2.71254e-66
LEF1	2.02262	6.87473e-66
HOXB13	6.06644	1.69643e-65
CBX2	2.69447	2.43886e-65
SRSF1	0.579518	2.79536e-64
TEAD1	-1.29988	3.4771e-64
CREB3L4	1.68369	1.81581e-63
LBX2	1.83095	2.22203e-63
HOXA5	-2.35666	2.32479e-63
MEF2C	-1.39016	3.85688e-63
EGR2	-2.18154	3.87004e-63
GBX2	4.47379	3.58076e-62
ZNF672	0.877961	9.68102e-62
CENPX	1.47702	2.71012e-61
PAX7	6.87076	4.68696e-61
FOXO6	1.68137	1.84882e-60
FOS	-2.56432	2.90247e-60
HMGN1	0.867695	4.0669e-60
RFX5	0.902543	1.15414e-59
BRCA2	1.52393	4.47692e-59
MXD3	1.65971	1.45708e-58
CENPS	1.08636	3.55e-58
PRDM5	-1.41842	3.56403e-58
ASCL1	6.23356	4.18012e-58
HMGA1	1.57676	4.71748e-58
MEOX1	-2.67019	6.55254e-58
ILF2	0.985182	2.01277e-57
KDM5B	1.01404	2.33886e-57
TLE3	1.00097	4.67971e-57
DNMT1	1.01166	6.5259e-57
ZNF25	-0.857679	1.17423e-56
BARD1	1.15747	1.54902e-56
LMO2	-1.19254	2.20808e-56
FOXO4	-1.00818	4.15985e-56
ZBTB4	-0.852663	5.48433e-56
DMBX1	3.17364	5.54984e-56
INSM1	4.61609	8.80112e-56
SIX4	1.59523	2.57606e-55
ZNF467	1.52552	5.725e-55
POGK	0.86584	5.76139e-55
LHX6	-1.72886	8.49733e-55
ZNF366	-1.75652	2.92871e-54
SCX	2.40754	2.99731e-54
RUNX1T1	-1.74374	3.42238e-54
CRABP2	2.14714	9.25246e-54
MEN1	0.788946	5.1027e-53
ETS2	-1.24412	6.30744e-53
OTX1	2.52135	1.47928e-52
MYOCD	-2.44887	2.22522e-52
TCF21	-2.64404	5.56103e-52
CACYBP	0.940533	5.81355e-52
ZNF239	1.21276	6.25341e-52
ZNF296	1.63099	1.06758e-51
ETV7	2.00974	1.39781e-51
EMX1	3.5834	1.68777e-50
FOXH1	2.28241	4.68376e-50
FOXD2	1.85198	6.07374e-50
MYBL1	2.13953	6.94011e-50
MAFF	-1.42244	8.37089e-50
ZHX3	-0.928516	9.70931e-50
ASCL2	2.54258	1.1139e-49
HOXC10	2.48842	1.19366e-49
THRB	-1.47937	1.50514e-49
PPARA	-1.42177	3.64905e-49
SMAD9	-1.41302	5.88723e-49
ZNF764	0.75772	8.22442e-49
ZBTB16	-3.04154	1.00777e-48
FUS	0.704129	1.48139e-48
BCL6	-1.14307	1.68634e-48
ZNF213	0.831523	3.7446e-48
MAF	-1.15046	4.16978e-48
MNX1	3.20229	4.54103e-48
HOXC12	4.10586	9.2514e-48
TFE3	-0.600635	1.03894e-47
PLAGL1	-1.69827	1.0464e-47
MIF	1.61918	1.05119e-47
BIN1	-1.63034	3.68167e-47
FLI1	-1.17819	7.00011e-47
ZBTB12	1.10871	1.25379e-46
ATF3	-2.04899	2.81485e-46
FOXP2	-1.98586	2.86933e-46
ARNT2	2.03971	3.04117e-46
ATF7	-0.596565	4.72987e-46
CREBL2	-0.773367	6.36126e-46
TCF3	0.911903	6.76951e-46
NR5A2	-1.46299	1.11829e-45
MEIS2	-1.53351	2.41004e-45
ZNF598	0.885416	2.42078e-45
ZBTB47	-0.900905	9.91752e-45
HMG20B	1.00828	1.56346e-44
CHD4	0.488335	3.37473e-44
KLF2	-1.50824	4.53882e-44
PROX1	-2.25417	5.91756e-44
HOXA6	-2.33775	7.33621e-44
NKX6-1	2.67121	1.57698e-43
TP63	-2.5421	2.01093e-43
TCF19	1.25332	2.27449e-43
HOXA2	-2.11552	2.31361e-43
E2F5	1.18078	3.50413e-43
JUN	-1.39668	3.85789e-43
ONECUT2	3.36638	7.35852e-43
HOXB9	2.36639	1.53317e-42
BCL3	1.03142	1.98102e-42
EHMT2	0.704641	6.0431e-42
HMGB2	1.1329	8.07316e-42
SOX11	3.04878	8.62991e-42
ZNF768	0.856757	1.36067e-41
SIM2	2.23396	1.51505e-41
NKX2-2	5.70867	3.95145e-41
JAZF1	-0.886099	5.24112e-41
PIAS4	0.727108	5.38197e-41
TCF7L2	-1.08836	6.08068e-41
USF1	0.750418	7.16343e-41
MBNL2	-1.10163	1.79884e-40
HOXA3	-1.79452	2.71392e-40
SIX2	2.3193	3.62253e-40
MAFA	3.36006	4.52393e-40
NAB1	-0.902547	1.14699e-39
DLX4	2.06085	1.25728e-39
TFDP2	-0.686751	1.30545e-39
E4F1	1.00291	1.36894e-39
GATA3	1.83763	1.72745e-39
LHX1	5.95566	2.47563e-39
ZFP41	0.943741	3.15073e-39
ZBED2	2.5388	3.75468e-39
NR4A3	-2.09669	4.03723e-39
FOXD1	2.97229	4.32925e-39
FOXK2	0.782022	5.24427e-39
EGR3	-2.10779	8.50331e-39
TIGD5	1.08647	1.06299e-38
FOXD4	1.66499	1.11156e-38
TSC22D1	-0.775384	1.2338e-38
FOXD4L1	2.02126	1.40218e-38
RFX2	-0.993353	2.15986e-38
PRDM8	-1.3141	4.94076e-38
ATF6B	0.566179	5.16665e-38
FOXD3	3.08503	6.85473e-38
PAX1	3.19511	8.7247e-38
ZNF703	1.8365	1.17204e-37
NR1D2	-0.88497	1.22903e-37
GATAD2A	0.578288	2.00645e-37
TRIM28	0.752817	2.22465e-37
DRAP1	1.1074	2.37975e-37
RUNX2	1.3426	2.50736e-37
ZBED3	-0.873096	2.53177e-37
ZSCAN16	0.751844	2.56467e-37
TFPT	1.21384	3.49311e-37
SNAPC2	0.967659	4.55964e-37
FOXN2	-1.01831	7.37892e-37
ELK1	0.558411	1.1059e-36
CPEB1	-1.53309	2.02598e-36
MITF	-1.14937	2.26041e-36
ZNF559	-0.848806	2.39054e-36
NR4A1	-1.89646	2.9389e-36
PCGF2	1.17245	3.53937e-36
MECOM	-1.22194	4.84382e-36
GATA5	4.27489	4.96791e-36
IRX6	-2.44176	6.44458e-36
SKI	-0.673861	6.79547e-36
RBBP7	0.902531	6.87703e-36
ZNF280D	-0.562041	7.0137e-36
DNMT3A	0.747966	1.13683e-35
ZFP64	0.576243	1.46548e-35
ZNF438	-0.675059	2.58441e-35
MXI1	-0.927771	2.64251e-35
HMX2	5.06048	6.22985e-35
ZNF93	0.991115	6.36542e-35
NFIB	-1.60056	8.43025e-35
SOX5	-1.81146	8.6156e-35
DLX5	2.25873	1.01186e-34
ZNF677	-1.40292	2.58201e-34
GATA4	4.632	4.29244e-34
RARA	1.2419	5.47742e-34
DBX2	-2.04592	6.32395e-34
KLF1	1.70487	8.80887e-34
LMX1A	-2.42391	1.18886e-33
KDM4B	1.15168	1.89397e-33
PRDM16	-1.61124	2.21658e-33
TRAF4	1.04314	2.29736e-33
HDAC4	-0.794644	2.33667e-33
ZNF341	0.555195	2.38436e-33
ZNF469	1.37305	2.79469e-33
ZNF658	-0.874419	3.05697e-33
ZFPM1	1.0232	3.96868e-33
PLAU	1.36988	3.98466e-33
OVOL2	0.989101	8.99205e-33
SMARCA2	-0.699745	9.10236e-33
ZNF444	0.835163	9.7902e-33
KLF16	0.875463	1.1647e-32
PTMA	0.694771	1.39097e-32
ZNF561	-0.568291	2.11137e-32
RFXANK	0.877316	2.86262e-32
BRCA1	1.09201	3.03606e-32
MTERF3	0.866834	3.35993e-32
OVOL1	1.2933	3.71042e-32
EMX2	-1.49947	5.20675e-32
BACH2	-1.36332	5.39176e-32
STAT1	1.21102	5.64943e-32
REPIN1	0.646473	5.79317e-32
RBPJ	-0.471148	8.27267e-32
ZBTB42	1.01855	1.07848e-31
ZNF408	0.621538	1.24604e-31
LIN28A	4.73324	1.34605e-31
HOXA7	-1.93932	1.83904e-31
TRPS1	1.21829	1.97961e-31
TEAD4	1.04939	2.0407e-31
FOXA1	1.83915	2.05388e-31
ZNF681	1.01812	2.15365e-31
ZNF552	1.41822	3.06413e-31
E2F3	0.974967	3.7115e-31
GRHL2	0.898173	4.16738e-31
ZNF281	0.869074	4.32784e-31
NFAT5	-1.11199	4.59958e-31
ZNF502	-1.22242	4.9002e-31
ALX4	-2.32084	6.02342e-31
ILF3	0.448856	7.30587e-31
ZNF205	0.89875	8.61134e-31
GLMP	0.692171	1.23432e-30
NONO	0.454862	1.26836e-30
ZNF675	0.7895	1.29264e-30
SHOX	-2.30769	1.7622e-30
HDAC11	1.05958	3.08619e-30
SOX4	0.886159	3.36517e-30
KMT2A	-0.747732	3.40659e-30
ZNF428	0.92068	3.61005e-30
FOXS1	1.17055	4.41028e-30
MTA3	0.53976	4.44171e-30
ATF5	0.805808	9.94636e-30
SIX3	3.03042	1.00139e-29
SCAND1	1.15917	1.15592e-29
PURA	-0.698496	1.19411e-29
NPAS4	-1.99492	1.31298e-29
SREBF1	1.19791	1.35337e-29
KLF8	-1.1227	2.24706e-29
KLF13	-0.794765	3.04386e-29
ZIC2	2.94779	3.25599e-29
ZNF623	0.756274	7.9874e-29
ZNF660	-0.992542	8.86365e-29
ZNF579	0.979751	1.38882e-28
KLF14	-2.02606	1.45005e-28
HBP1	-0.619801	1.62158e-28
NFE2L3	1.25447	1.63885e-28
PAX9	1.67454	1.74144e-28
MYPOP	0.62975	2.20408e-28
ZFP69B	0.934367	2.58589e-28
IRX5	1.00603	2.8062e-28
ZFPM2	-1.23942	3.01106e-28
EIF4EBP1	1.38287	3.16549e-28
TRAFD1	0.553137	3.43075e-28
WDR5	0.525235	5.16301e-28
DPF1	1.31474	5.97487e-28
ZNF480	0.600338	6.17958e-28
ZEB1	-1.05203	6.43385e-28
COPS5	0.652378	1.02817e-27
ZNF726	1.22062	1.2491e-27
SPIB	2.43791	2.02991e-27
SETDB2	-0.56203	2.6495e-27
HAX1	0.5718	2.85386e-27
PAX2	2.53596	3.01441e-27
UBTF	0.397159	3.25949e-27
ZNF497	0.879541	3.62618e-27
ZNF200	0.447151	3.72517e-27
HDAC1	0.552317	3.77063e-27
GLYR1	0.5116	3.78134e-27
PHF10	-0.587008	5.47244e-27
ZNF692	0.915805	7.01336e-27
ZNF787	0.888007	8.11234e-27
SFPQ	0.345315	8.97831e-27
PRDM12	1.62182	1.11329e-26
ZNF423	-1.21127	1.21147e-26
EAF1	0.638955	1.25145e-26
CSRNP2	0.57471	1.27364e-26
NFATC2	-0.944984	1.34787e-26
ID4	-1.85403	1.48204e-26
TAF4	0.60255	1.69001e-26
ELK3	-0.651207	2.03885e-26
TET3	0.782605	2.08655e-26
ZBTB38	-0.683167	2.57059e-26
ZNF730	1.67626	2.90718e-26
HCFC1	0.42472	2.94642e-26
ZNF587	1.02854	3.29364e-26
SMAD4	-0.507235	3.75659e-26
NR1H3	-0.794457	4.26548e-26
TRERF1	1.02038	4.66069e-26
GLIS2	0.918365	8.40697e-26
CXXC5	0.981682	8.67755e-26
JARID2	0.644509	9.0763e-26
ZBTB41	0.838906	9.61495e-26
HNRNPK	0.291016	9.65421e-26
GABPA	-0.48989	1.16342e-25
BATF	1.25802	1.63809e-25
AEBP1	1.1625	2.1493e-25
ZBTB45	0.6037	2.23446e-25
TCF24	3.02564	2.30223e-25
NFKBIB	0.837281	3.00186e-25
SMARCB1	0.563171	3.03315e-25
KHSRP	0.486529	3.22944e-25
HMGA2	1.80989	3.95797e-25
HES4	1.34431	4.7622e-25
AATF	0.634576	4.92181e-25
KLF7	-0.86059	5.08398e-25
ZBTB44	-0.635592	7.50729e-25
SOX2	3.13055	8.71804e-25
BCL6B	-0.80928	1.13135e-24
NFE2L2	-0.485645	1.21972e-24
ZNF525	0.671202	1.22145e-24
ZBTB7B	0.681352	1.44886e-24
TCF4	-0.890989	1.49592e-24
ARID5A	-1.04841	1.50161e-24
ZNF132	-0.786435	1.53129e-24
IRF5	0.785601	2.01724e-24
MYRFL	1.62737	2.57207e-24
MEIS1	-0.921766	2.58286e-24
TCF15	-1.63979	3.01347e-24
IRF9	0.991175	3.06714e-24
BHLHE41	-1.14221	3.17937e-24
ETV5	-1.03976	3.69554e-24
TLX2	2.1484	3.69624e-24
ZFP90	-0.473885	4.1699e-24
SPDEF	1.53917	4.34475e-24
ZNF646	0.514495	4.69178e-24
ZNF333	-0.546042	5.42748e-24
HES2	1.9463	6.65285e-24
THRA	-0.868456	6.98751e-24
TGIF1	0.541972	7.38888e-24
ZNF696	0.715382	7.9083e-24
HSF1	0.720399	9.24177e-24
ZNF74	0.573896	9.33612e-24
TFAP2A	0.930976	1.04829e-23
ZBED4	0.64992	1.10912e-23
ZNF483	-1.25659	1.1443e-23
ZNF771	0.784552	1.54522e-23
SALL3	2.69672	1.65836e-23
NR2C1	-0.522381	1.71296e-23
ZNF710	0.582774	1.81673e-23
SETDB1	0.494535	1.89477e-23
ZNF540	-0.927425	2.10106e-23
ZNF174	0.455871	2.58655e-23
EEA1	-0.679214	2.6246e-23
HEYL	0.913171	2.71386e-23
HOXA10	-1.42281	2.76378e-23
SP140	1.31148	2.86634e-23
ZNF446	0.686813	3.86324e-23
BTAF1	-0.645749	4.04291e-23
DNTTIP1	0.584811	4.63802e-23
ZNF774	-0.758989	6.9329e-23
MEIS3	1.04953	7.5571e-23
ASCL4	2.7863	7.75638e-23
RELB	0.894169	8.81107e-23
TBX18	-1.18381	9.91659e-23
ETV1	-1.04604	1.04334e-22
TFAP4	0.651698	1.06778e-22
OSR1	-1.91724	1.18425e-22
RBL2	-0.658153	1.42783e-22
RFXAP	-0.604402	1.64463e-22
GMEB2	0.447113	2.40764e-22
ZNF728	-1.89599	2.48587e-22
ZNF587B	0.828473	2.56201e-22
ID1	-1.14853	2.67917e-22
DPRX	-2.41796	2.74077e-22
HOPX	1.08523	2.78007e-22
FIZ1	0.523965	3.12922e-22
ZNF544	0.560775	3.15227e-22
ZNF354B	-0.534105	3.21342e-22
MCM5	0.733656	3.70319e-22
EN1	2.24368	4.91706e-22
ADNP	0.474014	5.42379e-22
ZBTB21	-0.6265	5.80915e-22
AKAP8L	0.546118	6.00832e-22
ZNF395	-0.679038	6.2326e-22
THAP8	0.588795	6.36823e-22
ZNRD1	0.585716	7.12392e-22
ZNF28	0.631198	9.46062e-22
HOXD3	-1.12303	1.06505e-21
PATZ1	0.594766	1.09386e-21
NCOA1	-0.549813	1.3027e-21
SCRT1	2.04154	1.35848e-21
HOXC4	1.06939	1.42866e-21
FOXG1	3.92917	1.78964e-21
NELFCD	0.593803	1.84958e-21
ZNF219	-0.886259	1.94138e-21
ZFP42	4.06998	2.02316e-21
NFKB2	0.68013	2.06424e-21
CARF	-0.62714	3.60131e-21
ZNF124	0.819076	3.78328e-21
SATB1	-1.097	4.35349e-21
DLX3	1.53005	6.50374e-21
ZBTB49	-0.414879	6.62641e-21
LHX9	3.11679	7.10808e-21
MYCN	1.72352	7.1795e-21
ZNF383	-0.457103	7.27903e-21
MSX1	-1.01098	7.56754e-21
RBL1	0.778524	7.70125e-21
ZNF354C	-0.878327	8.43126e-21
KLF3	-0.481594	8.87823e-21
RAG1	-0.936422	8.90507e-21
RORA	-0.742003	9.82795e-21
MBD4	0.386185	1.04699e-20
RAX2	-2.24256	1.09911e-20
ZBTB32	1.23071	1.1599e-20
SUGP1	0.457266	1.19821e-20
YEATS4	0.699709	1.33991e-20
ZFP2	-0.776476	2.05872e-20
NFYA	0.604357	2.3559e-20
FAM200B	-0.445309	2.84464e-20
SPEN	-0.504201	2.94398e-20
FOXP4	0.725698	3.10717e-20
MESP2	1.51783	4.64266e-20
NFIL3	-0.93626	6.00426e-20
ZNF724	1.00826	6.20512e-20
DOT1L	0.529739	6.36106e-20
ZSCAN12	-0.656253	7.37457e-20
ZNF517	0.654247	7.52952e-20
BAZ2B	-0.636804	9.40738e-20
ZNF282	0.473587	1.00421e-19
ZFP36L1	-0.67263	1.30437e-19
ZSCAN26	-0.432157	1.44255e-19
ZNF189	-0.41809	1.53957e-19
HOXB5	1.93171	1.64992e-19
ARID3A	0.650133	2.22905e-19
ZNF662	-1.11493	2.27829e-19
NPAS1	1.19833	2.42105e-19
GTF2IRD2B	-0.575189	2.48953e-19
ZNF727	-1.52027	2.53571e-19
RARB	-0.990804	2.65621e-19
ISL2	2.5576	2.7535e-19
ZNF746	0.352466	4.23909e-19
ZNF331	-0.558897	4.77983e-19
TBX10	3.46224	5.06255e-19
C11orf95	-0.552398	5.67149e-19
ERCC2	0.490528	5.90289e-19
ZNF501	-0.775315	5.91968e-19
ZNF75A	0.572982	5.97797e-19
HOXB2	1.37858	6.91626e-19
TRAF6	-0.471334	7.68215e-19
ZNF436	-0.522458	7.73945e-19
ZNF786	0.43242	9.44497e-19
ZNF629	0.47647	9.60072e-19
ZNF653	0.600442	1.03999e-18
ESR1	1.68738	1.04075e-18
POLR1A	0.431771	1.30048e-18
SLC2A4RG	0.754202	1.40242e-18
DEDD	0.41743	1.63778e-18
MYOG	2.96502	1.70759e-18
NFE4	3.3082	1.78231e-18
TFDP1	0.647178	1.87839e-18
KDM2B	0.413276	2.15166e-18
DMRT3	-1.27401	2.26135e-18
RBSN	-0.428244	2.36674e-18
CREB3	0.49779	2.43919e-18
ZNF345	-0.535373	3.2425e-18
ZMAT4	2.12225	3.30851e-18
BHLHA15	1.47927	3.54809e-18
ZNF513	0.543395	3.64457e-18
ZNF471	-1.01915	3.66641e-18
MTA2	0.42044	3.81411e-18
ZNF3	0.362459	3.85339e-18
FOXA3	2.2231	4.75419e-18
NFATC3	-0.555125	5.90999e-18
ZNF581	0.641452	6.32867e-18
ZKSCAN7	-0.727775	6.72866e-18
ZNF217	0.742077	6.86574e-18
ZFP37	-0.796514	6.99596e-18
HOXD9	-0.88056	7.19615e-18
WIZ	0.44385	8.11078e-18
ZNF263	0.399513	8.23452e-18
ZNF678	0.573563	1.17257e-17
ZNF391	-0.946251	1.26697e-17
GRHL3	1.21692	1.27533e-17
OTP	2.72343	1.48508e-17
TLX3	5.5331	1.74934e-17
PBX1	0.816519	1.80632e-17
ZNF682	0.645352	1.83953e-17
ZNF7	0.493211	2.00805e-17
NKX2-3	3.75968	2.03341e-17
MYC	-0.952224	2.32044e-17
ZNF33B	-0.539009	2.57709e-17
NME2	0.830216	2.72809e-17
THYN1	-0.504027	2.79653e-17
SOHLH1	3.15357	3.3301e-17
ZIC1	2.40056	3.77654e-17
XPA	-0.390441	3.85664e-17
BMI1	0.697643	4.83333e-17
ZNF507	-0.46218	4.87165e-17
ZNF574	0.399463	5.47266e-17
ZNF699	-0.794096	6.74188e-17
TWIST1	-1.14418	6.74355e-17
ETS1	-0.740493	6.85288e-17
HOXB6	1.58718	7.799e-17
ZNF154	-1.01043	9.4027e-17
RBCK1	0.502379	1.10887e-16
ZNF688	0.719974	1.15067e-16
PAX5	1.93585	1.29163e-16
THAP4	0.424118	1.9079e-16
PRR12	0.476235	1.91199e-16
MECP2	-0.361129	1.97616e-16
HTATIP2	0.737482	2.03084e-16
DMRT1	3.16361	2.59533e-16
CITED2	-0.738629	2.86178e-16
ZNF165	0.713544	3.10148e-16
SOX18	-0.870102	3.27066e-16
MEF2A	-0.565337	3.36077e-16
ZNF449	-0.417796	3.79275e-16
SKIL	0.716704	4.44021e-16
HDAC2	0.577622	4.8212e-16
NPAS3	-1.1034	5.868e-16
LIMD1	0.439099	5.89638e-16
PIAS3	0.499255	6.4346e-16
NACC2	-0.542381	7.90794e-16
TSHZ1	-0.562586	1.02677e-15
ZNF443	0.510697	1.08576e-15
IRF1	0.716723	1.4067e-15
KHDRBS1	0.229231	1.42362e-15
PIAS1	-0.400442	1.56624e-15
ZSCAN23	-1.3506	1.62022e-15
PKNOX2	-1.42059	1.86804e-15
SRCAP	0.358341	2.13932e-15
HOXA9	-1.39905	2.65364e-15
ZNF20	0.558785	2.79534e-15
ZNF10	-0.546783	3.04647e-15
MSANTD1	0.913281	3.13735e-15
HDAC10	0.719738	3.64553e-15
DLX2	2.1187	3.76394e-15
SIRT1	-0.439507	3.8921e-15
EGF	-1.39275	3.9146e-15
ZSCAN4	-1.7766	3.941e-15
SAFB	0.336815	3.99988e-15
NCOA4	-0.448662	4.15334e-15
DMRTA2	2.6428	4.15626e-15
ZNF512B	0.517964	4.25192e-15
SMG6	-0.517287	4.34979e-15
NELFB	0.420338	4.87566e-15
MYB	1.03248	4.94598e-15
IRF3	0.588736	5.70812e-15
GLI4	0.73293	6.01356e-15
TAL2	1.55192	6.07893e-15
ZSCAN25	-0.290471	6.81207e-15
STAT6	-0.422517	7.33243e-15
XPC	-0.39379	8.11471e-15
NKX2-5	2.87428	8.6731e-15
ZNF608	-0.910812	8.73815e-15
ZBTB1	-0.358794	9.05099e-15
DLX6	2.23777	1.06866e-14
PRDM2	-0.40855	1.20893e-14
CENPB	0.467794	1.24447e-14
ZNF462	-1.00153	1.30468e-14
HIVEP2	-0.610997	1.37908e-14
MTERF4	-0.332882	1.40302e-14
ZNF474	0.991869	1.47741e-14
CEBPE	1.05167	1.65864e-14
HOXB1	2.00499	1.68756e-14
ZNF814	0.693896	1.71187e-14
ZNF628	0.583943	1.71907e-14
ZNF319	-0.389317	1.74087e-14
POU4F1	3.04094	1.87838e-14
PIN1	0.579504	1.93312e-14
HAND2	-0.971193	1.94991e-14
POU3F2	1.90219	2.00091e-14
HOXD10	-0.926736	2.58873e-14
YY2	0.578767	2.69613e-14
ZFHX4	-1.01658	3.2012e-14
USF2	0.442581	3.2614e-14
YBX3	-0.802219	3.62391e-14
ZIC5	3.08727	3.94577e-14
ZNF747	0.447301	4.78785e-14
SND1	0.348899	4.92742e-14
ZNF385A	0.73518	5.31944e-14
ZBTB34	-0.379252	5.93835e-14
NFE2	1.3153	6.28481e-14
ZNF510	-0.418618	6.36067e-14
PA2G4	0.388227	6.83741e-14
SNAI2	-0.794035	8.07448e-14
HLTF	0.534388	8.62236e-14
ZNF138	0.460015	9.42848e-14
UPF1	0.305624	1.05942e-13
EWSR1	0.275435	1.09187e-13
GTF2IRD2	-0.53995	1.17002e-13
ASCL5	1.26707	1.20521e-13
ZNF485	0.539479	1.25226e-13
ATM	-0.534044	1.2691e-13
ZNF521	-0.865955	1.27835e-13
MSANTD3	0.48427	1.32103e-13
NFIX	-0.809801	1.41292e-13
BATF2	1.1323	1.51298e-13
ZFP62	0.385264	1.62142e-13
LMO3	-1.47137	1.66152e-13
HMBOX1	-0.526351	1.68332e-13
LIN28B	4.88626	1.74787e-13
VAX2	1.14154	1.94006e-13
ING2	0.430919	1.96016e-13
JRKL	-0.682654	2.08042e-13
TBX1	1.22708	2.3501e-13
XRCC5	0.281092	2.40581e-13
NFATC4	0.845748	2.48999e-13
IKZF3	1.1534	2.54678e-13
ZNF778	-0.535911	2.66173e-13
ZSCAN1	1.40997	3.03418e-13
ZNF785	0.448162	3.52699e-13
HMX3	3.33377	3.60647e-13
ZNF92	0.825011	4.21233e-13
HNRNPR	0.252723	4.32261e-13
NCOA6	0.378295	4.5572e-13
ZNF500	0.386718	4.90893e-13
ZNF777	0.355344	5.62944e-13
JDP2	-0.556844	5.96738e-13
ZNF865	0.502647	6.50291e-13
GCM1	1.47362	6.80277e-13
CTBP1	0.33986	7.35991e-13
JUNB	-0.814791	7.39711e-13
MSANTD4	-0.480844	7.48196e-13
AHR	-0.650423	7.63024e-13
SIRT2	-0.404246	8.62993e-13
FOXD4L3	1.94891	8.67466e-13
ZNF160	-0.369189	8.73817e-13
BARX1	1.76599	8.89812e-13
HIC1	-0.696975	8.95534e-13
SNAPC4	0.424447	1.02342e-12
ZFHX2	0.59907	1.18427e-12
EOMES	1.17797	1.22384e-12
PDX1	4.30339	1.2723e-12
ZNF175	-0.574073	1.38918e-12
PRDM13	3.96921	1.44033e-12
ZFP69	0.385912	1.65017e-12
PRMT3	0.40779	1.72125e-12
IRX1	-1.51594	1.91914e-12
CBFB	0.406757	1.94758e-12
DDB1	0.326078	1.95871e-12
ZNF691	0.336735	1.9856e-12
ZNF706	0.492941	2.14233e-12
SP6	0.909391	2.40322e-12
POU2F1	0.371491	2.48703e-12
ZNF716	3.53242	2.51999e-12
HOXA1	-0.753084	2.93553e-12
ZGPAT	0.639857	3.15528e-12
ZNF90	0.899742	3.25415e-12
NKRF	0.360663	3.65239e-12
MYCL	0.912262	3.90686e-12
ZNF146	0.393421	4.07914e-12
KLF17	1.62277	4.64536e-12
SRF	-0.432711	4.79834e-12
RAX	2.62998	5.77543e-12
SP5	1.58632	5.79695e-12
VAX1	3.47717	6.11505e-12
ZNF837	0.680376	6.89986e-12
TSG101	0.310098	6.90512e-12
ZBTB14	-0.251787	6.91863e-12
APEX1	0.333783	6.99457e-12
ZNF43	0.590285	7.42017e-12
ZNF233	0.687331	8.92297e-12
PLAGL2	0.379817	1.05814e-11
ANKRD1	1.45318	1.08522e-11
SIM1	-1.54862	1.19349e-11
ZNF248	-0.354513	1.20601e-11
KMT2B	0.355444	1.23362e-11
USF3	-0.467086	1.23425e-11
NR1D1	-0.656873	1.43596e-11
ZNF596	-0.540446	1.44428e-11
ZFP30	0.436767	1.50722e-11
ELF4	0.473392	1.58824e-11
ARX	1.85107	1.60797e-11
ZNF441	-0.489713	1.62079e-11
WWTR1	-0.587987	1.62469e-11
TBX6	0.627741	1.63159e-11
TFEC	0.779979	1.6901e-11
SLA2	0.970359	1.74871e-11
IKZF4	-0.360901	1.7753e-11
ZNF250	0.424743	1.81935e-11
ETV2	0.651022	2.03585e-11
FOXJ2	-0.302357	2.20498e-11
TSC22D3	-0.587932	2.23756e-11
ZNF16	0.36681	2.25077e-11
ZIC4	1.7512	2.44582e-11
CDX1	0.978844	2.47789e-11
APBB1	-0.572974	2.57324e-11
CASZ1	0.532754	2.63412e-11
REXO4	0.354523	2.68202e-11
ZNF667	-0.895169	3.07134e-11
NR2C2	-0.452179	3.29827e-11
RFX1	0.30926	3.37773e-11
ZNF260	0.363733	3.48674e-11
TBR1	2.16785	3.76284e-11
ZNF804A	0.805524	3.7631e-11
ST18	0.999882	3.94505e-11
ING1	0.539665	4.02585e-11
ZNF107	0.538972	4.56904e-11
ZNF526	0.259574	4.62043e-11
SP4	-0.476361	4.92314e-11
HOXD4	-0.981266	4.98613e-11
APC	-0.438684	5.26873e-11
HIPK2	-0.649796	5.42765e-11
ZGLP1	0.700617	6.48803e-11
ZNF791	-0.276884	7.28905e-11
ZNF207	0.226484	7.46343e-11
LMX1B	0.83646	8.07418e-11
ZNF843	-0.52193	1.02184e-10
PROX2	-0.805994	1.14676e-10
GTF3A	0.42427	1.1503e-10
ZNF454	-0.779579	1.17028e-10
NAIF1	0.281601	1.17732e-10
SPI1	0.640607	1.2063e-10
ZFP28	-0.506851	1.22153e-10
ASXL1	-0.269114	1.29161e-10
L3MBTL4	-0.998903	1.37579e-10
SMAD5	-0.362844	1.40559e-10
ZNF273	0.418708	1.45672e-10
ZNF641	-0.288742	1.63281e-10
HDAC5	-0.388617	1.6722e-10
ZNF324B	0.351756	1.6804e-10
HEY2	-0.934858	1.72753e-10
DMRTC2	2.13852	1.75889e-10
FOXE3	1.56074	1.79858e-10
ZNF578	-0.808887	1.87244e-10
IKZF5	-0.361135	1.90607e-10
TCF7L1	-0.833893	1.91177e-10
DENND4A	-0.379769	2.05229e-10
CREB1	-0.284476	2.15189e-10
ZNF280A	2.72655	2.33081e-10
MBD6	0.34411	2.76754e-10
AHCTF1	0.383531	2.85439e-10
WWP1	0.685674	2.9315e-10
ZNF23	-0.516872	2.97246e-10
ZNF80	1.21605	3.11659e-10
BRF2	0.68672	3.31514e-10
CREB3L3	1.36683	3.46852e-10
GATAD2B	0.338496	3.77794e-10
ZIC3	2.5804	4.09081e-10
SETBP1	-0.695335	4.19573e-10
ZKSCAN8	-0.41822	4.53929e-10
TCF7	-0.72464	4.83628e-10
TBX20	2.17805	4.99592e-10
ZNF888	0.563203	5.64073e-10
ZXDA	-0.366746	5.90809e-10
HOMEZ	0.358884	6.46318e-10
PDCD11	0.334116	6.49685e-10
ZSCAN32	0.390861	6.5236e-10
ZSCAN22	0.295835	6.978e-10
ZNF414	0.43788	7.7108e-10
ZNF30	0.377201	9.07031e-10
ZNF470	-0.463477	9.54526e-10
ZNF606	0.444363	1.05159e-09
PHF8	0.350706	1.0809e-09
PPARGC1A	-1.21973	1.10458e-09
FOXO3	-0.443107	1.10658e-09
ZNF267	0.338599	1.19929e-09
FOXI2	-1.09891	1.30506e-09
TGIF2	0.474911	1.35553e-09
ZNF860	0.655358	1.3844e-09
ZSCAN30	-0.366943	1.41296e-09
THAP7	0.417365	1.41799e-09
PREB	0.287786	1.4412e-09
PAX3	-1.33773	1.55919e-09
TBX5	-0.683056	1.83136e-09
NFRKB	-0.297634	1.94027e-09
VDR	0.445855	2.03225e-09
HES7	1.16351	2.16161e-09
FEZF1	2.21856	2.18344e-09
ATF6	0.318178	2.2929e-09
ZBTB17	0.354685	2.3074e-09
ZNF714	0.566772	2.31659e-09
ZNF334	-0.956616	2.33298e-09
ZNF316	0.33385	2.42241e-09
SHOX2	-0.609315	2.70174e-09
TOPORS	-0.283976	2.98713e-09
ZNF426	-0.385206	3.04963e-09
ZNF813	0.430909	3.11129e-09
ZHX1	-0.399203	3.16107e-09
ZNF335	0.2489	3.52362e-09
HOXC9	0.565666	3.66921e-09
ZNF766	0.275279	3.80255e-09
ZNF101	0.41341	3.90876e-09
ABL1	-0.258912	3.95536e-09
SAFB2	0.275286	4.22978e-09
NPM1	0.318285	4.2398e-09
ZBTB18	0.953104	4.71982e-09
ALX3	1.73281	4.7329e-09
ZNF546	-0.406776	4.88793e-09
BBX	-0.393295	4.93773e-09
HOXC8	-0.535779	5.01963e-09
CREG1	-0.346607	5.25976e-09
CNBP	-0.227034	5.27994e-09
PRDM15	0.241526	5.91512e-09
PPARD	0.357807	5.91792e-09
SP2	-0.272032	5.95933e-09
SUZ12	0.363856	5.95933e-09
EGR4	1.39901	6.21572e-09
MLXIP	-0.410644	6.76579e-09
HOXA11	1.00121	6.98641e-09
FEZF2	-2.61945	7.2672e-09
ZNF22	-0.42219	7.59007e-09
ZNF765	0.34548	7.67991e-09
ELF3	0.568602	7.73027e-09
NFE2L1	-0.370243	8.76365e-09
ZNF91	0.517472	9.86896e-09
SMAD3	-0.421852	1.03128e-08
ZNF251	0.374838	1.24278e-08
CRTC3	-0.262811	1.25003e-08
SMAD2	-0.252524	1.25385e-08
MTA1	0.349243	1.2547e-08
ZNF655	-0.389887	1.29444e-08
DUXA	-2.09496	1.30389e-08
FOXJ3	-0.266301	1.45215e-08
TIGD2	-0.447604	1.48872e-08
MAPK14	-0.247437	1.50699e-08
ARID3B	0.339268	1.56684e-08
EVX1	1.54742	1.58875e-08
IKBKB	0.457003	1.62135e-08
HEXIM1	0.396619	1.62967e-08
DZIP1	-0.607637	1.65454e-08
SP1	-0.239143	1.79773e-08
ATMIN	-0.271669	1.82112e-08
ZNF506	-0.362896	1.84708e-08
OLIG2	2.21338	1.84978e-08
GZF1	0.296439	2.11723e-08
TAF1	-0.31707	2.17867e-08
SCMH1	-0.303965	2.22726e-08
SIX1	0.964599	2.3105e-08
ZNF627	0.29283	2.31666e-08
GTF2A2	0.279644	2.54714e-08
SOX3	2.35638	3.05317e-08
ARID1B	-0.274164	3.14461e-08
RXRA	-0.352434	3.32662e-08
SP110	0.436815	3.65357e-08
ZNF85	0.332109	3.87622e-08
ELF2	-0.225044	3.91273e-08
AHDC1	-0.353946	4.20026e-08
AEBP2	-0.302193	4.85383e-08
PCBD1	0.402624	5.15325e-08
ESRRB	-0.969577	5.29186e-08
PHF20	0.285311	5.85735e-08
ZNF365	0.688957	6.09792e-08
ZNF440	0.35897	6.55109e-08
ZNF8	0.336549	6.56961e-08
RBPJL	1.2001	7.93184e-08
KLF5	-0.837181	8.01059e-08
GTF2F1	0.271471	8.1393e-08
CAMTA2	-0.293662	8.19247e-08
OLIG1	1.63365	8.45504e-08
TTF2	0.373138	8.85744e-08
ZNF202	-0.272555	9.0557e-08
ARNT	-0.262256	9.1486e-08
FUBP1	0.233044	1.03523e-07
ZNF586	0.371039	1.11779e-07
RLF	-0.309807	1.21182e-07
ZNF701	0.326635	1.25025e-07
PKNOX1	0.163646	1.25198e-07
LBX1	2.82218	1.31761e-07
ZBTB20	-0.776631	1.34315e-07
LHX5	1.94538	1.36679e-07
ZNF382	0.423649	1.47745e-07
ZNF816	0.315827	1.50857e-07
ZNF519	-0.433707	1.53679e-07
ZNF607	0.338646	1.5832e-07
ATRX	-0.342391	1.60062e-07
ZBTB2	0.308097	1.61924e-07
ZNF385D	-0.851324	1.64424e-07
DLX1	1.4073	1.68225e-07
ARID1A	0.266067	1.79707e-07
ZNF292	-0.388241	1.81892e-07
ZNF592	-0.247869	1.88941e-07
FOXD4L4	1.27355	1.99759e-07
ELL	0.225537	2.16433e-07
TSHZ3	-0.476932	2.16433e-07
NR2E3	0.802754	2.17196e-07
ZNF878	0.557258	2.24512e-07
ZNF704	-0.512875	2.26087e-07
POU3F3	-1.64787	2.26835e-07
JUND	-0.47165	2.48909e-07
PURG	-0.64409	2.50868e-07
ZNF713	0.443507	2.52751e-07
ZNF652	0.466831	2.81783e-07
ZNF121	0.348758	2.8852e-07
NFIA	-0.505876	3.36685e-07
SOX13	0.371237	3.44683e-07
MED1	0.624898	3.6005e-07
POU4F3	1.02674	3.64259e-07
ZNF749	0.376298	3.75833e-07
ZNF184	0.285681	3.90404e-07
ONECUT1	1.9319	4.95558e-07
BNC1	-1.18332	5.44125e-07
SOX6	-0.941862	5.5413e-07
ZNF17	-0.276964	5.68072e-07
MIR210	1.4926	5.70536e-07
ZNF669	0.318024	5.93485e-07
ZNF595	-0.326901	5.9838e-07
ZNF277	-0.240125	6.32716e-07
ZNF676	-1.04067	6.34584e-07
ZNF580	0.39296	6.42616e-07
GLIS3	0.589627	6.50956e-07
NR4A2	-0.69187	6.51774e-07
VENTX	-0.597288	6.52171e-07
ID3	-0.472167	6.5445e-07
ZNF225	-0.284065	6.54965e-07
TRIM22	-0.487573	6.68058e-07
LHX4	0.564909	7.19462e-07
ISX	2.44226	7.21486e-07
MBD3	0.380752	7.29997e-07
TCFL5	0.279997	7.80239e-07
GLI1	-0.689379	8.00205e-07
EN2	1.32758	8.14299e-07
ZNF496	0.277404	8.28431e-07
EHF	-0.822446	8.98966e-07
ZMAT1	-0.529003	9.32309e-07
ETV3L	-1.41785	9.36803e-07
BHLHE40	0.451208	9.40299e-07
HNRNPD	0.204049	9.41676e-07
ZNF684	-0.238258	9.59277e-07
FOXQ1	0.930812	9.65903e-07
BTG2	-0.613469	1.165e-06
IRX3	0.466331	1.19478e-06
NFATC1	-0.432644	1.27651e-06
LHX3	2.15056	1.39727e-06
ZNF208	-0.805302	1.41859e-06
ARNTL2	0.673325	1.56326e-06
RORB	-0.94597	1.66683e-06
ZNF530	0.313085	1.84251e-06
MIXL1	0.855088	1.85312e-06
ZBTB24	0.293933	1.90331e-06
NKX3-1	0.815985	2.02583e-06
HOXD12	1.95678	2.03333e-06
SIX6	1.78349	2.06843e-06
MTF1	-0.259832	2.19591e-06
KIN	0.226805	2.25233e-06
TOB1	0.524386	2.27594e-06
ZNF527	-0.24714	2.35948e-06
HOXB3	0.748478	2.40697e-06
NFYB	-0.189457	2.41621e-06
ZNF780B	-0.334713	2.417e-06
ZKSCAN2	0.304636	2.52807e-06
LDB1	0.218217	2.82082e-06
MDM2	0.396417	3.07607e-06
ZKSCAN5	0.168516	3.09543e-06
LIN54	0.251197	3.48819e-06
BDP1	-0.36415	3.49917e-06
ZNF155	-0.333354	3.62079e-06
GLI2	-0.514225	3.85156e-06
MAFG	-0.295907	3.87023e-06
ERF	0.2915	3.93081e-06
CCDC169-SOHLH2	-1.1581	3.99455e-06
ZNF157	-0.716263	4.28946e-06
ZNF493	-0.379093	4.45131e-06
NR1I3	0.446092	4.69022e-06
MDM4	0.306663	4.75836e-06
ZNF100	0.349478	4.83245e-06
BHLHE22	-0.589385	5.30214e-06
ZNF346	0.208243	5.44682e-06
TCF23	-0.812389	5.53002e-06
HOXD8	-0.57107	5.57276e-06
ECD	0.210927	5.62119e-06
ZNF486	0.669219	5.62811e-06
MKX	1.14257	5.65488e-06
MAX	0.18929	5.69164e-06
ZNF136	-0.249902	5.72035e-06
ZKSCAN1	0.301857	5.90718e-06
NHLH1	0.585432	6.08632e-06
NUPR1	0.496169	6.37531e-06
ZNF212	0.217964	6.6831e-06
INSM2	1.19485	6.99408e-06
SCRT2	2.59583	7.44125e-06
SP8	2.78634	7.58101e-06
ZBED5	-0.196621	8.63479e-06
YBX2	0.644999	9.30899e-06
SPIC	1.25495	9.48265e-06
ZNF511	0.327661	9.49409e-06
TFAP2C	-0.502192	9.94167e-06
PCBP1	0.197321	1.00667e-05
PHF1	-0.262657	1.03095e-05
IFI16	-0.419674	1.04762e-05
DEAF1	0.30293	1.11698e-05
NFKBIA	-0.291713	1.14593e-05
ZNF266	-0.256217	1.15627e-05
NEUROG3	1.39921	1.19916e-05
CUX1	0.268759	1.22409e-05
CHCHD3	0.224753	1.22842e-05
ZNF853	-0.446324	1.2689e-05
EBF4	0.553353	1.33416e-05
TERF1	0.242145	1.33484e-05
CTNNB1	-0.26568	1.37035e-05
AIP	0.324844	1.41289e-05
ENO1	0.380408	1.47067e-05
MBD2	-0.213864	1.54562e-05
ZNF555	-0.245856	1.55872e-05
FOXL1	0.615763	1.58179e-05
CEBPD	-0.535876	1.6103e-05
FOXI3	1.2741	1.61878e-05
MLX	-0.200944	1.83326e-05
GATA2	0.672439	1.83904e-05
ZNF131	0.198273	1.87375e-05
SMURF2	-0.283774	1.88979e-05
SON	-0.212112	1.983e-05
ZNF181	-0.232794	2.05473e-05
HEY1	-0.452327	2.12113e-05
FOXN4	1.15115	2.2305e-05
FOXD4L6	1.21033	2.38557e-05
ZNF654	-0.239177	2.39043e-05
ZNF268	-0.271484	2.57464e-05
ELF5	-1.11905	2.58176e-05
HOXD13	1.03794	2.67868e-05
ZNF300	-0.537159	2.69767e-05
ZNF320	0.244725	2.7019e-05
LCORL	0.284035	2.75141e-05
ZNF711	-0.607019	2.8344e-05
HMX1	1.23008	2.84981e-05
ZNF736	0.297032	2.89031e-05
CC2D1A	0.259967	3.03801e-05
ZNF610	0.357832	3.09404e-05
DACH1	0.747497	3.2141e-05
ZNF350	0.309305	3.49488e-05
MGA	-0.266515	3.58971e-05
SREBF2	0.29731	3.89765e-05
ZNF404	-0.382833	3.92231e-05
URI1	0.26929	4.07499e-05
DRGX	1.43326	4.33385e-05
ZNF70	-0.234689	4.60979e-05
ZNF518A	-0.269964	4.67568e-05
ZFP3	-0.24231	4.76233e-05
ZNF354A	0.215181	4.78068e-05
ZNF700	0.235453	4.91042e-05
TIGD1	0.306487	4.98908e-05
ZNF221	-0.438803	5.1606e-05
DPF3	-0.617431	5.25217e-05
XRCC6	0.200278	5.33816e-05
DDB2	-0.240918	5.52891e-05
IRF6	0.371529	5.53357e-05
ZBTB40	-0.227768	6.33507e-05
SNAPC5	0.177428	6.48914e-05
FIGLA	-1.10114	6.5562e-05
ZNF576	0.193991	6.56063e-05
ZNF630	0.294686	6.67832e-05
BARHL1	1.23833	6.6942e-05
PRRX2	0.489053	6.91356e-05
NR2F1	-0.650653	6.9473e-05
HNF4A	1.09184	7.35299e-05
KDM2A	0.224451	7.37279e-05
ZNF582	-0.361718	7.65505e-05
MLLT10	-0.230563	7.7691e-05
ZNF284	0.247721	7.77535e-05
ZBTB9	0.566751	7.90225e-05
HNF4G	0.686457	7.9047e-05
ZNF524	0.365448	7.9104e-05
KLF12	-0.336203	8.44324e-05
TEAD2	0.411142	8.5522e-05
ZBTB6	0.234006	8.58872e-05
POU2F3	0.451258	8.63633e-05
PROP1	1.22395	9.16386e-05
ZSCAN10	1.00018	9.34874e-05
ZNF235	-0.236547	9.40346e-05
RORC	0.479278	9.48175e-05
PRDM4	0.180768	9.48909e-05
ZNF613	0.310162	9.92085e-05
SIX5	0.33228	0.000100148
ZNF211	-0.248062	0.000101843
NCOR1	-0.250577	0.000102141
ZNF775	0.276761	0.000103105
L3MBTL3	-0.268554	0.000106719
ZNF572	0.491985	0.000107564
ZKSCAN4	0.177646	0.000111182
BNC2	-0.466046	0.000111621
MYSM1	-0.301008	0.000116393
ZNF19	-0.262331	0.000117344
LRRFIP1	0.211267	0.000117998
ZNF76	0.200082	0.000118174
EIF2AK2	0.277863	0.000127445
ZNF473	0.214108	0.000131253
ZNF133	-0.239437	0.000133461
DMRTA1	-0.818406	0.000150965
ZFAT	0.235389	0.00016409
NEUROD1	2.73197	0.000170757
ZNF609	0.242129	0.000176368
HESX1	0.293328	0.000184843
ZNF560	1.31242	0.000185619
ARID2	0.249153	0.000186751
MTERF2	-0.24483	0.000191034
ZNF763	-0.292547	0.000193807
HLX	-0.342586	0.000198982
CGGBP1	-0.167978	0.000199452
ZSCAN9	0.205294	0.000206403
ZNF729	1.32358	0.000208359
ZNF835	-0.501799	0.000219644
ZNF398	0.161338	0.000223197
ZNF548	-0.219597	0.000227483
ZNF852	-0.268143	0.000236281
SUPT3H	-0.239454	0.000240023
ZZZ3	-0.219711	0.000252786
OVOL3	0.645283	0.000263695
ZNF665	-0.273288	0.000280054
ZNF347	-0.233608	0.000283013
MZF1	0.303697	0.000284567
AKAP8	0.146657	0.000297691
ZNF75D	-0.187683	0.000300925
SAMD9L	0.421163	0.000302944
HDX	-0.285307	0.000303786
ZBED9	-0.7064	0.000304211
ZNF625	0.340377	0.000305156
ZFP1	-0.197485	0.000310458
DR1	0.160836	0.000314161
STAT4	-0.444631	0.000326114
ZNF45	-0.203502	0.000327089
MSC	0.442109	0.000339498
NFKBIZ	-0.55479	0.000340949
NAB2	0.261093	0.000349097
LCOR	0.260567	0.000363155
ZNF66	0.35234	0.000380054
ZNF141	-0.249488	0.000396123
FOSL2	-0.254859	0.000396422
ZBTB7A	0.166484	0.000396521
ATF2	-0.168678	0.000397008
NCOA3	0.257483	0.000403547
VHL	0.202801	0.000416193
ZXDB	0.2528	0.000424289
ZNF385B	0.813169	0.000429341
LHX8	1.08494	0.000431998
ZNF664	0.208043	0.000433335
HIF1A	0.353032	0.000456337
FOXL2	0.8289	0.0004775
SERTAD1	-0.279146	0.000489251
PHF21A	-0.142637	0.000508143
ZNF532	-0.281777	0.000508706
ZNF396	0.315508	0.000528727
TCF12	-0.191706	0.000563702
ZNF227	-0.172909	0.000576546
ZNF407	-0.224671	0.00059929
SKOR1	-0.394338	0.000608444
BARHL2	1.66077	0.000629423
HDAC3	0.129336	0.000632043
RFX8	-0.37099	0.000676644
ZNF732	0.508358	0.000681848
ZNF214	-0.462868	0.000727205
THAP10	0.236986	0.000735611
L3MBTL1	-0.384254	0.000748141
SMARCA1	-0.369826	0.000759677
ZNF112	-0.222196	0.000765788
ARNTL	-0.214922	0.000776691
MYT1L	0.982519	0.000832443
SGSM2	-0.259597	0.00085553
MBD1	-0.130364	0.000869367
ZNF573	-0.293749	0.000908257
ZNF616	-0.191818	0.000909285
ZNF575	-0.21075	0.000960389
TTF1	-0.131203	0.000963539
ZNF565	0.172517	0.000966688
HIC2	-0.221567	0.000967158
MYOD1	1.52621	0.000998613
CXXC4	0.443238	0.00105209
HELT	2.04152	0.001081
ZBTB3	0.174813	0.00110539
AR	0.508449	0.0011376
PRDM1	0.303545	0.00116917
TCF20	0.208926	0.00117765
AIRE	0.684538	0.00117919
ZNF577	-0.302264	0.00122197
NRL	0.231384	0.00124488
ZNF770	-0.309569	0.00127564
ZBTB48	0.205238	0.00133372
ZNF14	-0.186457	0.00134827
ZNF594	-0.235219	0.0013841
ZNF35	0.158607	0.00141097
ZNF799	0.223274	0.00142214
ZNF224	-0.188423	0.00142601
IKZF2	0.398244	0.00145571
DNMT3L	1.30373	0.00146582
VSX1	0.737182	0.0015379
NCOR2	0.183306	0.00156348
SNIP1	-0.117445	0.00163267
SF1	-0.0892081	0.00167781
ZNF879	-0.276779	0.00169972
ZNF624	-0.198718	0.00173223
GATA6	-0.383732	0.0017914
ZNF891	-0.264551	0.00185052
ZBTB39	-0.196081	0.00185895
FOXB1	0.749892	0.00203656
DEK	0.264665	0.00212533
ZNF556	0.632503	0.00216086
ZNF24	0.208477	0.00222737
OSR2	-0.442438	0.00223609
REST	0.167116	0.00225244
GFI1B	0.577003	0.00228287
ZNF615	-0.226375	0.0023092
HDAC7	-0.161587	0.00233344
ZNF492	0.578771	0.00240499
RELA	0.123143	0.00240788
CXXC1	0.195033	0.00241171
ZNF254	0.225479	0.00243581
HES1	0.248777	0.00248993
RB1	-0.226992	0.00249888
GFI1	0.415546	0.00250848
MED15	0.14291	0.00255039
HAND1	1.40284	0.00256138
IKZF1	0.374899	0.00258014
ZBED1	0.152963	0.00259861
ZNF683	0.498651	0.00266793
PRDM10	-0.140211	0.00282437
ZNF589	-0.160241	0.00285232
CBX5	0.192617	0.00290534
CBFA2T3	0.429697	0.00291126
ZNF142	0.124376	0.00302927
ESRRA	0.24362	0.00305028
PTF1A	-1.06376	0.00306647
FOXF2	0.337681	0.0030915
ZNF326	-0.141556	0.00328343
ZNF626	0.330446	0.00329498
POU1F1	-0.444855	0.00338351
NR6A1	0.36666	0.00338969
TBX3	0.387743	0.00339787
MAFK	-0.243477	0.00346139
ZNF257	0.382205	0.00363328
ESX1	1.99445	0.00370324
NFIC	-0.167632	0.00383156
ZNF488	-0.559775	0.00392009
SEC14L2	0.478666	0.00400719
MEF2D	0.157723	0.00421091
FOXE1	-0.89601	0.0043626
BARX2	-0.499208	0.00438027
ZNF554	-0.142759	0.00446168
MYRF	0.403262	0.00459341
ZNF234	-0.155328	0.00459639
FOXA2	1.24721	0.00476908
ZBTB8A	-0.145023	0.00480185
SNAI3	0.299108	0.00487673
NKX6-3	0.94024	0.0048866
ZNF611	0.192148	0.00501182
RFX6	-1.02224	0.00501415
TFAP2B	0.741438	0.00506096
NKX1-2	1.0172	0.00509932
ESRRG	0.531461	0.00510618
PGR	0.67895	0.00511623
ZNF230	-0.161938	0.00520414
THAP9	-0.151585	0.00532688
RBAK	0.14795	0.00536243
HMG20A	-0.166346	0.00557639
ZNF536	-0.615088	0.0056703
NEUROD4	2.50268	0.00569478
PLAG1	-0.430199	0.00572454
CDX2	1.14724	0.00576089
CUX2	-0.721633	0.00594732
ADNP2	0.153478	0.00603675
PCGF6	-0.152118	0.00618879
MTF2	0.155403	0.0065432
ZNF644	-0.171016	0.00658946
DMTF1	-0.16331	0.00673435
POU3F1	0.469488	0.00692276
ZNF37A	0.169447	0.00717252
ZNF490	0.250066	0.00721329
TGIF2LX	2.48087	0.00729925
ZSCAN2	0.161833	0.00731652
NHLH2	0.699986	0.00750096
ZNF850	0.251606	0.00753235
ZNF697	0.216036	0.00765901
ARID3C	-0.431557	0.00770616
TFAP2E	0.337129	0.00782653
TFDP3	0.597626	0.00785563
JRK	-0.232962	0.00789103
ZNF670	0.198047	0.00817853
TBPL1	-0.164205	0.00825406
TP53	0.211982	0.00854328
ZNF547	0.180144	0.00872646
PHOX2B	1.78749	0.008734
CYP26A1	-0.53645	0.00883365
ATF1	-0.123468	0.00891251
STAT2	0.142807	0.00891954
FOXN1	0.473411	0.00956123
HMGN3	-0.186823	0.00978932
GLIS1	-0.377372	0.00981554
ZNF180	-0.136269	0.0104145
NFXL1	0.157284	0.0104843
POU2F2	0.294257	0.0105381
TBL1X	0.194756	0.0105803
IL10	-0.317346	0.0107749
ZNF512	-0.162815	0.0109389
KAT5	-0.110489	0.0109391
TERF2	-0.109315	0.0110227
ZNF614	-0.190802	0.0112914
ZNF709	0.202347	0.0113329
SIRT3	-0.174249	0.0116324
ZFP92	-0.283014	0.011805
NR5A1	0.825343	0.0123528
ZNF600	0.144411	0.0125977
ZNF430	-0.143368	0.0127325
YY1	-0.0890791	0.0128703
RARG	0.157101	0.0129407
TFCP2L1	-0.47182	0.0133811
GRHL1	-0.265849	0.0134677
ZNF487	-0.148479	0.0136692
ZNF397	-0.15084	0.0138462
NPAS2	0.320282	0.0138652
ZNF708	-0.163793	0.0139262
EP300	-0.161716	0.0141563
ZNF829	0.192801	0.0142656
ZNF445	-0.138019	0.0145211
MXD1	0.206726	0.0146553
TRRAP	0.141835	0.01494
ZNF557	0.140342	0.0150121
CREB3L2	-0.206866	0.0150749
SOX30	0.382224	0.0161195
GSX2	-0.880765	0.0163118
PHF19	0.186112	0.0169356
ID2	0.178753	0.0170986
NOTO	-0.843643	0.0174614
OTX2	1.43113	0.0174944
ZNF783	0.170708	0.0175053
TET2	-0.171135	0.0176637
MXD4	-0.167556	0.0176769
TRIM25	-0.165382	0.0177558
ZNF717	-0.204764	0.0180889
HSF2	-0.146425	0.0184152
ZNF169	-0.158652	0.0187871
BRPF1	0.10805	0.0198617
FOXP1	-0.173862	0.0201103
ZNF776	0.178078	0.0211816
IRF2	-0.0986926	0.0212591
FOXF1	0.282186	0.0217066
RFX7	-0.15153	0.0219104
HR	0.388525	0.0231839
PBX2	0.104144	0.0233075
MTERF1	0.105292	0.0233477
TRIM16	0.193136	0.0236369
ZBTB43	-0.120292	0.0237305
TBX21	0.364851	0.024114
REL	0.246235	0.024139
ZIK1	-0.334607	0.0241569
ZNF568	-0.140341	0.0246622
TEAD3	0.132591	0.0255347
ZNF34	-0.142938	0.0258796
ZNF32	0.132297	0.027197
HSF5	0.396806	0.0280068
GTF2I	-0.184742	0.0285897
ZNF648	0.456891	0.0297626
SNW1	0.0835061	0.0297704
DDX5	-0.119078	0.0298597
ZNF280C	0.154092	0.0305748
TBPL2	-0.573869	0.031062
PITX3	0.393437	0.031615
ZNF253	0.148307	0.0317013
ZNF534	-0.389207	0.0318883
ZNF215	-0.294371	0.0319128
KAT7	0.165801	0.0320165
ZNF83	-0.148898	0.0326419
NANOGNB	1.23923	0.0328687
EED	0.119531	0.0330399
ZNF518B	-0.219961	0.033515
CDCA7L	-0.257379	0.0341647
ZNF286A	0.173167	0.0349778
ETV4	0.362668	0.0367118
CDC5L	0.11333	0.037248
ZNF451	-0.107645	0.037309
NFYC	0.100727	0.0374398
FOXK1	-0.156268	0.0385693
EVX2	0.714761	0.0393146
NEUROG2	-0.786053	0.0414311
TOP2B	0.108104	0.0417712
ZNF836	0.150552	0.0422076
MNT	0.092418	0.0431869
ZNF584	0.106987	0.0447186
ZNF429	-0.132114	0.0464576
ZNF415	-0.165699	0.0468297
SOX14	1.43036	0.047165
IRX4	-0.47361	0.0474932
ZNF26	0.122069	0.0477924
UTF1	0.567128	0.0478382
CENPT	-0.14923	0.0481015
ZNF229	-0.291169	0.048389
ZNF18	0.11419	0.0488383
ZNF182	0.110233	0.0492804
TP73	0.258272	0.0496281
ZNF280B	0.356389	0.0499616
ZNF804B	0.924277	0.0508929
ZNF718	0.173493	0.0520924
PHB2	0.12846	0.0521557
ZNF41	-0.118929	0.0528683
ZNF491	-0.158655	0.0531455
BCL11B	0.323724	0.0532103
PBX4	0.249004	0.0542788
ZFP14	-0.120996	0.0549778
ZNF808	-0.114257	0.0576905
HOXD11	0.407772	0.0581313
ZNF721	-0.113194	0.0582127
PITX2	0.325679	0.0584883
NR1H2	0.110733	0.0600274
MAML1	0.0804661	0.0601391
TAF5	0.122647	0.0627335
ZNF274	-0.13189	0.0637924
ZNF432	0.122085	0.0638659
ZMYND11	-0.0978244	0.065446
OLIG3	1.05923	0.0660915
ZNF737	0.220642	0.0667919
ZNF416	-0.105079	0.0680811
UBP1	0.0950393	0.0681669
CHD8	0.0896693	0.0687896
ZNF793	0.158334	0.068815
PRRX1	-0.205963	0.0701515
ZNF419	0.126918	0.0703677
FOXC2	0.336198	0.0718251
PML	-0.121247	0.0733153
TIGD6	0.0960332	0.0735475
HNF1B	0.430763	0.0752716
ZNF679	1.72375	0.0760022
ZNF529	-0.106794	0.0775679
FAM170A	0.426881	0.0777598
PIAS2	0.108732	0.0785644
NR2F2	0.18282	0.0792995
DDIT3	0.150997	0.0793929
NFX1	-0.0782711	0.079487
ZNF830	0.093719	0.0804599
ZSCAN18	-0.182758	0.0806773
ZNF750	-0.247702	0.0836704
SSB	0.0829357	0.0841695
GTF2B	-0.0756373	0.0844891
ANKZF1	0.104233	0.0847257
ZNF418	0.163116	0.085124
MSX2	0.275293	0.0853935
ZHX2	0.116869	0.0858269
CREBZF	0.108759	0.0867165
POU2AF1	0.354179	0.0881626
ZNF558	-0.104396	0.0885973
ALX1	-0.537466	0.0892919
LMO4	0.232159	0.0911739
CEBPG	0.114834	0.0912455
ZNF69	0.149014	0.0923407
TRIP6	0.17457	0.0939652
ZNF564	0.120641	0.0941142
FOXR1	-0.427163	0.094472
SATB2	0.229786	0.0955742
FOSL1	-0.310889	0.0968416
TBC1D22A	-0.0875012	0.0979733
PBX3	0.190996	0.0980015
ZBTB33	-0.109162	0.0980462
THAP1	0.0968664	0.098441
TIGD7	0.123989	0.0993379
DACH2	-0.374017	0.100033
TERB1	0.28186	0.101249
HES5	0.290391	0.101318
ZNF671	-0.187075	0.102401
ETV6	-0.143874	0.105164
NEAT1	0.231037	0.106193
ZSCAN29	0.0900837	0.111173
ZBED6	-0.260982	0.113391
SPZ1	1.04429	0.11428
NF1	-0.128713	0.115384
ZNF792	-0.0972693	0.115552
POU4F2	0.772851	0.115931
ZNF140	-0.0971943	0.11615
SOX8	0.419946	0.117737
ZNF844	-0.135273	0.123387
ZNF503	-0.233086	0.125382
GMEB1	0.0618078	0.125888
SMAD1	-0.118602	0.126506
ZNF324	0.0855139	0.130563
NRF1	-0.0413121	0.134806
ZNF2	0.060823	0.135572
ZBTB26	-0.091591	0.137257
NKX2-1	1.01563	0.138152
ZNF358	0.145896	0.138845
DBP	0.146536	0.139773
ZNF287	-0.108352	0.144693
ZNF84	-0.0858538	0.144852
ZNF143	-0.0557385	0.145647
ZNF461	0.085423	0.146869
SP100	-0.0944029	0.148329
ZNF784	0.1122	0.148446
ZIM3	0.5619	0.149216
TBX2	0.161023	0.149943
ZNF583	-0.114401	0.150888
ASH1L	-0.118818	0.151515
CNOT7	-0.0913672	0.151989
ZSCAN5C	0.279418	0.154608
HDAC9	-0.231569	0.158392
GABPB2	0.0959168	0.158465
DMRTB1	0.99454	0.158729
ZNF99	-0.305397	0.159932
CREBBP	-0.079901	0.160772
ZNF800	-0.0813436	0.161105
NR0B2	0.49803	0.161546
PLSCR1	0.140947	0.161871
ZNF621	-0.085711	0.161982
ZNF226	-0.0785446	0.168888
KCMF1	0.0738309	0.17198
SP7	0.382621	0.174363
ZNF484	-0.111181	0.177681
ZNF605	0.0970053	0.177775
NOTCH3	0.128026	0.177943
MYF6	-0.571391	0.17914
ZKSCAN3	-0.07747	0.181899
ZNF433	0.0947593	0.182255
NOBOX	-0.941415	0.187606
MAL	0.270234	0.187627
NR0B1	-0.568534	0.194238
SMAD7	-0.0798753	0.194697
ZNF550	-0.096559	0.194766
BHLHA9	-0.464553	0.195501
SOX9	-0.173343	0.19556
ZNF639	0.0914177	0.195935
ZNF689	0.174471	0.196455
ZBTB37	0.115434	0.198765
ZSCAN5B	0.246863	0.2023
CTCF	0.0524741	0.202434
ZNF516	0.144966	0.208437
ZNF680	0.107592	0.212368
TBX4	-0.305299	0.21269
ATF4	-0.0849579	0.212764
CTNNBIP1	-0.0958651	0.213933
MYNN	-0.0578067	0.215239
TNFAIP3	-0.139212	0.215921
ZFP91	-0.0675869	0.216455
ELF1	-0.0913639	0.217692
AKNA	-0.118657	0.218434
HOXC6	0.115957	0.223582
HHEX	-0.148358	0.224183
MYBBP1A	0.0836947	0.224223
ZNF81	0.110296	0.227871
ZNF71	0.0743491	0.228105
ZNF12	-0.0629651	0.230038
CREM	0.0716931	0.230195
CIITA	0.158825	0.231734
HSF4	0.159795	0.234253
MSGN1	0.589507	0.236175
FEV	-0.370223	0.237019
GBX1	0.359864	0.23768
ZNF394	-0.0549118	0.239272
PIR	-0.156133	0.239563
CTCFL	-0.359055	0.240491
SCD5	-0.172733	0.24615
ZFX	-0.0903511	0.246607
POU5F1B	0.166396	0.24836
ZNF821	0.0690106	0.258256
ZNF148	-0.0675331	0.260232
HIVEP3	-0.09107	0.268425
ZNF311	0.134069	0.270862
KDM4C	-0.0584632	0.271263
NFKB1	-0.0683848	0.272952
ONECUT3	0.222141	0.273512
NR1H4	-0.632474	0.274065
IRX2	-0.198659	0.274264
BTF3	-0.0728592	0.276047
ZNF283	-0.0717441	0.27774
ZNF286B	0.120894	0.277877
TIAL1	0.0401138	0.278164
PAX6	0.147171	0.285404
GATA1	0.184899	0.286279
TFEB	-0.0998295	0.286374
PAWR	0.0848877	0.287362
ZNF831	0.205029	0.289521
ISL1	-0.306914	0.289603
HOXA13	0.254805	0.291686
GSC2	0.612289	0.29252
ZNF563	0.0881593	0.292627
PRDM9	0.607067	0.294229
ZNF337	-0.090779	0.295953
ZSCAN20	0.0850328	0.301732
ZNF619	0.0818832	0.303232
SEBOX	0.458023	0.304558
BCL11A	-0.247993	0.305189
ATOH1	0.772678	0.305875
POU6F2	-0.373979	0.309424
SCML4	0.192384	0.309752
MIB2	0.105964	0.309814
ZNF57	0.062819	0.313619
FUBP3	0.0446419	0.318771
ARHGAP35	0.0764848	0.31912
GTF2A1	-0.057037	0.319136
UPF2	0.064347	0.323862
CENPBD1	-0.0755145	0.324074
ZBTB5	0.0611994	0.324149
SP9	-0.367558	0.325024
ZNF304	-0.0722238	0.327405
PURB	-0.053609	0.330443
ZNF236	0.072661	0.331023
ZNF362	-0.0551938	0.332557
TBX19	-0.117304	0.332647
ZNF772	0.1068	0.333607
ZNF569	0.0743141	0.33478
ZNF805	-0.0857718	0.336396
HOXC5	-0.138929	0.338946
ZNF551	-0.0877141	0.341121
MAFB	-0.0858526	0.342663
SOX1	-0.57153	0.343179
ZNF880	-0.103666	0.343179
NCOA2	0.084315	0.349528
HOXB4	0.163801	0.353052
ZBTB8B	0.245251	0.360028
NANOGP8	0.24754	0.361369
ZNF562	0.0560578	0.361969
HOXB7	0.127551	0.372643
ZNF514	-0.0572171	0.375238
ZNF417	-0.0696674	0.379143
EAPP	0.0515363	0.379467
BRD7	-0.0504721	0.384618
CRX	-0.220747	0.386561
GPBP1	0.0393883	0.386793
ZNF384	0.0573097	0.387163
MESP1	-0.18427	0.396002
ZNF79	-0.0475237	0.398174
ZNF827	-0.0652366	0.401153
RREB1	-0.0479867	0.406108
POU3F4	0.591503	0.410554
ZNF841	0.0705237	0.411763
ZNF264	0.0566929	0.411868
KCNIP3	0.120426	0.416186
TFCP2	-0.0450672	0.418354
HIRA	0.0505466	0.420064
LYL1	-0.0981347	0.421232
THAP12	-0.0754337	0.426903
ZFY	0.55588	0.434789
FOXI1	-0.219775	0.4418
TP53BP1	0.0609226	0.442511
ZFHX3	-0.0734315	0.444919
ZNF740	-0.0494786	0.446041
ZNF549	-0.07453	0.455464
ZNF585A	-0.0514408	0.456823
ZNF597	0.0684995	0.458554
ZNF77	0.0515851	0.469685
ZBTB25	0.0425113	0.470898
ZNF385C	0.104217	0.470979
ZNF410	0.0462954	0.475278
ETV3	-0.0520032	0.476503
PRDM14	0.277682	0.477687
ZNF177	-0.16133	0.482147
THAP11	0.0380929	0.483949
ZNF780A	-0.0520773	0.488113
NANOG	-0.164543	0.490836
HSFX2	0.244255	0.500852
KAT6A	0.0717394	0.506582
YBX1	-0.066957	0.507102
CAMTA1	-0.0448115	0.51097
HSFX1	-0.147123	0.512127
RBMX	0.0238398	0.517686
FHL2	-0.093948	0.517887
NKX2-4	0.453449	0.520548
PEG3	0.167827	0.522405
IRF8	0.0896693	0.526158
PAX8	0.108877	0.527171
SSX2	0.691598	0.532531
HINFP	0.0349233	0.533184
TBP	-0.0318881	0.533211
VEZF1	-0.0489159	0.539719
SOHLH2	0.134167	0.540198
THAP6	-0.0373282	0.540673
NKX2-6	0.674999	0.5418
ZNF98	-0.143101	0.542491
ZNF276	-0.050988	0.543348
ZNF782	0.0458137	0.545176
ZIM2	0.184462	0.549085
ZNF317	0.0285821	0.551967
ZBTB7C	0.0981169	0.552993
NKX2-8	-0.169212	0.562401
ZNF329	0.0517262	0.562876
ZNF460	0.0866294	0.564203
SIN3A	0.0323798	0.564435
POU5F1	0.104942	0.567793
CRTC1	0.0410071	0.572503
NRIP1	0.0731692	0.5779
FOXR2	0.669825	0.578051
IRF4	-0.118494	0.579164
ZNF44	-0.0482227	0.585886
ZBTB10	0.0690415	0.589185
ZBTB22	0.0363201	0.591032
POU5F2	0.11476	0.593467
ZBTB46	-0.0429731	0.593651
ZNF845	0.0382617	0.605439
PAX4	0.37662	0.607573
ZNF222	-0.043034	0.607582
ZNF134	-0.0429307	0.609085
ZNF425	0.04605	0.61268
HNF1A	-0.14213	0.614145
ZNF232	0.0420728	0.617478
GSC	0.0959626	0.618206
SOX15	-0.101309	0.61846
TIGD4	-0.0561233	0.627211
ZC3H8	-0.0292632	0.630841
CCDC17	-0.0664792	0.632616
ZNF790	-0.0302511	0.635536
ZNF431	0.0367937	0.640913
ZNF570	-0.0360136	0.641469
CEBPB	-0.0596099	0.645716
RFX4	-0.156529	0.649681
BPTF	0.0435656	0.65707
STAT3	-0.0299359	0.659094
VSX2	-0.145827	0.661002
MED23	-0.0348509	0.661673
RB1CC1	0.0382848	0.66375
THAP5	0.0270997	0.664521
ZNF256	0.0356523	0.665266
ZFP57	0.154682	0.670886
ZNF567	-0.0311927	0.671968
TBX22	-0.161143	0.677799
NR2E1	0.159591	0.682436
HIVEP1	-0.0365845	0.685267
RNF14	0.0256212	0.686304
FOXD4L5	0.116222	0.690882
DUX4	0.446662	0.691431
CPXCR1	0.439735	0.695235
ZBTB11	0.0247739	0.69985
HOXD1	0.0669086	0.701738
RUNX3	0.0616379	0.710986
ZNF322	0.0308963	0.711352
ZNF33A	0.0259966	0.712519
ZNF318	-0.0269189	0.71318
E2F4	0.0244102	0.714344
CLOCK	0.0280757	0.715517
TPRX1	0.235617	0.717354
FOXC1	-0.0857234	0.725049
ZNF195	0.0215912	0.734083
HOXB8	-0.0871243	0.73535
ZNF479	0.34116	0.741299
SKOR2	0.226566	0.741495
CIC	0.0209476	0.747
MYF5	0.488664	0.75512
NKX6-2	0.112109	0.758249
ZNF585B	0.0216891	0.759329
ELK4	-0.0222334	0.764326
ING4	0.0221553	0.768215
DMAP1	-0.0222657	0.771155
ZFP82	0.0280799	0.776327
ZNF571	-0.0229736	0.776759
ZNF773	0.0267786	0.780893
PHOX2A	-0.118487	0.782544
SNAI1	0.0369429	0.785676
ZNF528	-0.0319727	0.786991
ZSCAN31	0.0316856	0.791167
ASCL3	-0.0883709	0.794474
ZNF343	0.0140591	0.800256
ZNF649	-0.0309452	0.80115
ZNF439	0.0305315	0.803611
TFAP2D	0.224629	0.81057
GABPB1	-0.0126668	0.817632
ZNF420	0.016476	0.818523
BAZ2A	0.0157501	0.821297
GPBP1L1	0.0108651	0.826802
BATF3	0.0297326	0.829625
ATOH7	0.0602751	0.830643
MLLT3	-0.026436	0.83412
NEUROD2	0.0603262	0.842143
ZNF705A	-0.0535334	0.843214
ZNF543	0.015947	0.843638
ZNF135	-0.0284378	0.84374
E2F6	0.0118362	0.849341
THAP2	0.0151222	0.851814
TMF1	-0.0141174	0.853443
CNOT8	-0.0111515	0.853673
ZNF674	0.0123133	0.853779
ZNF599	0.0122711	0.85969
LTF	0.0549607	0.872008
ZNF823	-0.0139473	0.874289
ZSCAN21	-0.00853781	0.874825
DBX1	-0.108944	0.880038
RHOXF2	-0.11972	0.882926
ZNF566	0.010224	0.890837
ANHX	0.0893691	0.897552
TET1	-0.0182465	0.909016
ZNF620	0.0117573	0.910753
NR1I2	0.0220703	0.913548
SP140L	0.0125135	0.918041
FLYWCH1	-0.00817196	0.921868
ZNF618	-0.00770257	0.929531
CEBPZ	-0.00494887	0.933488
RXRB	-0.0049228	0.9339
GLI3	0.0111563	0.939088
ZNF302	-0.00529505	0.9458
ZNF285	-0.00922183	0.948022
CHAMP1	0.00511222	0.953756
ZXDC	0.00312008	0.954396
SALL2	0.00837758	0.954844
SOX21	-0.0170192	0.959626
ZNF114	0.00916372	0.961728
GCM2	-0.0197832	0.962151
THAP3	0.00377459	0.965227
RFX3	0.00538524	0.965879
ZNF223	0.00315978	0.975132
SALL1	0.00596076	0.975809
ZNF705E	-0.00501326	0.977884
SP3	0.00169866	0.979046
ZNF442	-0.0028887	0.980817
PRDM6	-0.0035316	0.983722
ZNF541	0.00378913	0.983804
ZNF789	-0.00130897	0.987751
BHLHE23	0.0522418	NA
CDX4	0.235547	NA
FERD3L	-0.0937991	NA
NEUROD6	-0.167903	NA
UNCX	0.0419068	NA
OR5I1	0.0440882	NA
GSX1	-0.0815383	NA
HES3	0.143895	NA
TGIF2LY	0.00439742	NA
NEUROG1	0.136779	NA
SRY	0.0334999	NA
ARGFX	0.0286275	NA
BSX	-0.0136881	NA
MIR133B	0.0731803	NA
RHOXF2B	0.0204077	NA
FOXB2	-1.36758	NA
LEUTX	0.247984	NA
ZNF705D	0.0240611	NA
ZNF705B	-0.107369	NA
ZNF705G	-0.963236	NA
ZNF735	-0.0832703	NA
NKX1-1	-0.0110435	NA

## Sheet: BRCA_upTF_FC2
Gene
UHRF1
PTTG1
FOXM1
RAD51
MYBL2
CENPA
EZH2
E2F8
E2F1
SOX12
PITX1
MAZ
E2F7
SALL4
HES6
PARP1
GTF2IRD1
E2F2
ZNF695
MYT1
HDGF
MCM2
ZNF668
BRIP1
IRF7
TRIB3
LHX2
FBXL19
FOXP3
WT1
SMYD3
TIGD3
ZNF367
HOXC11
ZNF48
HOXC13
CBX8
CREB3L1
NR2F6
NKX3-2
FOXJ1
RUVBL1
TLX1
LEF1
HOXB13
CBX2
CREB3L4
LBX2
GBX2
CENPX
PAX7
FOXO6
BRCA2
MXD3
CENPS
ASCL1
HMGA1
KDM5B
TLE3
DNMT1
BARD1
DMBX1
INSM1
SIX4
ZNF467
SCX
CRABP2
OTX1
ZNF239
ZNF296
ETV7
EMX1
FOXH1
FOXD2
MYBL1
ASCL2
HOXC10
MNX1
HOXC12
MIF
ZBTB12
ARNT2
HMG20B
NKX6-1
TCF19
E2F5
ONECUT2
HOXB9
BCL3
HMGB2
SOX11
SIM2
NKX2-2
SIX2
MAFA
DLX4
E4F1
GATA3
LHX1
ZBED2
FOXD1
TIGD5
FOXD4
FOXD4L1
FOXD3
PAX1
ZNF703
DRAP1
RUNX2
TFPT
PCGF2
GATA5
HMX2
DLX5
GATA4
RARA
KLF1
KDM4B
TRAF4
ZNF469
ZFPM1
PLAU
BRCA1
OVOL1
STAT1
ZBTB42
LIN28A
TRPS1
TEAD4
FOXA1
ZNF681
ZNF552
HDAC11
FOXS1
SIX3
SCAND1
SREBF1
ZIC2
NFE2L3
PAX9
IRX5
EIF4EBP1
DPF1
ZNF726
SPIB
PAX2
PRDM12
ZNF730
ZNF587
TRERF1
BATF
AEBP1
TCF24
HMGA2
HES4
SOX2
MYRFL
TLX2
SPDEF
HES2
SALL3
SP140
MEIS3
ASCL4
HOPX
EN1
SCRT1
HOXC4
FOXG1
ZFP42
DLX3
LHX9
MYCN
ZBTB32
MESP2
ZNF724
HOXB5
NPAS1
ISL2
TBX10
HOXB2
ESR1
MYOG
NFE4
ZMAT4
BHLHA15
FOXA3
GRHL3
OTP
TLX3
NKX2-3
SOHLH1
ZIC1
HOXB6
PAX5
DMRT1
DLX2
DMRTA2
MYB
TAL2
NKX2-5
DLX6
CEBPE
HOXB1
POU4F1
POU3F2
ZIC5
NFE2
ASCL5
BATF2
LIN28B
VAX2
TBX1
IKZF3
ZSCAN1
HMX3
GCM1
FOXD4L3
BARX1
EOMES
PDX1
PRDM13
ZNF716
KLF17
RAX
SP5
VAX1
ANKRD1
ARX
ZIC4
TBR1
DMRTC2
FOXE3
ZNF280A
ZNF80
CREB3L3
ZIC3
TBX20
HES7
FEZF1
ALX3
EGR4
HOXA11
EVX1
OLIG2
SOX3
RBPJL
OLIG1
LBX1
LHX5
DLX1
FOXD4L4
POU4F3
ONECUT1
MIR210
ISX
EN2
LHX3
HOXD12
SIX6
MKX
INSM2
SCRT2
SP8
SPIC
NEUROG3
FOXI3
FOXN4
FOXD4L6
HOXD13
HMX1
DRGX
BARHL1
HNF4A
PROP1
ZSCAN10
NEUROD1
ZNF560
ZNF729
LHX8
BARHL2
MYOD1
HELT
DNMT3L
HAND1
ESX1
FOXA2
NKX1-2
NEUROD4
CDX2
TGIF2LX
PHOX2B
OTX2
NANOGNB
SOX14

## Sheet: BRCA_downTF_FC2
Gene
EBF1
PPARG
EBF3
EPAS1
KLF15
FOXO1
KLF4
FOXN3
ATOH8
CSRNP1
TBX15
NR3C1
KLF9
CEBPA
MLXIPL
STAT5B
EBF2
ESR2
TAL1
ERG
SOX17
HIF3A
ARID5B
PER1
TEF
EGR1
TSHZ2
HLF
SOX7
NR3C2
HOXA4
KAT2B
MEOX2
CBX7
KLF10
TWIST2
ZNF781
ZFP36
DMRT2
KLF11
KLF6
FOSB
PER2
STAT5A
CREB5
CSRNP3
RXRG
ZEB2
RHOXF1
POU6F1
TEAD1
HOXA5
MEF2C
EGR2
FOS
PRDM5
MEOX1
LMO2
FOXO4
LHX6
ZNF366
RUNX1T1
ETS2
MYOCD
TCF21
MAFF
THRB
PPARA
SMAD9
ZBTB16
BCL6
MAF
PLAGL1
BIN1
FLI1
ATF3
FOXP2
NR5A2
MEIS2
KLF2
PROX1
HOXA6
TP63
HOXA2
JUN
TCF7L2
MBNL2
HOXA3
NR4A3
EGR3
PRDM8
FOXN2
CPEB1
MITF
NR4A1
MECOM
IRX6
NFIB
SOX5
ZNF677
DBX2
LMX1A
PRDM16
EMX2
BACH2
HOXA7
NFAT5
ZNF502
ALX4
SHOX
NPAS4
KLF8
KLF14
ZFPM2
ZEB1
ZNF423
ID4
ARID5A
TCF15
BHLHE41
ETV5
ZNF483
HOXA10
TBX18
ETV1
OSR1
ZNF728
ID1
DPRX
HOXD3
SATB1
MSX1
RAX2
ZNF662
ZNF727
DMRT3
ZNF471
TWIST1
ZNF154
NPAS3
ZSCAN23
PKNOX2
HOXA9
EGF
ZSCAN4
ZNF462
ZFHX4
LMO3
IRX1
SIM1
PPARGC1A
FOXI2
PAX3
FEZF2
DUXA
POU3F3
BNC1
ZNF676
ETV3L
CCDC169-SOHLH2
ELF5
FIGLA
PTF1A
RFX6
