# Supplementary material for: Identification of Key Transcription Factors and Immune Infiltration Patterns Associated With Breast Cancer Prognosis Using WGCNA and Cox Regression Analysis
Source: Front Oncol. 2021 Dec 21;11:742792. doi: 10.3389/fonc.2021.742792 (PMC8724129; doi:10.3389/fonc.2021.742792)
Supplement: Supplementary file 3 [file Table_2.xlsx]

## Sheet: TFs-KEGG
	ID	Description	GeneRatio	BgRatio	pvalue	p.adjust	qvalue	geneID	Count
hsa05168	hsa05168	Herpes simplex virus 1 infection	330/809	498/8087	9.55369e-230	2.0827e-227	1.6191e-227	IRF7/SRSF1/ZNF25/ZNF764/ZNF768/ZNF559/ZNF93/ZNF677/ZNF658/ZNF561/STAT1/ZNF552/ZNF205/ZNF675/ZNF623/ZFP69B/EIF4EBP1/ZNF480/ZNF726/ZNF200/ZNF730/HCFC1/ZNF587/ZNF132/IRF9/ZFP90/ZNF333/ZNF74/ZNF540/ZNF544/ZNF354B/ZNF124/ZNF383/ZNF354C/ZNF517/ZNF282/ZNF189/ZNF662/ZNF727/ZNF746/ZNF331/TRAF6/ZNF436/ZNF786/ZNF471/ZNF3/ZFP37/ZNF682/ZNF7/ZNF33B/ZNF699/ZNF154/ZNF688/ZNF443/ZNF20/ZNF10/IRF3/ZNF814/ZNF510/ZNF…	330
hsa05202	hsa05202	Transcriptional misregulation in cancer	88/809	192/8087	1.30261e-38	1.41984e-36	1.10379e-36	PPARG/FOXO1/CEBPA/ERG/WT1/PER2/TLX1/RXRG/MEF2C/PAX7/LMO2/SIX4/RUNX1T1/MEN1/ETV7/ZBTB16/FUS/BCL6/MAF/TFE3/FLI1/ARNT2/TCF3/NR4A3/RUNX2/MITF/RARA/PLAU/KMT2A/ZEB1/HDAC1/HMGA2/MEIS1/ETV5/HOXA10/ETV1/MYCN/KLF3/DOT1L/TLX3/PBX1/MYC/BMI1/PAX5/HDAC2/HOXA9/CEBPE/EWSR1/ATM/SPI1/PAX3/ZBTB17/HOXA11/SP1/SIX1/RXRA/LDB1/MDM2/MAX/NUPR1/DDB2/NCOR1/SUPT3H/NFKBIZ/RELA/TP53/ATF1/ID2/REL/DDX5/ETV4/BCL11B/PML/DDIT3/PBX3…	88
hsa04950	hsa04950	Maturity onset diabetes of the young	21/809	26/8087	3.21024e-17	2.33278e-15	1.81351e-15	MNX1/NR5A2/NKX6-1/NKX2-2/MAFA/BHLHA15/FOXA3/PDX1/ONECUT1/NEUROG3/HNF4A/HNF4G/NEUROD1/HES1/FOXA2/RFX6/HNF1B/HHEX/PAX6/PAX4/HNF1A	21
hsa04550	hsa04550	Signaling pathways regulating pluripotency of stem cells	50/809	143/8087	3.18708e-16	1.73696e-14	1.35031e-14	KLF4/OTX1/SMAD9/TCF3/PCGF2/DLX5/ID4/SMAD4/JARID2/SOX2/MEIS1/SETDB1/ID1/MYC/BMI1/SKIL/HOXB1/HOXA1/APC/SMAD5/ZIC3/TCF7/SMAD3/SMAD2/MAPK14/ESRRB/LHX5/ONECUT1/ID3/CTNNB1/HESX1/REST/HAND1/TBX3/ESX1/PCGF6/ID2/SMAD1/POU5F1B/PAX6/ISL1/NANOGP8/ZFHX3/NANOG/KAT6A/POU5F1/STAT3/HOXD1/MYF5/NEUROG1	50
hsa05203	hsa05203	Viral carcinogenesis	57/809	204/8087	1.95248e-13	8.5128e-12	6.61787e-12	STAT5B/IRF7/KAT2B/CREB3L1/STAT5A/CREB5/CREB3L4/EGR2/CHD4/JUN/EGR3/ATF6B/HDAC4/RBPJ/HDAC11/HDAC1/HNRNPK/IRF9/RBL2/NFKB2/RBL1/CREB3/HDAC2/HDAC10/IRF3/SND1/DDB1/SRF/HDAC5/CREB1/CREB3L3/GTF2A2/RBPJL/MDM2/NFKBIA/EIF2AK2/ATF2/HDAC3/HDAC7/RELA/RB1/TBPL1/TP53/EP300/CREB3L2/REL/SNW1/TBPL2/GTF2B/SP100/HDAC9/CREBBP/ATF4/NFKB1/GTF2A1/TBP/STAT3	57
hsa05166	hsa05166	Human T-cell leukemia virus 1 infection	59/809	219/8087	4.12503e-13	1.49876e-11	1.16514e-11	PTTG1/E2F1/E2F2/STAT5B/EGR1/KAT2B/ZFP36/CREB3L1/STAT5A/CREB5/CREB3L4/EGR2/FOS/ETS2/TCF3/JUN/ATF6B/ELK1/E2F3/NFATC2/SMAD4/RELB/NFKB2/MSX1/CREB3/NFATC3/MYC/ETS1/ATM/NFATC4/SRF/SPI1/CREB1/CREB3L3/SMAD3/CRTC3/SMAD2/IKBKB/NFATC1/NFYB/NFKBIA/ATF2/RELA/RB1/TBPL1/TP53/KAT5/EP300/TRRAP/CREB3L2/TBPL2/MSX2/FOSL1/CREBBP/ATF4/NFKB1/TBP/CRTC1/ELK4	59
hsa05161	hsa05161	Hepatitis B	46/809	162/8087	2.42951e-11	7.56618e-10	5.88196e-10	E2F1/E2F2/STAT5B/IRF7/CREB3L1/STAT5A/CREB5/CREB3L4/EGR2/FOS/JUN/EGR3/ATF6B/ELK1/STAT1/E2F3/NFATC2/SMAD4/TRAF6/CREB3/NFATC3/MYC/IRF3/STAT6/NFATC4/DDB1/CREB1/CREB3L3/SMAD3/MAPK14/IKBKB/NFATC1/NFKBIA/DDB2/STAT4/ATF2/RELA/RB1/TP53/STAT2/EP300/CREB3L2/CREBBP/ATF4/NFKB1/STAT3	46
hsa05215	hsa05215	Prostate cancer	33/809	97/8087	9.05387e-11	2.46718e-09	1.91799e-09	E2F1/FOXO1/E2F2/ERG/CREB3L1/CREB5/LEF1/CREB3L4/TCF7L2/PLAU/E2F3/ZEB1/ETV5/CREB3/EGF/TCF7L1/CREB1/CREB3L3/TCF7/IKBKB/NKX3-1/MDM2/NFKBIA/CTNNB1/AR/RELA/RB1/TP53/EP300/CREB3L2/CREBBP/ATF4/NFKB1	33
hsa04659	hsa04659	Th17 cell differentiation	31/809	107/8087	2.7119e-08	6.56883e-07	5.10662e-07	STAT5B/FOXP3/STAT5A/RXRG/FOS/JUN/GATA3/RARA/STAT1/NFATC2/SMAD4/NFKBIB/RORA/NFATC3/STAT6/AHR/SMAD3/SMAD2/MAPK14/IKBKB/RXRA/NFATC1/NFKBIA/RORC/HIF1A/RELA/TBX21/NFKB1/IRF4/STAT3/RXRB	31
hsa05221	hsa05221	Acute myeloid leukemia	21/809	67/8087	1.15926e-06	2.52719e-05	1.96464e-05	CEBPA/STAT5B/PER2/STAT5A/LEF1/RUNX1T1/ZBTB16/TCF7L2/RARA/EIF4EBP1/MYC/CEBPE/SPI1/TCF7L1/TCF7/PPARD/IKBKB/RELA/PML/NFKB1/STAT3	21
hsa04928	hsa04928	Parathyroid hormone synthesis, secretion and action	27/809	106/8087	3.45992e-06	6.85693e-05	5.33059e-05	EGR1/CREB3L1/CREB5/RXRG/CREB3L4/MEF2C/FOS/GATA3/ATF6B/RUNX2/CREB3/MEF2A/GCM1/CREB1/CREB3L3/VDR/SP1/RXRA/JUND/NR4A2/ATF2/MEF2D/CREB3L2/ATF4/MAFB/RXRB/GCM2	27
hsa05216	hsa05216	Thyroid cancer	14/809	37/8087	6.09515e-06	0.000110729	8.60807e-05	PPARG/RXRG/LEF1/TCF7L2/MYC/NCOA4/TCF7L1/TCF7/RXRA/CTNNB1/DDB2/TP53/PAX8/RXRB	14
hsa04658	hsa04658	Th1 and Th2 cell differentiation	24/809	92/8087	7.71106e-06	0.000129308	0.000100525	STAT5B/STAT5A/FOS/MAF/JUN/GATA3/STAT1/RBPJ/NFATC2/NFKBIB/NFATC3/STAT6/MAPK14/IKBKB/RBPJL/NFATC1/NFKBIA/STAT4/RELA/TBX21/MAML1/NOTCH3/NFKB1/RUNX3	24
hsa04330	hsa04330	Notch signaling pathway	17/809	53/8087	8.54668e-06	0.000133084	0.00010346	KAT2B/RBPJ/HDAC1/HEYL/HDAC2/CTBP1/HEY2/RBPJL/HEY1/NCOR2/HES1/EP300/SNW1/MAML1/HES5/CREBBP/NOTCH3	17
hsa05220	hsa05220	Chronic myeloid leukemia	21/809	76/8087	1.08379e-05	0.00015751	0.000122449	E2F1/E2F2/STAT5B/STAT5A/MECOM/E2F3/HDAC1/SMAD4/MYC/HDAC2/CTBP1/ABL1/SMAD3/IKBKB/MDM2/NFKBIA/DDB2/RELA/RB1/TP53/NFKB1	21
hsa04710	hsa04710	Circadian rhythm	12/809	31/8087	2.16343e-05	0.000294767	0.000229152	PER1/PER2/BHLHE41/RORA/NR1D1/CREB1/BHLHE40/RORB/RORC/ARNTL/NPAS2/CLOCK	12
hsa04350	hsa04350	TGF-beta signaling pathway	23/809	94/8087	3.64698e-05	0.000467672	0.000363569	SMAD9/E2F5/ID4/SMAD4/TGIF1/ID1/RBL1/TFDP1/MYC/SMAD5/TGIF2/SMAD3/SMAD2/SP1/ID3/SMURF2/EP300/ID2/PITX2/SMAD1/CREBBP/SMAD7/E2F4	23
hsa05224	hsa05224	Breast cancer	31/809	147/8087	4.2112e-05	0.000510023	0.000396493	E2F1/E2F2/ESR2/LEF1/FOS/BRCA2/JUN/TCF7L2/BRCA1/E2F3/HEYL/NCOA1/NFKB2/ESR1/MYC/EGF/APC/HEY2/TCF7L1/TCF7/SP1/CTNNB1/HEY1/DDB2/NCOA3/HES1/RB1/PGR/TP53/HES5/NOTCH3	31
hsa04919	hsa04919	Thyroid hormone signaling pathway	27/809	121/8087	4.64726e-05	0.000533212	0.00041452	FOXO1/KAT2B/RXRG/THRB/GATA4/STAT1/HDAC1/THRA/NCOA1/ESR1/MYC/HDAC2/RXRA/MED1/MDM2/CTNNB1/NCOR1/NCOA3/HIF1A/HDAC3/TP53/EP300/CREBBP/NOTCH3/NCOA2/SIN3A/RXRB	27
hsa04218	hsa04218	Cellular senescence	32/809	156/8087	5.63651e-05	0.000614379	0.00047762	FOXM1/MYBL2/E2F1/FOXO1/E2F2/E2F5/GATA4/E2F3/EIF4EBP1/NFATC2/RBL2/RBL1/ZFP36L1/NFATC3/MYC/ETS1/SIRT1/ATM/NFATC4/HIPK2/FOXO3/SMAD3/SMAD2/MAPK14/NFATC1/MDM2/LIN54/RELA/RB1/TP53/NFKB1/E2F4	32
hsa04211	hsa04211	Longevity regulating pathway	21/809	89/8087	0.000137928	0.00143182	0.0011131	PPARG/FOXO1/CREB3L1/CREB5/CREB3L4/EHMT2/ATF6B/EIF4EBP1/CREB3/SIRT1/CREB1/CREB3L3/PPARGC1A/FOXO3/ATF2/RELA/TP53/CREB3L2/ATF4/NFKB1/RB1CC1	21
hsa05321	hsa05321	Inflammatory bowel disease	17/809	65/8087	0.000155975	0.00154557	0.00120153	FOXP3/MAF/JUN/GATA3/STAT1/RORA/STAT6/SMAD3/SMAD2/NFATC1/RORC/STAT4/RELA/IL10/TBX21/NFKB1/STAT3	17
hsa05165	hsa05165	Human papillomavirus infection	54/809	331/8087	0.000179523	0.00170157	0.0013228	E2F1/FOXO1/HES6/CREB3L1/CREB5/CREB3L4/CHD4/TCF7L2/STAT1/RBPJ/EIF4EBP1/HDAC1/HES4/IRF9/HES2/HEYL/RBL2/RBL1/CREB3/HDAC2/IRF1/EGF/IRF3/ATM/APC/HEY2/TCF7L1/CREB1/CREB3L3/TCF7/HES7/IKBKB/RBPJL/MDM2/CTNNB1/HEY1/EIF2AK2/RELA/HES1/RB1/TBPL1/TP53/STAT2/EP300/CREB3L2/TBPL2/MAML1/NFX1/HES5/CREBBP/NOTCH3/NFKB1/TBP/HES3	54
hsa04110	hsa04110	Cell cycle	26/809	124/8087	0.000189505	0.00172134	0.00133817	PTTG1/E2F1/E2F2/MCM2/E2F5/TFDP2/E2F3/HDAC1/SMAD4/RBL2/MCM5/RBL1/TFDP1/MYC/HDAC2/ATM/ZBTB17/ABL1/SMAD3/SMAD2/MDM2/RB1/TP53/EP300/CREBBP/E2F4	26
hsa05030	hsa05030	Cocaine addiction	14/809	49/8087	0.000215016	0.00187494	0.00145758	CREB3L1/FOSB/CREB5/CREB3L4/JUN/ATF6B/CREB3/CREB1/CREB3L3/ATF2/RELA/CREB3L2/ATF4/NFKB1	14
hsa04934	hsa04934	Cushing syndrome	30/809	155/8087	0.000281867	0.00236335	0.00183727	E2F1/E2F2/CREB3L1/CREB5/LEF1/CREB3L4/MEN1/TCF7L2/ATF6B/NR4A1/E2F3/KMT2A/WDR5/CREB3/PBX1/AHR/APC/TCF7L1/CREB1/CREB3L3/TCF7/SP1/ARNT/CTNNB1/AIP/ATF2/RB1/NR5A1/CREB3L2/ATF4	30
hsa03022	hsa03022	Basal transcription factors	13/809	45/8087	0.000318784	0.00257389	0.00200095	GTF2IRD1/TAF4/ERCC2/TAF1/GTF2A2/GTF2F1/TBPL1/GTF2I/TBPL2/TAF5/GTF2B/GTF2A1/TBP	13
hsa05167	hsa05167	Kaposi sarcoma-associated herpesvirus infection	34/809	193/8087	0.000707728	0.00551017	0.00428362	E2F1/E2F2/IRF7/ZFP36/LEF1/FOS/JUN/TCF7L2/STAT1/E2F3/NFATC2/IRF9/NFATC3/MYC/IRF3/NFATC4/TCF7L1/CREB1/TCF7/MAPK14/IKBKB/NFATC1/NFKBIA/CTNNB1/EIF2AK2/HIF1A/RELA/RB1/TP53/STAT2/EP300/CREBBP/NFKB1/STAT3	34
hsa04380	hsa04380	Osteoclast differentiation	25/809	128/8087	0.00076924	0.00578256	0.00449538	PPARG/FOSB/FOS/JUN/MITF/STAT1/NFATC2/IRF9/RELB/NFKB2/TRAF6/JUNB/SPI1/CREB1/MAPK14/IKBKB/JUND/NFATC1/NFKBIA/FOSL2/RELA/STAT2/FOSL1/NFKB1/FHL2	25
hsa05169	hsa05169	Epstein-Barr virus infection	35/809	202/8087	0.000811486	0.0058968	0.00458419	E2F1/E2F2/IRF7/JUN/STAT1/RBPJ/E2F3/HDAC1/NFKBIB/IRF9/RELB/NFKB2/TRAF6/MYC/HDAC2/IRF3/MAPK14/IKBKB/RBPJL/MDM2/NFKBIA/DDB2/EIF2AK2/NCOR2/RELA/HES1/RB1/TP53/STAT2/SNW1/TNFAIP3/NFKB1/SIN3A/STAT3/RUNX3	35
hsa04931	hsa04931	Insulin resistance	22/809	108/8087	0.000871675	0.00612985	0.00476536	FOXO1/MLXIPL/TRIB3/CREB3L1/CREB5/CREB3L4/PPARA/SREBF1/NR1H3/CREB3/CREB1/CREB3L3/PPARGC1A/MLXIP/IKBKB/NFKBIA/MLX/RELA/CREB3L2/NR1H2/NFKB1/STAT3	22
hsa05031	hsa05031	Amphetamine addiction	16/809	69/8087	0.00102715	0.00699748	0.00543986	CREB3L1/FOSB/CREB5/CREB3L4/FOS/JUN/ATF6B/HDAC1/CREB3/HDAC2/SIRT1/CREB1/CREB3L3/ATF2/CREB3L2/ATF4	16
hsa05235	hsa05235	PD-L1 expression and PD-1 checkpoint pathway in cancer	19/809	89/8087	0.00106682	0.00704751	0.00547875	FOS/JUN/STAT1/NFATC2/BATF/NFKBIB/TRAF6/NFATC3/EGF/BATF2/MAPK14/IKBKB/NFATC1/NFKBIA/HIF1A/RELA/NFKB1/STAT3/BATF3	19
hsa05212	hsa05212	Pancreatic cancer	17/809	76/8087	0.001115	0.00714914	0.00555776	RAD51/E2F1/E2F2/BRCA2/STAT1/E2F3/SMAD4/EGF/SMAD3/SMAD2/IKBKB/DDB2/RELA/RB1/TP53/NFKB1/STAT3	17
hsa04625	hsa04625	C-type lectin receptor signaling pathway	21/809	104/8087	0.00127321	0.0079303	0.00616504	EGR2/JUN/BCL3/EGR3/STAT1/NFATC2/IRF9/RELB/NFKB2/NFATC3/IRF1/NFATC4/MAPK14/IKBKB/NFATC1/MDM2/NFKBIA/RELA/STAT2/IL10/NFKB1	21
hsa04668	hsa04668	TNF signaling pathway	22/809	112/8087	0.00144096	0.00872578	0.00678344	CREB3L1/CREB5/CREB3L4/FOS/JUN/BCL3/ATF6B/CREB3/IRF1/JUNB/CREB1/CREB3L3/MAPK14/IKBKB/NFKBIA/ATF2/RELA/CREB3L2/ATF4/TNFAIP3/NFKB1/CEBPB	22
hsa04927	hsa04927	Cortisol synthesis and secretion	15/809	65/8087	0.00153821	0.00906299	0.00704559	CREB3L1/CREB5/CREB3L4/ATF6B/NR4A1/CREB3/PBX1/CREB1/CREB3L3/SP1/ATF2/NR5A1/CREB3L2/NR0B1/ATF4	15
hsa05222	hsa05222	Small cell lung cancer	19/809	92/8087	0.00161607	0.00927113	0.0072074	E2F1/E2F2/RXRG/TRAF4/E2F3/RARB/TRAF6/MYC/ZBTB17/IKBKB/RXRA/MAX/NFKBIA/DDB2/RELA/RB1/TP53/NFKB1/RXRB	19
hsa00310	hsa00310	Lysine degradation	14/809	63/8087	0.00317301	0.0177363	0.0137883	EZH2/SMYD3/EHMT2/MECOM/PRDM16/KMT2A/SETDB2/SETDB1/DOT1L/PRDM2/KMT2B/ASH1L/PRDM9/PRDM6	14
hsa05223	hsa05223	Non-small cell lung cancer	15/809	72/8087	0.00442524	0.0238266	0.0185229	E2F1/E2F2/STAT5B/STAT5A/RXRG/E2F3/RARB/EGF/FOXO3/RXRA/DDB2/RB1/TP53/STAT3/RXRB	15
hsa04310	hsa04310	Wnt signaling pathway	27/809	160/8087	0.00448116	0.0238266	0.0185229	SOX17/RUVBL1/LEF1/CACYBP/JUN/TCF7L2/NFATC2/SMAD4/NFATC3/MYC/NFATC4/CTBP1/APC/TCF7L1/TCF7/PPARD/SMAD3/NFATC1/CTNNB1/CXXC4/TP53/TBL1X/EP300/CHD8/FOSL1/CREBBP/CTNNBIP1	27
hsa05225	hsa05225	Hepatocellular carcinoma	28/809	168/8087	0.00459404	0.0238453	0.0185374	E2F1/E2F2/SMARCA4/LEF1/TCF7L2/ELK1/SMARCA2/E2F3/DPF1/PHF10/SMAD4/SMARCB1/NFE2L2/MYC/APC/TCF7L1/TCF7/SMAD3/SMAD2/ARID1B/ARID1A/CTNNB1/DPF3/DDB2/ARID2/RB1/TP53/BRD7	28

## Sheet: TFs-GO
ONTOLOGY	ID	Description	GeneRatio	BgRatio	pvalue	p.adjust	qvalue	geneID	Count
BP	GO:0003002	regionalization	184/1855	351/18670	1.11832e-91	5.60052e-88	4.13894e-88	HES6/SOX17/LHX2/WT1/HOXA4/MEOX2/HOXC11/HOXC13/DMRT2/FOXJ1/ZEB2/LEF1/HOXA5/MEF2C/EGR2/GBX2/PAX7/ASCL1/MEOX1/ETS2/OTX1/EMX1/FOXH1/HOXC10/ZBTB16/HOXA6/NKX6-1/TP63/HOXA2/HOXB9/NKX2-2/HOXA3/SIX2/LHX1/FOXD1/PAX1/PCGF2/GATA5/SKI/GATA4/OVOL2/EMX2/RBPJ/HOXA7/FOXA1/ALX4/SIX3/SETDB2/PAX2/SMAD4/HES4/TCF15/BHLHE41/HES2/HEYL/HOXA10/TBX18/OSR1/EN1/HOXD3/HOXC4/MSX1/MESP2/HOXB5/HOXB2/KDM2B/DMRT3/HOXD9/PBX1/BMI1/H…	184
BP	GO:0007389	pattern specification process	206/1855	446/18670	1.94533e-89	4.8711e-86	3.59988e-86	HES6/SOX17/LHX2/WT1/HOXA4/MEOX2/HOXC11/HOXC13/DMRT2/NKX3-2/FOXJ1/ZEB2/LEF1/HOXA5/MEF2C/EGR2/GBX2/PAX7/ASCL1/MEOX1/ETS2/OTX1/EMX1/FOXH1/HOXC10/ZBTB16/HOXA6/NKX6-1/TP63/HOXA2/HOXB9/SIM2/NKX2-2/HOXA3/SIX2/LHX1/FOXD1/PAX1/PCGF2/GATA5/SKI/GATA4/OVOL2/EMX2/RBPJ/HOXA7/FOXA1/ALX4/SIX3/ZEB1/SETDB2/PAX2/SMAD4/HES4/TCF15/BHLHE41/HES2/HEYL/HOXA10/TBX18/OSR1/EN1/HOXD3/HOXC4/MSX1/MESP2/HOXB5/HOXB2/KDM2B/DMRT3/…	206
BP	GO:0045165	cell fate commitment	151/1855	271/18670	3.97492e-80	6.63546e-77	4.90379e-77	PPARG/SOX12/EPAS1/PITX1/KLF4/TBX15/EBF2/TAL1/SOX17/FOXP3/WT1/MEF2C/PAX7/ASCL1/ETS2/HOXC10/MNX1/TCF3/PROX1/NKX6-1/HOXA2/ONECUT2/NKX2-2/TCF7L2/SIX2/GATA3/RUNX2/MITF/SOX5/RARA/ZFPM1/RBPJ/FOXA1/PAX2/SMAD4/BATF/SOX2/ZBTB7B/SPDEF/TBX18/RORA/ISL2/TBX10/MYOG/DMRT3/TLX3/SOX18/DLX2/DMRTA2/STAT6/NKX2-5/POU4F1/POU3F2/HOXD10/ZNF521/TBX1/GCM1/EOMES/ARX/TBX6/ETV2/TBR1/APC/SMAD5/HEY2/TBX20/TBX5/HOXA11/FEZF2/NFE2…	151
BP	GO:0009952	anterior/posterior pattern specification	127/1855	219/18670	2.95817e-70	3.70363e-67	2.73709e-67	HES6/SOX17/WT1/HOXA4/MEOX2/HOXC11/HOXC13/DMRT2/ZEB2/LEF1/HOXA5/GBX2/MEOX1/ETS2/OTX1/FOXH1/HOXC10/ZBTB16/HOXA6/HOXA2/HOXB9/HOXA3/SIX2/LHX1/PAX1/PCGF2/SKI/GATA4/EMX2/RBPJ/HOXA7/ALX4/SIX3/SMAD4/HES4/TCF15/BHLHE41/HES2/HEYL/HOXA10/TBX18/OSR1/EN1/HOXD3/HOXC4/MSX1/MESP2/HOXB5/HOXB2/KDM2B/HOXD9/PBX1/HOXB6/TSHZ1/HOXA9/HOXB1/HOXD10/ATM/TBX1/BARX1/SRF/TBX6/CDX1/HOXD4/HIPK2/HEY2/ZIC3/HES7/FEZF1/HOXC9/HOXC8/…	127
BP	GO:0048568	embryonic organ development	171/1855	428/18670	2.21823e-62	2.22178e-59	1.64196e-59	E2F8/EPAS1/E2F7/TBX15/CEBPA/TAL1/SOX17/HOXA4/HOXC11/NKX3-2/LEF1/HOXA5/MEF2C/GBX2/SIX4/OTX1/TCF21/FOXH1/ASCL2/PROX1/HOXA6/HOXA2/SOX11/HOXA3/SIX2/GATA3/LHX1/NR4A3/TRIM28/RUNX2/PCGF2/HMX2/DLX5/GATA4/RARA/ZFPM1/OVOL2/RBPJ/HOXA7/GRHL2/ALX4/KMT2A/SIX3/IRX5/ZFPM2/ZEB1/SETDB2/PAX2/HSF1/TFAP2A/OSR1/EN1/HOXD3/NCOA1/HOXC4/MSX1/ZFP36L1/HOXB5/RARB/ERCC2/HOXB2/KDM2B/HOXD9/GRHL3/PBX1/ZIC1/TWIST1/HOXB6/PAX5/CITE…	171
BP	GO:0048562	embryonic organ morphogenesis	124/1855	288/18670	1.65547e-49	1.38177e-46	1.02116e-46	TBX15/SOX17/HOXA4/HOXC11/NKX3-2/HOXA5/MEF2C/GBX2/SIX4/OTX1/TCF21/FOXH1/PROX1/HOXA6/HOXA2/SOX11/HOXA3/SIX2/GATA3/LHX1/NR4A3/RUNX2/PCGF2/HMX2/DLX5/GATA4/OVOL2/HOXA7/GRHL2/ALX4/SIX3/IRX5/ZEB1/SETDB2/PAX2/TFAP2A/OSR1/HOXD3/HOXC4/MSX1/HOXB5/RARB/HOXB2/KDM2B/HOXD9/GRHL3/ZIC1/TWIST1/HOXB6/PAX5/SOX18/TSHZ1/DLX2/NKX2-5/DLX6/HOXB1/HAND2/HOXD10/VAX2/TBX1/HMX3/HOXA1/SRF/TBX6/HOXD4/HIPK2/ZIC3/TCF7/TBX20/SHOX2…	124
BP	GO:0048732	gland development	150/1855	434/18670	2.26358e-45	1.5883e-42	1.1738e-42	EZH2/E2F8/PITX1/E2F7/CEBPA/ARID5B/WT1/STAT5A/LEF1/HOXB13/HOXA5/BRCA2/ASCL1/KDM5B/INSM1/SIX4/TCF21/THRB/PROX1/TP63/JUN/ONECUT2/HOXB9/HOXA3/GATA3/PAX1/ZNF703/NFIB/RARA/RBPJ/FOXA1/SIX3/ID4/SMAD4/JARID2/SOX2/ZBTB7B/ETV5/THRA/HOXD3/NCOA1/MSX1/RAG1/RARB/ESR1/HOXD9/OTP/PBX1/NKX2-3/ETS1/CITED2/HOXA9/EGF/STAT6/NKX2-5/ZBTB1/HAND2/POU3F2/USF2/SNAI2/ATM/TBX1/PDX1/SRF/ASXL1/CREB1/ZIC3/VDR/ABL1/ELF3/SMAD3/SMAD…	150
BP	GO:0006352	DNA-templated transcription, initiation	110/1855	249/18670	2.53722e-45	1.5883e-42	1.1738e-42	PPARG/MAZ/NR3C1/E2F2/ESR2/NR3C2/KAT2B/NR2F6/SMARCA4/RXRG/TEAD1/THRB/PPARA/NR5A2/JUN/NR4A3/NR1D2/TRIM28/RUNX2/MITF/NR4A1/RARA/RBPJ/TEAD4/E2F3/UBTF/TAF4/NR1H3/SMARCB1/TCF4/THRA/NR2C1/ZNRD1/RORA/RARB/ERCC2/ESR1/POLR1A/TWIST1/MECP2/NKX2-5/NCOA6/CBFB/SRF/NR1D1/WWTR1/NR2C2/HEY2/CREB1/BRF2/PPARGC1A/TBX5/VDR/PPARD/TAF1/GTF2A2/RXRA/ESRRB/GTF2F1/NR2E3/MED1/NR4A2/RORB/BDP1/NR1I3/CTNNB1/SNAPC5/NR2F1/HNF4A/HN…	110
BP	GO:0043401	steroid hormone mediated signaling pathway	93/1855	182/18670	3.50313e-45	1.9493e-42	1.44059e-42	PPARG/PARP1/NR3C1/ESR2/PER1/NR3C2/NR2F6/SMARCA4/RXRG/RHOXF1/LEF1/ZNF366/TCF21/FOXH1/THRB/PPARA/NR5A2/TP63/NR4A3/NR1D2/NR4A1/RARA/BRCA1/FOXA1/HDAC1/NR1H3/THRA/NR2C1/HEYL/NCOA1/RORA/RARB/ESR1/PIAS1/SIRT1/SAFB/NCOA4/LMO3/NCOA6/CBFB/NR1D1/NR2C2/PPARGC1A/VDR/SAFB2/PPARD/RXRA/ESRRB/ARID1A/NR2E3/MED1/NR4A2/RORB/NKX3-1/NR1I3/CTNNB1/NR2F1/HNF4A/HNF4G/RORC/NCOR1/ZBTB7A/NCOA3/ARNTL/AR/NCOR2/RB1/ESRRA/NR6A1/…	93
BP	GO:0001708	cell fate specification	68/1855	99/18670	4.40117e-45	2.20411e-42	1.6289e-42	TBX15/SOX17/ASCL1/HOXC10/MNX1/NKX6-1/NKX2-2/SIX2/RBPJ/FOXA1/PAX2/SOX2/TBX18/ISL2/TBX10/DMRT3/TLX3/SOX18/DMRTA2/POU4F1/POU3F2/HOXD10/TBX1/EOMES/TBX6/ETV2/TBR1/APC/TBX20/TBX5/HOXA11/EVX1/OLIG2/SIX1/LBX1/SOX6/LHX3/GLI2/CTNNB1/MGA/MYT1L/AR/POU1F1/TBX3/FOXA2/GSX2/TBX21/OLIG3/HNF1B/LMO4/TBX2/SOX9/TBX4/FEV/PAX6/ISL1/ATOH1/TBX19/SOX1/MESP1/PRDM14/NANOG/POU5F1/GSC/TBX22/NKX6-2/DBX1/GLI3	68
BP	GO:0016569	covalent chromatin modification	157/1855	474/18670	8.86171e-45	4.0345e-42	2.98161e-42	UHRF1/EZH2/FOXP3/PER1/SMYD3/KAT2B/CBX8/RUVBL1/PER2/LEF1/PAX7/BRCA2/PRDM5/KDM5B/DNMT1/MEN1/MYOCD/BCL6/EHMT2/GATA3/TRIM28/PCGF2/MECOM/SKI/DNMT3A/KDM4B/PRDM16/HDAC4/BRCA1/HDAC11/KMT2A/MTA3/SREBF1/WDR5/DPF1/SETDB2/HDAC1/PHF10/SFPQ/PRDM12/TET3/HCFC1/SMAD4/JARID2/SMARCB1/HMGA2/ZBTB7B/SETDB1/AKAP8L/NCOA1/SATB1/RAG1/YEATS4/DOT1L/KDM2B/MTA2/BMI1/TWIST1/PAX5/MECP2/HDAC2/NACC2/SRCAP/HDAC10/SIRT1/MYB/PRDM2/S…	157
BP	GO:0016570	histone modification	153/1855	454/18670	1.05231e-44	4.39166e-42	3.24556e-42	UHRF1/EZH2/FOXP3/PER1/SMYD3/KAT2B/CBX8/RUVBL1/PER2/LEF1/PAX7/BRCA2/PRDM5/KDM5B/DNMT1/MEN1/MYOCD/BCL6/EHMT2/GATA3/PCGF2/MECOM/SKI/KDM4B/PRDM16/HDAC4/BRCA1/HDAC11/KMT2A/MTA3/SREBF1/WDR5/DPF1/SETDB2/HDAC1/PHF10/SFPQ/PRDM12/TET3/HCFC1/SMAD4/JARID2/SMARCB1/HMGA2/ZBTB7B/SETDB1/AKAP8L/NCOA1/SATB1/RAG1/YEATS4/DOT1L/KDM2B/MTA2/BMI1/TWIST1/PAX5/MECP2/HDAC2/NACC2/SRCAP/HDAC10/SIRT1/MYB/PRDM2/SNAI2/ATM/ING2/…	153
BP	GO:0006367	transcription initiation from RNA polymerase II promoter	93/1855	188/18670	1.25962e-43	4.85245e-41	3.58609e-41	PPARG/MAZ/NR3C1/E2F2/ESR2/NR3C2/KAT2B/NR2F6/RXRG/TEAD1/THRB/PPARA/NR5A2/NR4A3/NR1D2/TRIM28/RUNX2/NR4A1/RARA/RBPJ/TEAD4/E2F3/TAF4/NR1H3/TCF4/THRA/NR2C1/RORA/RARB/ERCC2/ESR1/MECP2/NKX2-5/CBFB/SRF/NR1D1/WWTR1/NR2C2/HEY2/CREB1/PPARGC1A/TBX5/VDR/PPARD/TAF1/GTF2A2/RXRA/ESRRB/GTF2F1/NR2E3/MED1/NR4A2/RORB/NR1I3/NR2F1/HNF4A/HNF4G/TEAD2/RORC/DR1/ZNF45/AR/MED15/ESRRA/NR6A1/ESRRG/PGR/TP53/NR5A1/RARG/TEAD3/GT…	93
BP	GO:0071383	cellular response to steroid hormone stimulus	105/1855	248/18670	3.29792e-41	1.17971e-38	8.71842e-39	PPARG/FOXO1/PARP1/NR3C1/KLF9/ESR2/PER1/NR3C2/SMYD3/ZFP36/NR2F6/SMARCA4/RXRG/RHOXF1/LEF1/ZNF366/TCF21/FOXH1/THRB/PPARA/NR5A2/TP63/NR4A3/NR1D2/NR4A1/RARA/BRCA1/FOXA1/NPAS4/EIF4EBP1/HDAC1/NR1H3/THRA/NR2C1/HEYL/TFAP4/NCOA1/RORA/ZFP36L1/RARB/ESR1/PIAS1/SIRT1/SAFB/NCOA4/LMO3/NCOA6/CBFB/NR1D1/NR2C2/PPARGC1A/FOXO3/VDR/SAFB2/PPARD/RXRA/ESRRB/ARID1A/NR2E3/MED1/NR4A2/RORB/NKX3-1/NR1I3/CTNNB1/URI1/NR2F1/HNF4…	105
BP	GO:0030522	intracellular receptor signaling pathway	111/1855	278/18670	1.45805e-40	4.86795e-38	3.59755e-38	PPARG/EZH2/PARP1/NR3C1/ESR2/IRF7/PER1/NR2F6/SMARCA4/RXRG/RHOXF1/ZNF366/CRABP2/TCF21/FOXH1/THRB/PPARA/NR5A2/TP63/NR4A3/NR1D2/NR4A1/RARA/BRCA1/FOXA1/SREBF1/HDAC1/NR1H3/THRA/NR2C1/HEYL/NCOA1/RORA/RARB/TRAF6/ESR1/TWIST1/CITED2/PIAS1/SIRT1/SAFB/NCOA4/IRF3/SNAI2/LMO3/TBX1/NCOA6/AHR/CBFB/NR1D1/SLA2/ASXL1/PPARGC1A/VDR/SAFB2/PPARD/RXRA/ESRRB/ARNT/ARID1A/NR2E3/MED1/NR4A2/RORB/NKX3-1/NR1I3/NFKBIA/CTNNB1/NR2…	111
BP	GO:0035270	endocrine system development	72/1855	127/18670	2.9181e-39	9.13367e-37	6.75003e-37	PITX1/FOXO1/ARID5B/WT1/HOXA5/ASCL1/INSM1/MEN1/THRB/MNX1/NKX6-1/ONECUT2/NKX2-2/HOXA3/GATA3/PAX1/RBPJ/SOX4/SIX3/SOX2/THRA/HOXD3/MSX1/OTP/PBX1/ETS1/CITED2/NKX2-5/POU3F2/TBX1/PDX1/SRF/CREB1/SMAD3/SMAD2/SIX1/SOX3/ONECUT1/GLI1/LHX3/HOXB3/GLI2/NEUROG3/GATA2/HNF4A/PROP1/NEUROD1/HESX1/ARNTL/GATA6/HES1/POU1F1/FOXE1/FOXA2/RFX6/NR5A1/PITX2/NF1/NKX2-1/NR0B1/SOX9/PAX6/ISL1/TBX19/PAX8/PAX4/CLOCK/NKX6-2/GCM2/RFX…	72
BP	GO:0048663	neuron fate commitment	50/1855	65/18670	1.84193e-37	5.4261e-35	4.01004e-35	PAX7/ASCL1/HOXC10/MNX1/NKX6-1/NKX2-2/RBPJ/FOXA1/SMAD4/ISL2/DMRT3/TLX3/DLX2/DMRTA2/POU4F1/POU3F2/HOXD10/ZNF521/TBR1/FEZF2/EVX1/OLIG2/SIX1/OLIG1/LBX1/DLX1/LHX3/GLI2/GATA2/FOXN4/MYT1L/PTF1A/GSX2/ID2/BCL11B/OLIG3/PRRX1/SATB2/NKX2-1/NOTCH3/FEV/GBX1/PAX6/ISL1/ATOH1/SOX1/NKX6-2/DBX1/GLI3/GSX1	50
BP	GO:0048706	embryonic skeletal system development	68/1855	126/18670	2.65906e-35	7.39809e-33	5.46739e-33	TBX15/HOXA4/HOXC11/DMRT2/NKX3-2/HOXA5/MEF2C/PAX7/SIX4/SCX/HOXA6/HOXA2/HOXB9/SOX11/HOXA3/SIX2/LHX1/RUNX2/PCGF2/HOXA7/GRHL2/ALX4/IRX5/ZEB1/TFAP2A/OSR1/HOXD3/HOXC4/HOXB5/HOXB2/HOXD9/PBX1/TWIST1/HOXB6/PAX5/HOXA9/DLX2/HOXB1/HOXD10/TBX1/HOXA1/HOXD4/SHOX2/HOXC9/ALX3/HOXA11/SMAD3/SMAD2/SIX1/DLX1/HOXB3/DEAF1/CTNNB1/OSR2/PRRX1/FOXC2/ALX1/SATB2/HOXC6/HOXC5/HOXB4/HOXB7/GSC/HOXD1/HOXB8/MYF5/GLI3/SP3	68
BP	GO:0009755	hormone-mediated signaling pathway	93/1855	233/18670	4.03258e-34	1.0629e-31	7.85516e-32	PPARG/PARP1/NR3C1/ESR2/PER1/NR3C2/NR2F6/SMARCA4/RXRG/RHOXF1/LEF1/ZNF366/TCF21/FOXH1/THRB/PPARA/NR5A2/TP63/NR4A3/NR1D2/NR4A1/RARA/BRCA1/FOXA1/HDAC1/NR1H3/THRA/NR2C1/HEYL/NCOA1/RORA/RARB/ESR1/PIAS1/SIRT1/SAFB/NCOA4/LMO3/NCOA6/CBFB/NR1D1/NR2C2/PPARGC1A/VDR/SAFB2/PPARD/RXRA/ESRRB/ARID1A/NR2E3/MED1/NR4A2/RORB/NKX3-1/NR1I3/CTNNB1/NR2F1/HNF4A/HNF4G/RORC/NCOR1/ZBTB7A/NCOA3/ARNTL/AR/NCOR2/RB1/ESRRA/NR6A1/…	93
BP	GO:0048704	embryonic skeletal system morphogenesis	55/1855	93/18670	1.32774e-31	3.32466e-29	2.45702e-29	TBX15/HOXA4/HOXC11/HOXA5/MEF2C/SIX4/HOXA6/HOXA2/SOX11/HOXA3/SIX2/LHX1/RUNX2/PCGF2/HOXA7/GRHL2/ALX4/IRX5/ZEB1/TFAP2A/OSR1/HOXD3/HOXC4/HOXB5/HOXB2/HOXD9/TWIST1/HOXB6/PAX5/DLX2/HOXB1/HOXD10/TBX1/HOXA1/HOXD4/SHOX2/HOXC9/ALX3/HOXA11/SMAD3/SMAD2/SIX1/HOXB3/CTNNB1/OSR2/PRRX1/FOXC2/ALX1/SATB2/HOXB4/HOXB7/GSC/HOXB8/MYF5/GLI3	55
BP	GO:0051101	regulation of DNA binding	63/1855	124/18670	8.72818e-31	2.08146e-28	1.53826e-28	PPARG/E2F1/KLF4/PARP1/LHX2/PER2/LEF1/PAX7/MYOCD/JUN/BCL3/HMGB2/SOX11/GATA3/TRIM28/SKI/ZNF675/ID4/HMGA2/ZFP90/TFAP4/ID1/MSX1/DOT1L/ERCC2/TRAF6/TWIST1/HDAC2/EGF/ZNF462/POU4F1/HAND2/SIRT2/PDX1/HIPK2/HEY2/TAF1/ID3/IFI16/NFKBIA/CTNNB1/HEY1/NEUROD1/ZBTB7A/HES1/RB1/HAND1/EP300/ID2/DDIT3/GTF2B/MSX2/CEBPG/POU4F2/SP100/CTNNBIP1/PAX6/GATA1/ISL1/ZBTB7C/SIN3A/IRF4/FOXC1	63
BP	GO:0048545	response to steroid hormone	118/1855	383/18670	1.8296e-30	4.16484e-28	3.07793e-28	PPARG/FOXO1/PARP1/NR3C1/KLF9/ESR2/PER1/NR3C2/SMYD3/ZFP36/NR2F6/FOSB/SMARCA4/RXRG/RHOXF1/LEF1/FOS/ZNF366/TCF21/FOXH1/THRB/PPARA/NR5A2/TP63/HMGB2/NKX2-2/NR4A3/NR1D2/NR4A1/RBBP7/RARA/BRCA1/FOXA1/NPAS4/SREBF1/EIF4EBP1/HDAC1/NR1H3/THRA/NR2C1/HEYL/TFAP4/NCOA1/RORA/ZFP36L1/RARB/ESR1/PIAS1/SIRT1/SAFB/NCOA4/LMO3/NCOA6/PDX1/CBFB/NR1D1/NR2C2/PPARGC1A/FOXO3/VDR/SAFB2/PPARD/RXRA/ESRRB/ARID1A/NR2E3/MED1/NR4A2/…	118
BP	GO:0018205	peptidyl-lysine modification	120/1855	397/18670	4.20906e-30	9.16477e-28	6.77302e-28	EZH2/KLF15/FOXP3/PER1/EGR1/SMYD3/KAT2B/RUVBL1/LEF1/EGR2/BRCA2/PRDM5/DNMT1/MEN1/MYOCD/HMG20B/EHMT2/PIAS4/GATA3/TRIM28/PCGF2/MECOM/PRDM16/HDAC4/BRCA1/SOX4/KMT2A/WDR5/DPF1/SETDB2/PHF10/PRDM12/TET3/HCFC1/SMAD4/JARID2/SMARCB1/SETDB1/NCOA1/YEATS4/DOT1L/TWIST1/PAX5/MECP2/HDAC2/PIAS3/PIAS1/SRCAP/HDAC10/SIRT1/MYB/PRDM2/SNAI2/CTBP1/SIRT2/KMT2B/APBB1/SPI1/DMRTC2/PPARGC1A/TOPORS/ZNF335/SUZ12/TAF1/PHF20/ARNT/…	120
BP	GO:0048608	reproductive structure development	126/1855	431/18670	5.23421e-30	1.09221e-27	8.07171e-28	PPARG/E2F8/EPAS1/E2F7/CEBPA/BRIP1/ARID5B/WT1/LEF1/HOXB13/BRCA2/KDM5B/SIX4/SCX/MEN1/MYOCD/TCF21/ASCL2/TP63/HMGB2/GATA3/LHX1/TRIM28/GATA4/RARA/OVOL2/RBPJ/FOXA1/GRHL2/IRX5/ZFPM2/ID4/TAF4/SMAD4/HSF1/HOXA10/OSR1/PATZ1/NCOA1/ZFP42/DLX3/LHX9/ZFP36L1/ESR1/DMRT1/CITED2/HOXA9/SIRT1/NCOA4/YBX3/ATM/ING2/GCM1/JUNB/EOMES/KMT2B/ETV2/HEY2/TCF7/FOXO3/VDR/SAFB2/PPARD/HOXA11/MAPK14/RXRA/ARNT/ATRX/ARID1A/MED1/LHX4/G…	126
BP	GO:0061458	reproductive system development	126/1855	434/18670	1.09291e-29	2.18931e-27	1.61797e-27	PPARG/E2F8/EPAS1/E2F7/CEBPA/BRIP1/ARID5B/WT1/LEF1/HOXB13/BRCA2/KDM5B/SIX4/SCX/MEN1/MYOCD/TCF21/ASCL2/TP63/HMGB2/GATA3/LHX1/TRIM28/GATA4/RARA/OVOL2/RBPJ/FOXA1/GRHL2/IRX5/ZFPM2/ID4/TAF4/SMAD4/HSF1/HOXA10/OSR1/PATZ1/NCOA1/ZFP42/DLX3/LHX9/ZFP36L1/ESR1/DMRT1/CITED2/HOXA9/SIRT1/NCOA4/YBX3/ATM/ING2/GCM1/JUNB/EOMES/KMT2B/ETV2/HEY2/TCF7/FOXO3/VDR/SAFB2/PPARD/HOXA11/MAPK14/RXRA/ARNT/ATRX/ARID1A/MED1/LHX4/G…	126
BP	GO:0048705	skeletal system morphogenesis	85/1855	239/18670	4.50918e-27	8.68538e-25	6.41874e-25	FOXN3/CSRNP1/TBX15/ARID5B/HOXA4/HOXC11/NKX3-2/HOXA5/MEF2C/SIX4/SCX/HOXA6/HOXA2/SOX11/HOXA3/SIX2/NAB1/LHX1/PAX1/RUNX2/PCGF2/SKI/DLX5/RARA/HOXA7/GRHL2/ALX4/IRX5/ZEB1/TCF15/THRA/TFAP2A/OSR1/HOXD3/HOXC4/MSX1/HOXB5/RARB/HOXB2/HOXD9/TWIST1/HOXB6/PAX5/DLX2/HOXB1/HOXD10/TBX1/HOXA1/SP5/CDX1/HOXD4/SHOX2/HOXC9/ALX3/HOXC8/HOXA11/SMAD3/SMAD2/MAPK14/SIX1/HOXB3/HOXD8/CTNNB1/NAB2/OSR2/MEF2D/BARX2/RARG/PRRX1/FOXC…	85
BP	GO:0007517	muscle organ development	117/1855	410/18670	6.73411e-27	1.24905e-24	9.23085e-25	PITX1/SOX17/ARID5B/EGR1/HLF/WT1/MEOX2/POU6F1/LEF1/MEF2C/EGR2/PAX7/FOS/FOXO4/SIX4/SCX/MYOCD/TCF21/FOXH1/MAFF/PPARA/ATF3/FOXP2/HMG20B/PROX1/SOX11/EGR3/NR1D2/FOXN2/SKI/HDAC4/ZFPM1/RBPJ/ZBTB42/TEAD4/ALX4/ZFPM2/SMAD4/JARID2/MEIS1/TCF15/HEYL/ETV1/MSX1/MYOG/HOXD9/TWIST1/PAX5/MEF2A/SIRT1/DMRTA2/NKX2-5/POU4F1/PIN1/HOXD10/YBX3/TBX1/SIRT2/EOMES/VAX1/ANKRD1/HEY2/CREB1/TBX20/PAX3/TBX5/SHOX2/ZBTB18/SMAD3/MAPK1…	117
BP	GO:0021953	central nervous system neuron differentiation	72/1855	183/18670	3.19555e-26	5.71547e-24	4.22389e-24	TAL1/ZEB2/GBX2/PAX7/ASCL1/LHX6/EMX1/HOXC10/MNX1/PROX1/NKX6-1/NKX2-2/LHX1/NFIB/DLX5/LMX1A/SOX4/ATF5/ID4/SALL3/RORA/ISL2/DMRT3/OTP/DLX2/POU4F1/HOXD10/EOMES/ARX/TBR1/TBX20/ZNF335/FEZF2/NFE2L1/EVX1/OLIG2/LBX1/LHX5/DLX1/NR4A2/LHX4/BTG2/LHX3/LDB1/GLI2/CTNNB1/GATA2/FOXN4/LHX8/HES1/PHOX2B/GSX2/BCL11B/OLIG3/LMO4/SATB2/HES5/NKX2-1/GBX1/PAX6/ISL1/ARHGAP35/SOX1/SIN3A/NR2E1/NKX6-2/PHOX2A/DBX1/GLI3/SALL1/UNCX/…	72
BP	GO:0048736	appendage development	71/1855	179/18670	3.9549e-26	6.60205e-24	4.8791e-24	PITX1/SALL4/KAT2B/MEOX2/HOXC11/HOXC13/LEF1/SCX/CRABP2/HOXC10/ZBTB16/TP63/SOX11/RUNX2/SKI/DLX5/RARA/GRHL2/ALX4/SOX4/HDAC1/SMAD4/TFAP2A/SALL3/HOXA10/OSR1/EN1/ZNF219/MSX1/RARB/HOXD9/PBX1/TWIST1/HDAC2/HOXA9/DLX6/HAND2/HOXD10/RAX/TBX5/SHOX2/ALX3/HOXA11/ATRX/MED1/HOXD12/GLI2/SP8/CTNNB1/HOXD13/ZNF141/OSR2/TBX3/TFAP2B/FOXN1/RARG/PBX2/EVX2/PITX2/PRRX1/NR2F2/MSX2/ALX1/ZNF358/TBX2/CREBBP/SOX9/TBX4/SP9/GLI3/…	71
BP	GO:0060173	limb development	71/1855	179/18670	3.9549e-26	6.60205e-24	4.8791e-24	PITX1/SALL4/KAT2B/MEOX2/HOXC11/HOXC13/LEF1/SCX/CRABP2/HOXC10/ZBTB16/TP63/SOX11/RUNX2/SKI/DLX5/RARA/GRHL2/ALX4/SOX4/HDAC1/SMAD4/TFAP2A/SALL3/HOXA10/OSR1/EN1/ZNF219/MSX1/RARB/HOXD9/PBX1/TWIST1/HDAC2/HOXA9/DLX6/HAND2/HOXD10/RAX/TBX5/SHOX2/ALX3/HOXA11/ATRX/MED1/HOXD12/GLI2/SP8/CTNNB1/HOXD13/ZNF141/OSR2/TBX3/TFAP2B/FOXN1/RARG/PBX2/EVX2/PITX2/PRRX1/NR2F2/MSX2/ALX1/ZNF358/TBX2/CREBBP/SOX9/TBX4/SP9/GLI3/…	71
BP	GO:0030099	myeloid cell differentiation	115/1855	416/18670	3.74433e-25	6.04891e-23	4.47031e-23	PPARG/EPAS1/PARP1/CEBPA/STAT5B/TAL1/IRF7/KAT2B/KLF10/ZFP36/LEF1/HOXA5/MEF2C/FOS/ZBTB16/BCL6/TFE3/FLI1/MEIS2/KLF2/JUN/HMGB2/GATA3/NR4A3/MITF/RARA/KLF1/ZFPM1/STAT1/RBPJ/HOXA7/ZNF675/KMT2A/KLF13/WDR5/HAX1/HDAC1/GABPA/BATF/MEIS1/THRA/RELB/ZFP36L1/ERCC2/TRAF6/NKX2-3/MYC/NME2/ETS1/PIAS3/HOXA9/SIRT1/CEBPE/POU4F1/ZNF385A/NFE2/BATF2/NCOA6/JUNB/CBFB/SRF/KMT2B/ETV2/ZNF16/HIPK2/SPI1/SMAD5/CREB1/FOXO3/NFE2L1/…	115
BP	GO:0060562	epithelial tube morphogenesis	98/1855	322/18670	5.12395e-25	8.01899e-23	5.92626e-23	SALL4/SOX17/LHX2/WT1/ZEB2/LEF1/HOXA5/MEF2C/GBX2/KDM5B/SIX4/TCF21/FOXH1/PROX1/SOX11/SIX2/GATA3/LHX1/FOXD1/SKI/GATA4/RARA/OVOL2/RBPJ/FOXA1/GRHL2/SOX4/SETDB2/PAX2/SMAD4/ETV5/OSR1/TRAF6/ESR1/KDM2B/GRHL3/PBX1/MYC/TWIST1/SOX18/EGF/NKX2-5/HAND2/TBX1/NFATC4/IRX1/SRF/TBX6/ZIC3/TBX20/VDR/ABL1/HOXA11/SMAD3/GZF1/SIX1/LBX1/ARID1A/MED1/IRX3/NKX3-1/GLI2/DEAF1/CTNNB1/FOXN4/TEAD2/HESX1/HIF1A/AR/HES1/HAND1/TBX3/PG…	98
BP	GO:0048665	neuron fate specification	29/1855	34/18670	1.1512e-24	1.74704e-22	1.29111e-22	ASCL1/HOXC10/MNX1/NKX6-1/NKX2-2/FOXA1/ISL2/DMRT3/TLX3/DMRTA2/POU4F1/POU3F2/HOXD10/EVX1/SIX1/LBX1/LHX3/GLI2/MYT1L/GSX2/OLIG3/FEV/PAX6/ISL1/ATOH1/SOX1/NKX6-2/DBX1/GLI3	29
BP	GO:0048863	stem cell differentiation	85/1855	257/18670	1.41691e-24	2.08703e-22	1.54237e-22	TAL1/SOX17/ZEB2/MEF2C/GBX2/ASCL1/MEOX1/LMO2/FOXO4/MYOCD/TCF3/TP63/SOX11/GATA3/RUNX2/SOX5/GATA4/OVOL2/RBPJ/LIN28A/HOXA7/FOXA1/ZNF281/KMT2A/SIX3/PAX2/SMAD4/JARID2/BATF/HMGA2/NFE2L2/OSR1/MSX1/ERCC2/ESR1/TWIST1/SOX18/NELFB/MYB/NKX2-5/HAND2/SNAI2/TBX1/XRCC5/EOMES/PDX1/CBFB/SRF/TBX5/ABL1/ESRRB/SOX6/LDB1/GATA2/TEAD2/EIF2AK2/HIF1A/TCF12/DNMT3L/GATA6/REST/HES1/MTF2/TP53/PHOX2B/TP73/PITX2/FOXC2/HNF1B/MSX2/…	85
BP	GO:0035107	appendage morphogenesis	62/1855	148/18670	1.67151e-24	2.32526e-22	1.71843e-22	PITX1/SALL4/HOXC11/LEF1/CRABP2/HOXC10/ZBTB16/TP63/SOX11/RUNX2/SKI/DLX5/GRHL2/ALX4/SOX4/HDAC1/SMAD4/TFAP2A/SALL3/HOXA10/OSR1/EN1/ZNF219/MSX1/RARB/HOXD9/PBX1/TWIST1/HDAC2/HOXA9/DLX6/HAND2/HOXD10/TBX5/SHOX2/ALX3/HOXA11/ATRX/MED1/HOXD12/GLI2/SP8/CTNNB1/HOXD13/ZNF141/OSR2/TBX3/TFAP2B/RARG/PBX2/EVX2/PRRX1/MSX2/ALX1/ZNF358/TBX2/CREBBP/SOX9/TBX4/SP9/GLI3/SALL1	62
BP	GO:0035108	limb morphogenesis	62/1855	148/18670	1.67151e-24	2.32526e-22	1.71843e-22	PITX1/SALL4/HOXC11/LEF1/CRABP2/HOXC10/ZBTB16/TP63/SOX11/RUNX2/SKI/DLX5/GRHL2/ALX4/SOX4/HDAC1/SMAD4/TFAP2A/SALL3/HOXA10/OSR1/EN1/ZNF219/MSX1/RARB/HOXD9/PBX1/TWIST1/HDAC2/HOXA9/DLX6/HAND2/HOXD10/TBX5/SHOX2/ALX3/HOXA11/ATRX/MED1/HOXD12/GLI2/SP8/CTNNB1/HOXD13/ZNF141/OSR2/TBX3/TFAP2B/RARG/PBX2/EVX2/PRRX1/MSX2/ALX1/ZNF358/TBX2/CREBBP/SOX9/TBX4/SP9/GLI3/SALL1	62
BP	GO:0061614	pri-miRNA transcription by RNA polymerase II	34/1855	47/18670	2.34947e-24	3.18004e-22	2.35014e-22	PPARG/KLF4/ATOH8/NR3C1/WT1/SMARCA4/TEAD1/FOS/PPARA/JUN/NFIB/HDAC4/SREBF1/SMAD4/NFATC3/ETS1/NFATC4/SRF/SPI1/PPARD/SMAD3/KLF5/GATA2/SREBF2/HIF1A/RELA/TP53/IL10/YY1/DDX5/FOSL1/SMAD1/SOX9/STAT3	34
BP	GO:0014706	striated muscle tissue development	109/1855	390/18670	2.57902e-24	3.39888e-22	2.51187e-22	PITX1/SOX17/EGR1/HLF/WT1/MEOX2/LEF1/MEF2C/EGR2/PAX7/FOS/SIX4/SCX/MYOCD/TCF21/CACYBP/FOXH1/MAFF/PPARA/ATF3/FOXP2/HMG20B/PROX1/SOX11/NR1D2/FOXN2/GATA5/SKI/GATA4/RARA/HDAC4/ZFPM1/RBPJ/ZFPM2/SMAD4/JARID2/MEIS1/HEYL/RARB/MYOG/HOXD9/TWIST1/PAX5/MEF2A/DMRTA2/NKX2-5/POU4F1/PIN1/HOXD10/YBX3/TBX1/SIRT2/EOMES/SRF/VAX1/ANKRD1/HEY2/CREB1/TBX20/TBX5/SHOX2/ZBTB18/SMAD3/MAPK14/SIX1/RXRA/KLF5/ARID1A/MED1/SOX6/GLI…	109
BP	GO:0060537	muscle tissue development	112/1855	408/18670	3.01801e-24	3.87543e-22	2.86405e-22	PITX1/SOX17/EGR1/HLF/WT1/MEOX2/LEF1/MEF2C/EGR2/PAX7/FOS/SIX4/SCX/MYOCD/TCF21/CACYBP/FOXH1/MAFF/PPARA/ATF3/FOXP2/HMG20B/PROX1/SOX11/NR1D2/FOXN2/GATA5/SKI/GATA4/RARA/HDAC4/ZFPM1/RBPJ/ZFPM2/SMAD4/JARID2/MEIS1/HEYL/OSR1/RARB/MYOG/HOXD9/TWIST1/PAX5/MEF2A/DMRTA2/NKX2-5/POU4F1/PIN1/HOXD10/YBX3/TBX1/SIRT2/EOMES/SRF/VAX1/ANKRD1/HEY2/CREB1/TBX20/PPARGC1A/TBX5/SHOX2/ZBTB18/SMAD3/MAPK14/SIX1/RXRA/KLF5/ARID1A…	112
BP	GO:0090596	sensory organ morphogenesis	84/1855	256/18670	4.88862e-24	6.12056e-22	4.52326e-22	HOXC13/NKX3-2/GBX2/HMGN1/SIX4/OTX1/THRB/PROX1/HOXA2/SOX11/SIX2/GATA3/LHX1/NR4A3/SKI/HMX2/DLX5/SIX3/IRX5/ZEB1/PAX2/HDAC1/MEIS1/TFAP2A/OSR1/MSX1/RARB/KDM2B/GRHL3/ZIC1/TWIST1/HDAC2/TSHZ1/DLX6/VAX2/TBX1/HMX3/HOXA1/HIPK2/PROX2/FOXE3/TOPORS/SIX1/ARID1A/NR2E3/POU4F3/RORB/GLI2/CTNNB1/GATA2/FOXN4/HESX1/HIF1A/FOXL2/PRDM1/NRL/VSX1/OSR2/PTF1A/FOXF2/TFAP2B/YY1/RARG/PITX3/PITX2/PRRX1/ZHX2/NF1/SOX8/TBX2/SOX9/PA…	84
BP	GO:0048511	rhythmic process	91/1855	295/18670	8.98366e-24	1.09732e-21	8.10951e-22	PPARG/EZH2/KLF9/PER1/TEF/EGR1/HLF/KAT2B/KLF10/NR2F6/PER2/EGR2/KDM5B/PPARA/PROX1/JUN/EGR3/NR1D2/NONO/KMT2A/ATF5/SIX3/SREBF1/HDAC1/SFPQ/ID4/NR1H3/BHLHE41/RELB/ID1/ADNP/NCOA1/NFKB2/RORA/NFYA/NFIL3/ESR1/TWIST1/ETS1/HDAC2/SIRT1/HNRNPR/AHR/DDB1/NR1D1/CREB1/PPARGC1A/FOXO3/HES7/MTA1/SP1/JUND/ID3/BHLHE40/HNRNPD/ARNTL2/RORB/HNF4A/KDM2A/RORC/NCOR1/HDAC3/ARNTL/NCOR2/PGR/NHLH2/TP53/NR5A1/NPAS2/EP300/ID2/DDX5/…	91
BP	GO:0030900	forebrain development	106/1855	381/18670	1.67096e-23	1.99242e-21	1.47246e-21	EZH2/E2F1/PITX1/LHX2/ZEB2/LEF1/GBX2/ASCL1/LHX6/OTX1/EMX1/FOXP2/PROX1/LHX1/NR4A3/SKI/NFIB/DLX5/RARA/LMX1A/EMX2/RBPJ/ATF5/SIX3/HDAC1/ID4/SOX2/SALL3/NCOA1/MSX1/RARB/KDM2B/OTP/ETS1/PAX5/DLX2/DMRTA2/TAL2/POU4F1/POU3F2/VAX2/EOMES/SRF/RAX/ARX/TBR1/CREB1/PPARGC1A/FEZF1/ZNF335/FEZF2/OLIG2/SOX3/LHX5/ATRX/DLX1/ARID1A/POU3F3/NR4A2/GLI1/BTG2/LHX3/GLI2/NEUROG3/CTNNB1/GATA2/PROP1/NEUROD1/HESX1/LHX8/HIF1A/FOXB1/…	106
BP	GO:0021515	cell differentiation in spinal cord	35/1855	54/18670	1.64684e-22	1.918e-20	1.41745e-20	TAL1/PAX7/ASCL1/HOXC10/MNX1/NKX6-1/NKX2-2/LHX1/SOX4/ISL2/DMRT3/HOXD10/TBX20/NFE2L1/EVX1/OLIG2/LBX1/LHX5/LHX4/LHX3/GLI2/GATA2/FOXN4/GSX2/OLIG3/LMO4/GBX1/PAX6/ISL1/SOX1/NKX6-2/PHOX2A/DBX1/GLI3/GSX1	35
BP	GO:0021510	spinal cord development	49/1855	106/18670	6.41212e-22	7.29815e-20	5.39354e-20	SOX12/TAL1/PAX7/ASCL1/HOXC10/MNX1/PROX1/NKX6-1/SOX11/NKX2-2/LHX1/SOX4/ISL2/ERCC2/DMRT3/ZIC1/HOXD10/TBX20/NFE2L1/EVX1/OLIG2/LBX1/LHX5/LHX4/LHX3/GLI2/NEUROG3/GATA2/FOXN4/DRGX/FOXB1/GSX2/EED/OLIG3/LMO4/PBX3/NF1/GBX1/PAX6/ISL1/SOX1/RFX4/HOXB8/NKX6-2/PHOX2A/DBX1/GLI3/UNCX/GSX1	49
BP	GO:0030326	embryonic limb morphogenesis	53/1855	125/18670	1.95868e-21	2.13241e-19	1.57591e-19	PITX1/SALL4/HOXC11/LEF1/CRABP2/HOXC10/ZBTB16/TP63/RUNX2/SKI/DLX5/GRHL2/ALX4/HDAC1/SMAD4/TFAP2A/HOXA10/OSR1/EN1/MSX1/RARB/HOXD9/PBX1/TWIST1/HDAC2/HOXA9/DLX6/HAND2/HOXD10/TBX5/SHOX2/ALX3/HOXA11/MED1/HOXD12/GLI2/SP8/CTNNB1/HOXD13/OSR2/TBX3/RARG/PBX2/PRRX1/MSX2/ALX1/ZNF358/TBX2/CREBBP/TBX4/SP9/GLI3/SALL1	53
BP	GO:0035113	embryonic appendage morphogenesis	53/1855	125/18670	1.95868e-21	2.13241e-19	1.57591e-19	PITX1/SALL4/HOXC11/LEF1/CRABP2/HOXC10/ZBTB16/TP63/RUNX2/SKI/DLX5/GRHL2/ALX4/HDAC1/SMAD4/TFAP2A/HOXA10/OSR1/EN1/MSX1/RARB/HOXD9/PBX1/TWIST1/HDAC2/HOXA9/DLX6/HAND2/HOXD10/TBX5/SHOX2/ALX3/HOXA11/MED1/HOXD12/GLI2/SP8/CTNNB1/HOXD13/OSR2/TBX3/RARG/PBX2/PRRX1/MSX2/ALX1/ZNF358/TBX2/CREBBP/TBX4/SP9/GLI3/SALL1	53
BP	GO:0016571	histone methylation	56/1855	139/18670	2.82473e-21	3.00984e-19	2.22436e-19	EZH2/SMYD3/PAX7/PRDM5/DNMT1/MEN1/EHMT2/GATA3/MECOM/PRDM16/BRCA1/KMT2A/WDR5/SETDB2/PRDM12/TET3/SMAD4/JARID2/SMARCB1/SETDB1/SATB1/DOT1L/PAX5/MECP2/SIRT1/MYB/PRDM2/PRDM13/PRMT3/KMT2B/DMRTC2/ZNF335/SUZ12/RLF/ATRX/PHF1/CTNNB1/PRDM4/CXXC1/GFI1/MTF2/PHF19/TET2/SNW1/EED/ZNF274/ASH1L/CTCF/CTCFL/KDM4C/NR1H4/PRDM9/ZNF304/PRDM14/TET1/PRDM6	56
BP	GO:0007519	skeletal muscle tissue development	60/1855	160/18670	8.01348e-21	8.36073e-19	6.17881e-19	PITX1/SOX17/EGR1/HLF/MEOX2/MEF2C/EGR2/PAX7/FOS/SIX4/SCX/MYOCD/TCF21/MAFF/ATF3/FOXP2/HMG20B/SOX11/NR1D2/FOXN2/SKI/HDAC4/HEYL/MYOG/HOXD9/TWIST1/PAX5/DMRTA2/HOXD10/YBX3/TBX1/EOMES/VAX1/ANKRD1/SHOX2/ZBTB18/MAPK14/SIX1/KLF5/BTG2/NUPR1/CTNNB1/HLX/MSC/FOXL2/ARNTL/MYOD1/RB1/MEF2D/PHOX2B/EP300/DDX5/NR2F2/NF1/SOX8/HDAC9/MYF6/ZNF689/HIVEP3/MYF5	60
BP	GO:0048880	sensory system development	99/1855	371/18670	1.37716e-20	1.40751e-18	1.04019e-18	KLF4/LHX2/WT1/SMARCA4/ZEB2/HMGN1/KDM5B/THRB/MAF/FOXP2/MEIS2/PROX1/JUN/SOX11/GATA3/LHX1/MITF/SKI/RARA/GRHL2/SIX3/IRX5/ZEB1/PAX2/HDAC1/SOX2/MEIS1/TFAP2A/RARB/KDM2B/ZNF513/GRHL3/TWIST1/SKIL/HDAC2/DLX2/MTERF4/POU4F1/VAX2/SRF/RAX/VAX1/HIPK2/PROX2/FOXE3/TGIF2/ATF6/TOPORS/SMAD3/RXRA/PKNOX1/DLX1/ARID1A/NR2E3/MED1/RORB/SIX6/MAX/CTNNB1/FOXN4/SIX5/NEUROD1/HIF1A/FOXL2/PRDM1/NRL/VSX1/OSR2/PTF1A/FOXF2/TFAP2B/N…	99
BP	GO:0007623	circadian rhythm	69/1855	208/18670	2.86269e-20	2.86727e-18	2.119e-18	PPARG/EZH2/KLF9/PER1/EGR1/KLF10/NR2F6/PER2/PPARA/PROX1/JUN/EGR3/NR1D2/NONO/KMT2A/ATF5/SIX3/SREBF1/HDAC1/SFPQ/ID4/NR1H3/BHLHE41/RELB/ID1/RORA/NFIL3/HDAC2/SIRT1/HNRNPR/AHR/DDB1/NR1D1/CREB1/PPARGC1A/MTA1/JUND/ID3/BHLHE40/HNRNPD/ARNTL2/RORB/HNF4A/KDM2A/RORC/NCOR1/HDAC3/ARNTL/TP53/NPAS2/EP300/ID2/SOX14/PML/HNF1B/NKX2-1/DBP/NR0B2/ATF4/MYBBP1A/CREM/NCOA2/CRX/ZFHX3/SIN3A/CRTC1/NRIP1/CLOCK/ATOH7	69
BP	GO:0098727	maintenance of cell number	59/1855	159/18670	3.1085e-20	3.05243e-18	2.25583e-18	EZH2/FOXO1/KLF4/SALL4/TAL1/KLF10/ASCL2/PROX1/TP63/SIX2/FOXD3/SKI/PRDM16/RBPJ/LIN28A/SOX4/PAX2/SMAD4/HMGA2/SOX2/KDM2B/PBX1/EOMES/ZNF706/SPI1/ZIC3/FOXO3/SMAD2/ESRRB/ARID1A/LDB1/CTNNB1/GATA2/ELF5/ZSCAN10/NCOA3/REST/HES1/MED15/TBX3/CDX2/MTF2/FOXP1/PRRX1/HNF1B/ZHX2/HES5/ZNF358/SOX9/KDM4C/PRDM14/NANOG/PAX8/POU5F1/STAT3/NR2E1/ZNF322/TET1/SALL1	59
BP	GO:0018394	peptidyl-lysine acetylation	61/1855	169/18670	3.64273e-20	3.44203e-18	2.54376e-18	KLF15/FOXP3/PER1/KAT2B/RUVBL1/LEF1/BRCA2/MYOCD/GATA3/PCGF2/BRCA1/SOX4/KMT2A/WDR5/DPF1/PHF10/HCFC1/SMAD4/SMARCB1/NCOA1/YEATS4/TWIST1/MECP2/HDAC2/SRCAP/SIRT1/SNAI2/CTBP1/APBB1/SPI1/PPARGC1A/TAF1/PHF20/MBD3/LDB1/GATA2/DPF3/SUPT3H/DR1/ATF2/NCOA3/MYOD1/KAT5/EP300/TRRAP/BRPF1/TRIM16/KAT7/ZNF451/TAF5/GTF2B/CREBBP/CTCF/ISL1/BRD7/KAT6A/SIN3A/IRF4/CLOCK/ING4/DMAP1	61
BP	GO:0060538	skeletal muscle organ development	61/1855	169/18670	3.64273e-20	3.44203e-18	2.54376e-18	PITX1/SOX17/EGR1/HLF/WT1/MEOX2/MEF2C/EGR2/PAX7/FOS/SIX4/SCX/MYOCD/TCF21/MAFF/ATF3/FOXP2/HMG20B/SOX11/NR1D2/FOXN2/SKI/HDAC4/HEYL/MYOG/HOXD9/TWIST1/PAX5/DMRTA2/HOXD10/YBX3/TBX1/EOMES/VAX1/ANKRD1/SHOX2/ZBTB18/MAPK14/SIX1/KLF5/BTG2/NUPR1/CTNNB1/HLX/MSC/FOXL2/ARNTL/MYOD1/RB1/MEF2D/PHOX2B/EP300/DDX5/NR2F2/NF1/SOX8/HDAC9/MYF6/ZNF689/HIVEP3/MYF5	61
BP	GO:0035914	skeletal muscle cell differentiation	37/1855	68/18670	5.65246e-20	5.24213e-18	3.87408e-18	EGR1/HLF/MEF2C/EGR2/PAX7/FOS/SIX4/SCX/MYOCD/MAFF/ATF3/HMG20B/SOX11/NR1D2/FOXN2/HEYL/MYOG/PAX5/DMRTA2/TBX1/EOMES/VAX1/SIX1/KLF5/BTG2/NUPR1/ARNTL/MYOD1/RB1/MEF2D/PHOX2B/DDX5/SOX8/MYF6/ZNF689/HIVEP3/MYF5	37
BP	GO:0016573	histone acetylation	58/1855	156/18670	5.81287e-20	5.29288e-18	3.91159e-18	FOXP3/PER1/KAT2B/RUVBL1/LEF1/BRCA2/MYOCD/GATA3/PCGF2/BRCA1/KMT2A/WDR5/DPF1/PHF10/HCFC1/SMAD4/SMARCB1/NCOA1/YEATS4/TWIST1/MECP2/SRCAP/SIRT1/SNAI2/CTBP1/APBB1/SPI1/PPARGC1A/TAF1/PHF20/MBD3/LDB1/GATA2/DPF3/SUPT3H/DR1/ATF2/NCOA3/MYOD1/KAT5/EP300/TRRAP/BRPF1/TRIM16/KAT7/ZNF451/TAF5/GTF2B/CREBBP/CTCF/ISL1/BRD7/KAT6A/SIN3A/IRF4/CLOCK/ING4/DMAP1	58
BP	GO:0019827	stem cell population maintenance	58/1855	157/18670	8.34203e-20	7.46016e-18	5.51327e-18	FOXO1/KLF4/SALL4/TAL1/KLF10/ASCL2/PROX1/TP63/SIX2/FOXD3/SKI/PRDM16/RBPJ/LIN28A/SOX4/PAX2/SMAD4/HMGA2/SOX2/KDM2B/PBX1/EOMES/ZNF706/SPI1/ZIC3/FOXO3/SMAD2/ESRRB/ARID1A/LDB1/CTNNB1/GATA2/ELF5/ZSCAN10/NCOA3/REST/HES1/MED15/TBX3/CDX2/MTF2/FOXP1/PRRX1/HNF1B/ZHX2/HES5/ZNF358/SOX9/KDM4C/PRDM14/NANOG/PAX8/POU5F1/STAT3/NR2E1/ZNF322/TET1/SALL1	58
BP	GO:0001654	eye development	96/1855	362/18670	8.53634e-20	7.5e-18	5.54271e-18	KLF4/LHX2/WT1/SMARCA4/ZEB2/HMGN1/KDM5B/THRB/MAF/FOXP2/MEIS2/PROX1/JUN/SOX11/GATA3/LHX1/MITF/SKI/RARA/GRHL2/SIX3/IRX5/ZEB1/PAX2/HDAC1/SOX2/MEIS1/TFAP2A/RARB/KDM2B/ZNF513/GRHL3/TWIST1/SKIL/HDAC2/DLX2/MTERF4/VAX2/SRF/RAX/VAX1/HIPK2/PROX2/FOXE3/TGIF2/ATF6/TOPORS/SMAD3/RXRA/PKNOX1/DLX1/ARID1A/NR2E3/MED1/RORB/SIX6/MAX/CTNNB1/FOXN4/SIX5/NEUROD1/HIF1A/FOXL2/PRDM1/NRL/VSX1/OSR2/PTF1A/FOXF2/TFAP2B/NEUROD4/…	96
BP	GO:2000677	regulation of transcription regulatory region DNA binding	32/1855	52/18670	1.09737e-19	9.4752e-18	7.00244e-18	KLF4/PARP1/LHX2/PER2/SOX11/GATA3/ZNF675/HMGA2/MSX1/DOT1L/TRAF6/TWIST1/POU4F1/HAND2/HEY2/TAF1/CTNNB1/HEY1/NEUROD1/ZBTB7A/RB1/HAND1/EP300/DDIT3/GTF2B/MSX2/POU4F2/PAX6/GATA1/ZBTB7C/SIN3A/FOXC1	32
BP	GO:0035282	segmentation	45/1855	100/18670	1.16373e-19	9.87787e-18	7.30002e-18	WT1/MEOX2/DMRT2/ZEB2/LEF1/EGR2/MEOX1/HOXA2/LHX1/PAX1/RBPJ/SMAD4/TCF15/TBX18/OSR1/MESP2/BMI1/ATM/IRX1/TBX6/CDX1/HES7/SMAD3/IRX3/NKX3-1/HOXD8/FOXB1/TBX3/CDX2/MTF2/TP53/EP300/FOXF1/FOXC2/HES5/MYF6/MSGN1/IRX2/TBX19/MAFB/MESP1/FOXC1/MYF5/MLLT3/NEUROG1	45
BP	GO:0043010	camera-type eye development	88/1855	319/18670	1.90626e-19	1.59109e-17	1.17586e-17	KLF4/LHX2/WT1/SMARCA4/ZEB2/HMGN1/KDM5B/THRB/MAF/FOXP2/PROX1/JUN/SOX11/GATA3/LHX1/MITF/SKI/RARA/GRHL2/SIX3/IRX5/ZEB1/PAX2/HDAC1/MEIS1/TFAP2A/KDM2B/ZNF513/GRHL3/TWIST1/SKIL/HDAC2/DLX2/MTERF4/VAX2/SRF/RAX/VAX1/HIPK2/PROX2/FOXE3/TGIF2/TOPORS/SMAD3/RXRA/PKNOX1/DLX1/ARID1A/NR2E3/MED1/RORB/MAX/CTNNB1/FOXN4/SIX5/NEUROD1/HIF1A/FOXL2/NRL/VSX1/OSR2/PTF1A/FOXF2/TFAP2B/NEUROD4/YY1/RARG/PITX3/BCL11B/PITX2/FOXC…	88
BP	GO:0150063	visual system development	96/1855	366/18670	1.94759e-19	1.59894e-17	1.18166e-17	KLF4/LHX2/WT1/SMARCA4/ZEB2/HMGN1/KDM5B/THRB/MAF/FOXP2/MEIS2/PROX1/JUN/SOX11/GATA3/LHX1/MITF/SKI/RARA/GRHL2/SIX3/IRX5/ZEB1/PAX2/HDAC1/SOX2/MEIS1/TFAP2A/RARB/KDM2B/ZNF513/GRHL3/TWIST1/SKIL/HDAC2/DLX2/MTERF4/VAX2/SRF/RAX/VAX1/HIPK2/PROX2/FOXE3/TGIF2/ATF6/TOPORS/SMAD3/RXRA/PKNOX1/DLX1/ARID1A/NR2E3/MED1/RORB/SIX6/MAX/CTNNB1/FOXN4/SIX5/NEUROD1/HIF1A/FOXL2/PRDM1/NRL/VSX1/OSR2/PTF1A/FOXF2/TFAP2B/NEUROD4/…	96
BP	GO:1902893	regulation of pri-miRNA transcription by RNA polymerase II	28/1855	41/18670	3.3612e-19	2.71206e-17	2.00429e-17	ATOH8/NR3C1/WT1/SMARCA4/TEAD1/FOS/PPARA/JUN/NFIB/HDAC4/SREBF1/NFATC3/NFATC4/SRF/SPI1/PPARD/SMAD3/KLF5/GATA2/SREBF2/HIF1A/RELA/TP53/IL10/YY1/SMAD1/SOX9/STAT3	28
BP	GO:0018393	internal peptidyl-lysine acetylation	58/1855	161/18670	3.41173e-19	2.71206e-17	2.00429e-17	FOXP3/PER1/KAT2B/RUVBL1/LEF1/BRCA2/MYOCD/GATA3/PCGF2/BRCA1/KMT2A/WDR5/DPF1/PHF10/HCFC1/SMAD4/SMARCB1/NCOA1/YEATS4/TWIST1/MECP2/SRCAP/SIRT1/SNAI2/CTBP1/APBB1/SPI1/PPARGC1A/TAF1/PHF20/MBD3/LDB1/GATA2/DPF3/SUPT3H/DR1/ATF2/NCOA3/MYOD1/KAT5/EP300/TRRAP/BRPF1/TRIM16/KAT7/ZNF451/TAF5/GTF2B/CREBBP/CTCF/ISL1/BRD7/KAT6A/SIN3A/IRF4/CLOCK/ING4/DMAP1	58
BP	GO:0021536	diencephalon development	38/1855	75/18670	4.76309e-19	3.72712e-17	2.75445e-17	PITX1/ZEB2/GBX2/OTX1/RBPJ/SIX3/SOX2/NCOA1/MSX1/OTP/ETS1/TAL2/POU4F1/POU3F2/RAX/ARX/CREB1/OLIG2/SOX3/NR4A2/GLI1/LHX3/GLI2/GATA2/PROP1/HESX1/FOXB1/HES1/POU1F1/PITX2/NKX2-1/NR0B1/PAX6/ISL1/TBX19/NKX2-6/SALL1/GSX1	38
BP	GO:0060485	mesenchyme development	80/1855	279/18670	6.84188e-19	5.2714e-17	3.89571e-17	EZH2/WT1/ZEB2/LEF1/HOXA5/MEF2C/GBX2/MEOX1/SIX4/SCX/TCF21/FOXH1/SOX11/TCF7L2/SIX2/FOXD1/PAX1/ZNF703/TRIM28/GATA5/GATA4/OVOL2/STAT1/RBPJ/FOXA1/ZFPM2/PAX2/SMAD4/HMGA2/TCF15/HEYL/OSR1/MSX1/ZFP36L1/MYC/TWIST1/CITED2/HDAC2/NKX2-5/HAND2/SNAI2/TBX1/EOMES/USF3/WWTR1/HEY2/TBX20/TBX5/SMAD3/SMAD2/SIX1/MDM2/MDM4/CTNNB1/HEY1/TEAD2/BNC2/HIF1A/HES1/HAND1/FOXF2/FOXA2/PHOX2B/FOXF1/DDX5/PITX2/FOXC2/MSX2/ALX1/SOX8/N…	80
BP	GO:0035019	somatic stem cell population maintenance	37/1855	72/18670	7.45278e-19	5.65508e-17	4.17926e-17	KLF4/SALL4/KLF10/ASCL2/TP63/SIX2/FOXD3/SKI/PRDM16/RBPJ/LIN28A/SOX4/PAX2/SMAD4/SOX2/PBX1/SPI1/ZIC3/SMAD2/LDB1/GATA2/ELF5/ZSCAN10/REST/HES1/CDX2/FOXP1/HNF1B/ZHX2/SOX9/PRDM14/NANOG/PAX8/POU5F1/STAT3/NR2E1/SALL1	37
BP	GO:0001701	in utero embryonic development	96/1855	373/18670	7.94782e-19	5.9407e-17	4.39035e-17	E2F8/EPAS1/E2F7/SALL4/CEBPA/SOX17/LEF1/BRCA2/EMX1/MAFF/ASCL2/ARNT2/KLF2/GATA3/FOXD3/TRIM28/PCGF2/OVOL2/RBPJ/GRHL2/ZFPM2/HCFC1/SMAD4/GABPA/HSF1/HOPX/NCOA1/MSX1/ZFP36L1/ERCC2/TRAF6/TWIST1/SOX18/SKIL/HAND2/YBX3/GCM1/JUNB/EOMES/SRF/ETV2/LMX1B/HEY2/ZNF335/ELF3/SMAD3/SMAD2/RXRA/ARNT/ELL/MED1/SOX6/MBD3/GLI2/MAFG/SPIC/CTNNB1/GATA2/HEY1/ZFAT/HIF1A/AR/PRDM1/GATA6/HES1/HAND1/TBX3/CDX2/TP53/IL10/FOXF1/ZNF568…	96
BP	GO:0021517	ventral spinal cord development	30/1855	48/18670	8.12636e-19	5.98483e-17	4.42296e-17	ASCL1/HOXC10/MNX1/NKX6-1/NKX2-2/LHX1/SOX4/ISL2/DMRT3/HOXD10/TBX20/NFE2L1/EVX1/OLIG2/LBX1/LHX4/LHX3/GLI2/GATA2/FOXN4/OLIG3/LMO4/GBX1/PAX6/ISL1/SOX1/NKX6-2/PHOX2A/DBX1/GLI3	30
BP	GO:0009954	proximal/distal pattern formation	24/1855	31/18670	9.84712e-19	7.14701e-17	5.28184e-17	HOXC11/HOXC10/TP63/SIX3/HOXA10/OSR1/EN1/HOXD9/PBX1/HOXA9/DLX2/HOXD10/IRX1/HOXA11/DLX1/GLI1/IRX3/GLI2/SP8/CTNNB1/PBX2/HES5/IRX2/GLI3	24
BP	GO:0034968	histone lysine methylation	47/1855	114/18670	1.45346e-18	1.03985e-16	7.68476e-17	EZH2/SMYD3/PRDM5/DNMT1/MEN1/EHMT2/GATA3/MECOM/PRDM16/BRCA1/KMT2A/WDR5/SETDB2/PRDM12/TET3/SMAD4/JARID2/SMARCB1/SETDB1/DOT1L/PAX5/MECP2/SIRT1/MYB/PRDM2/KMT2B/DMRTC2/ZNF335/SUZ12/RLF/ATRX/PHF1/CTNNB1/CXXC1/GFI1/MTF2/PHF19/TET2/SNW1/EED/ZNF274/ASH1L/CTCFL/KDM4C/PRDM9/ZNF304/PRDM6	47
BP	GO:0006475	internal protein amino acid acetylation	58/1855	166/18670	1.83589e-18	1.29495e-16	9.57003e-17	FOXP3/PER1/KAT2B/RUVBL1/LEF1/BRCA2/MYOCD/GATA3/PCGF2/BRCA1/KMT2A/WDR5/DPF1/PHF10/HCFC1/SMAD4/SMARCB1/NCOA1/YEATS4/TWIST1/MECP2/SRCAP/SIRT1/SNAI2/CTBP1/APBB1/SPI1/PPARGC1A/TAF1/PHF20/MBD3/LDB1/GATA2/DPF3/SUPT3H/DR1/ATF2/NCOA3/MYOD1/KAT5/EP300/TRRAP/BRPF1/TRIM16/KAT7/ZNF451/TAF5/GTF2B/CREBBP/CTCF/ISL1/BRD7/KAT6A/SIN3A/IRF4/CLOCK/ING4/DMAP1	58
BP	GO:0031056	regulation of histone modification	53/1855	143/18670	2.73653e-18	1.90341e-16	1.40667e-16	FOXP3/PAX7/DNMT1/MYOCD/BCL6/GATA3/SKI/BRCA1/KMT2A/SREBF1/PRDM12/SMAD4/JARID2/SMARCB1/ZBTB7B/AKAP8L/TWIST1/PAX5/MECP2/SIRT1/MYB/SNAI2/ATM/ING2/JDP2/CTBP1/KMT2B/SPI1/DMRTC2/PPARGC1A/ZNF335/ATRX/PHF1/CTNNB1/GATA2/AKAP8/GFI1/MTF2/TP53/PHF19/SNW1/KAT7/EED/ZNF451/ZNF274/CTCF/CTCFL/KDM4C/ISL1/ZNF304/BRD7/SIN3A/TET1	53
BP	GO:0030518	intracellular steroid hormone receptor signaling pathway	50/1855	130/18670	3.9937e-18	2.73979e-16	2.02478e-16	PARP1/NR3C1/ESR2/PER1/SMARCA4/RHOXF1/ZNF366/TCF21/FOXH1/TP63/BRCA1/FOXA1/HDAC1/HEYL/NCOA1/ESR1/PIAS1/SIRT1/SAFB/NCOA4/LMO3/NCOA6/CBFB/PPARGC1A/SAFB2/ARID1A/MED1/NKX3-1/CTNNB1/NCOR1/ZBTB7A/NCOA3/ARNTL/AR/NCOR2/RB1/PGR/KAT5/EP300/FOXP1/DDX5/PHB2/PIAS2/POU4F2/NR0B1/ISL1/FHL2/NRIP1/RNF14/CLOCK	50
BP	GO:0001655	urogenital system development	87/1855	330/18670	7.02488e-18	4.75413e-16	3.51344e-16	KLF15/SOX17/ARID5B/EGR1/WT1/HOXC11/FOXJ1/HOXB13/MEF2C/SIX4/MYOCD/TCF21/ZBTB16/PROX1/TP63/SOX11/SIX2/GATA3/LHX1/FOXD1/RARA/OVOL1/EMX2/STAT1/LIN28A/FOXA1/SOX4/PAX2/ID4/SMAD4/GLIS2/TFAP2A/HEYL/TBX18/OSR1/RARB/ESR1/PBX1/MYC/IRX1/SIM1/WWTR1/SMAD5/HOXA11/SMAD3/SMAD2/GZF1/SIX1/RXRA/POU3F3/NFIA/ID3/GLI1/IRX3/NKX3-1/GLI2/CTNNB1/GATA2/HOXD13/AR/FOXB1/OSR2/HES1/TFAP2B/PLAG1/CYP26A1/RARG/ID2/FOXF1/TP73/HOXD1…	87
BP	GO:0061448	connective tissue development	77/1855	273/18670	8.88926e-18	5.93566e-16	4.38662e-16	PITX1/EBF2/ARID5B/EGR1/WT1/NKX3-2/HOXA5/MEF2C/PAX7/SCX/ZBTB16/MAF/HOXA3/SIX2/FOXD1/RUNX2/NFIB/SOX5/RARA/TRPS1/FOXA1/ZEB1/ID4/HMGA2/KLF7/THRA/OSR1/HOXD3/HOXC4/ZNF219/MSX1/RARB/DLX2/SIRT1/HAND2/SNAI2/SRF/SMAD5/PPARGC1A/SHOX2/PPARD/HOXA11/SMAD3/MAPK14/SOX6/HOXB3/GLI2/CTNNB1/RORC/ATF2/HIF1A/OSR2/RELA/HAND1/ESRRA/MEF2D/BARX2/RARG/CREB3L2/ID2/PRRX1/FOXC2/MSX2/ALX1/SATB2/HES5/POU4F2/SOX8/SMAD1/SOX9/ZNF5…	77
BP	GO:1903706	regulation of hemopoiesis	110/1855	475/18670	1.11104e-17	7.32117e-16	5.41055e-16	STAT5B/TAL1/IRF7/FOXP3/KAT2B/KLF10/ZFP36/FOXJ1/LEF1/HOXA5/MEF2C/FOS/LMO2/ZBTB16/BCL6/TFE3/TCF3/MEIS2/JUN/HMGB2/GATA3/NR4A3/EGR3/MITF/RARA/ZFPM1/STAT1/HOXA7/ZNF675/KMT2A/KLF13/WDR5/ZEB1/HAX1/HDAC1/NFATC2/GABPA/NFE2L2/ZBTB7B/MEIS1/RAG1/ZFP36L1/TRAF6/MYC/NME2/ETS1/PIAS3/IRF1/HOXA9/MYB/ZBTB1/POU4F1/NFE2/IKZF3/CBFB/KMT2B/ZNF16/SPI1/CREB1/FOXO3/ABL1/MAPK14/ARNT/SOX13/MED1/MIXL1/LDB1/GLI2/NFKBIA/CTNNB1/…	110
BP	GO:0006473	protein acetylation	64/1855	204/18670	1.64246e-17	1.05903e-15	7.82652e-16	KLF15/FOXO1/FOXP3/PER1/KAT2B/RUVBL1/LEF1/BRCA2/MYOCD/GATA3/PCGF2/BRCA1/SOX4/KMT2A/WDR5/DPF1/PHF10/HCFC1/SMAD4/SMARCB1/NCOA1/YEATS4/TWIST1/MECP2/HDAC2/SRCAP/SIRT1/SNAI2/CTBP1/APBB1/SPI1/PPARGC1A/TAF1/PHF20/MBD3/LDB1/NUPR1/GATA2/DPF3/SUPT3H/DR1/ATF2/NCOA3/ARNTL/MYOD1/KAT5/EP300/TRRAP/BRPF1/TRIM16/KAT7/ZNF451/TAF5/GTF2B/CREBBP/CTCF/ISL1/BRD7/KAT6A/SIN3A/IRF4/CLOCK/ING4/DMAP1	64
BP	GO:0007548	sex differentiation	76/1855	270/18670	1.64945e-17	1.05903e-15	7.82652e-16	BRIP1/ARID5B/WT1/CBX2/BRCA2/SIX4/SCX/TCF21/TP63/HMGB2/GATA3/LHX1/GATA4/RARA/IRX5/ZFPM2/TAF4/SMAD4/HOXA10/OSR1/PATZ1/NCOA1/ZFP42/LHX9/ESR1/DMRT3/PBX1/DMRT1/CITED2/HOXA9/SIRT1/NCOA4/YBX3/ATM/ING2/KMT2B/SMAD5/DMRTC2/TCF7/FOXO3/SAFB2/HOXA11/ATRX/NKX3-1/NUPR1/TFAP2C/CTNNB1/HOXD13/DACH1/HNF4A/DMRTA1/LHX8/FOXL2/AR/SF1/GATA6/FOXF2/TBX3/PGR/NR5A1/UTF1/ZNF830/DACH2/SOX8/NKX2-1/NR0B1/SOX9/GATA1/NRIP1/SOX15/…	76
BP	GO:0031016	pancreas development	37/1855	78/18670	2.34054e-17	1.48372e-15	1.09651e-15	FOXO1/NKX3-2/INSM1/MEN1/MNX1/NR5A2/MEIS2/PROX1/NKX6-1/ONECUT2/NKX2-2/TCF7L2/SOX4/PDX1/ZIC3/SMAD2/ONECUT1/NEUROG3/CTNNB1/HNF4A/NEUROD1/ARNTL/GATA6/HES1/PTF1A/FOXA2/RFX6/FOXF1/HNF1B/SOX9/PAX6/ISL1/PAX4/HNF1A/CLOCK/NKX6-2/RFX3	37
BP	GO:0007498	mesoderm development	50/1855	135/18670	2.56157e-17	1.60355e-15	1.18507e-15	KLF4/TAL1/SOX17/LHX2/LEF1/SCX/ETS2/FOXH1/TP63/SIX2/LHX1/NR4A3/OVOL1/ZFPM2/PAX2/SMAD4/HMGA2/TCF15/TLX2/OSR1/MESP2/ZFP36L1/CITED2/POU4F1/TBX1/IKZF3/EOMES/SRF/TBX6/ETV2/TBX20/HES7/HOXA11/SMAD3/SMAD2/IRX3/MIXL1/LDB1/TEAD2/HAND1/IKZF1/TBX3/FOXF1/FOXC2/SMAD1/MSGN1/TBX19/MESP1/FOXC1/SNAI1	50
BP	GO:0072331	signal transduction by p53 class mediator	75/1855	267/18670	3.05863e-17	1.89107e-15	1.39755e-15	FOXM1/E2F8/E2F1/E2F7/E2F2/BRIP1/BRCA2/BARD1/PLAGL1/MIF/CHD4/TP63/BCL3/EHMT2/TFDP2/RBBP7/BRCA1/SOX4/HDAC1/TAF4/HNRNPK/BATF/TFAP4/RBL2/MSX1/ARID3A/TFDP1/MTA2/TWIST1/HDAC2/SIRT1/POU4F1/PIN1/ZNF385A/SNAI2/ATM/ING2/HIC1/ANKRD1/HIPK2/FOXO3/TOPORS/MAPK14/HEXIM1/TAF1/PHF20/ATRX/MBD3/BTG2/MDM2/MDM4/NUPR1/IFI16/ZNF385B/L3MBTL1/TP53/KAT5/EP300/BRPF1/SNW1/DDX5/TP73/TAF5/PML/POU4F2/SP100/CNOT7/MYBBP1A/BRD7/KA…	75
BP	GO:0045637	regulation of myeloid cell differentiation	72/1855	251/18670	3.82946e-17	2.33878e-15	1.72842e-15	STAT5B/TAL1/IRF7/KAT2B/KLF10/ZFP36/LEF1/HOXA5/MEF2C/FOS/ZBTB16/TFE3/MEIS2/JUN/HMGB2/NR4A3/MITF/RARA/ZFPM1/STAT1/HOXA7/ZNF675/KMT2A/KLF13/WDR5/HAX1/HDAC1/GABPA/MEIS1/ZFP36L1/TRAF6/MYC/NME2/ETS1/PIAS3/HOXA9/POU4F1/NFE2/CBFB/KMT2B/ZNF16/SPI1/CREB1/FOXO3/MAPK14/ARNT/MED1/LDB1/NFKBIA/CTNNB1/GATA2/HIF1A/L3MBTL1/RB1/ESRRA/RARG/EP300/ID2/FOXP1/NF1/POU4F2/CREBBP/CTNNBIP1/GATA1/PURB/MAFB/SIN3A/ZBTB46/CEBPB…	72
BP	GO:0051098	regulation of binding	92/1855	373/18670	8.27937e-17	4.99556e-15	3.69186e-15	PPARG/E2F1/KLF4/PARP1/EBF2/TRIB3/LHX2/PER2/LEF1/MEF2C/PAX7/MEN1/MYOCD/PPARA/JUN/BCL3/HMGB2/SOX11/TCF7L2/HOXA3/GATA3/TRIM28/SKI/RARA/TRAF4/HDAC4/ZFPM1/ZNF675/ID4/SMAD4/HMGA2/ZFP90/HSF1/BTAF1/TFAP4/ID1/ADNP/MSX1/DOT1L/ERCC2/TRAF6/TWIST1/HDAC2/EGF/ZNF462/POU4F1/PIN1/HAND2/HMBOX1/NFATC4/SIRT2/PDX1/HIPK2/HDAC5/HEY2/ABL1/SMAD3/SMAD2/DZIP1/TAF1/PCBD1/GTF2F1/ID3/NKX3-1/IFI16/NFKBIA/CTNNB1/MBD2/HEY1/NEURO…	92
BP	GO:0043392	negative regulation of DNA binding	30/1855	54/18670	8.58844e-17	5.12034e-15	3.78408e-15	E2F1/LHX2/PER2/LEF1/JUN/SOX11/ZNF675/ID4/HMGA2/ZFP90/TFAP4/ID1/MSX1/HDAC2/ZNF462/HAND2/HEY2/TAF1/ID3/IFI16/NFKBIA/HEY1/HAND1/ID2/DDIT3/MSX2/SP100/CTNNBIP1/GATA1/SIN3A	30
BP	GO:0016575	histone deacetylation	36/1855	77/18670	1.13894e-16	6.71037e-15	4.95915e-15	FOXP3/PER1/PER2/PRDM5/BCL6/SKI/HDAC4/HDAC11/MTA3/SREBF1/HDAC1/SFPQ/ZBTB7B/AKAP8L/MTA2/HDAC2/NACC2/HDAC10/SIRT1/ING2/JDP2/CTBP1/SIRT2/HDAC5/MTA1/AKAP8/HDAC3/REST/HDAC7/TP53/TBL1X/SIRT3/HDAC9/SIN3A/ELK4/BAZ2A	36
BP	GO:1902275	regulation of chromatin organization	59/1855	185/18670	1.27411e-16	7.41946e-15	5.48319e-15	TAL1/FOXP3/PAX7/HMGA1/DNMT1/MYOCD/BCL6/GATA3/TRIM28/SKI/BRCA1/KMT2A/SREBF1/PRDM12/SMAD4/JARID2/SMARCB1/ZBTB7B/SETDB1/AKAP8L/TWIST1/PAX5/MECP2/SIRT1/MYB/SNAI2/ATM/ING2/JDP2/CTBP1/KMT2B/SPI1/DMRTC2/PHF8/PPARGC1A/ZNF335/ATRX/PHF1/CTNNB1/GATA2/AKAP8/GFI1/MTF2/TP53/PHF19/SNW1/KAT7/EED/ZNF451/ZNF274/CTCF/CTCFL/KDM4C/ISL1/ZNF304/BRD7/HIRA/SIN3A/TET1	59
BP	GO:0001763	morphogenesis of a branching structure	61/1855	196/18670	1.43853e-16	8.28064e-15	6.11963e-15	WT1/LEF1/HOXB13/HOXA5/GBX2/KDM5B/SIX4/TCF21/PROX1/TP63/SIX2/LHX1/FOXD1/FOXA1/GRHL2/PAX2/SMAD4/ETV5/ESR1/PBX1/MYC/DLX2/EGF/SNAI2/NFATC4/GCM1/SRF/TBX20/VDR/SHOX2/ABL1/HOXA11/GZF1/SIX1/RXRA/MED1/NKX3-1/GLI2/CTNNB1/HOXD13/AR/PRDM1/TBX3/PGR/IL10/FOXF1/PHB2/HOXD11/FOXC2/PML/HNF1B/MSX2/SOX8/NKX2-1/SOX9/CTNNBIP1/BCL11A/HOXB7/PAX8/GLI3/SALL1	61
BP	GO:0009953	dorsal/ventral pattern formation	39/1855	90/18670	1.56455e-16	8.90372e-15	6.5801e-15	LHX2/PAX7/ASCL1/NKX6-1/HOXA2/NKX2-2/LHX1/OVOL2/FOXA1/SIX3/EN1/HOXB2/DMRT3/VAX2/LMX1B/TBX20/HOXA11/SMAD2/EVX1/GLI1/LHX3/GLI2/SP8/CTNNB1/FOXN4/PROP1/CXXC4/GSX2/NOTO/HOXD11/DDIT3/NKX2-1/PAX6/SOX1/GSC/RFX4/NKX6-2/DBX1/GLI3	39
BP	GO:0002065	columnar/cuboidal epithelial cell differentiation	44/1855	112/18670	1.59362e-16	8.96723e-15	6.62704e-15	NKX3-2/LEF1/HOXA5/ASCL1/INSM1/MEN1/EMX1/PROX1/NKX6-1/TP63/SOX11/NKX2-2/GATA5/GATA4/RARA/RBPJ/FOXA1/SOX4/SPDEF/DLX3/RARB/PDX1/MYCL/HEY2/ABL1/RXRA/KLF5/POU4F3/HNF4A/NEUROD1/HIF1A/ARNTL/PRDM1/GATA6/HES1/RFX6/CDX2/RARG/HES5/PAX6/ATOH1/CEBPB/CLOCK/RFX3	44
BP	GO:0003205	cardiac chamber development	56/1855	171/18670	2.01052e-16	1.11874e-14	8.26782e-15	SALL4/MEF2C/MYOCD/FOXH1/PROX1/SOX11/GATA3/GATA4/RARA/ZFPM1/OVOL2/RBPJ/GRHL2/SOX4/ZFPM2/SMAD4/HEYL/RARB/CITED2/NKX2-5/POU4F1/HAND2/TBX1/SRF/ZBTB14/TBX6/HEY2/TBX20/TBX5/SHOX2/RXRA/ARID1A/MED1/MDM2/MDM4/HEY1/HIF1A/PRDM1/GATA6/HES1/HAND1/TBX3/TP53/ID2/FOXF1/MAML1/FOXC2/MSX2/LMO4/TBX2/SMAD7/ISL1/MESP1/PAX8/FOXC1/SALL1	56
BP	GO:0030856	regulation of epithelial cell differentiation	53/1855	156/18670	2.17139e-16	1.19498e-14	8.83125e-15	EZH2/ATOH8/ZFP36/FOXJ1/ZEB2/ASCL1/MAFF/NKX6-1/TP63/GATA3/LHX1/OVOL2/STAT1/HOXA7/GRHL2/ZEB1/PAX2/KLF7/OSR1/ID1/ZFP36L1/NME2/CBFB/MYCL/WWTR1/ETV2/FOXJ2/HEY2/FOXE3/VDR/IKBKB/MED1/MAFG/CTNNB1/NCOA3/ARNTL/HES1/TBX3/FOXN1/GRHL1/TRIM16/MSX2/HES5/SOX9/PAX6/ATOH1/MESP1/PAX8/VEZF1/CEBPB/CLOCK/FOXC1/RFX3	53
BP	GO:0003007	heart morphogenesis	72/1855	259/18670	2.43464e-16	1.3241e-14	9.78548e-15	SOX17/MEF2C/FOXH1/PROX1/JUN/SOX11/GATA3/GATA5/GATA4/RARA/ZFPM1/OVOL2/RBPJ/GRHL2/SOX4/ZFPM2/SETDB2/SMAD4/HEYL/MSX1/MESP2/RARB/TWIST1/CITED2/SOX18/NKX2-5/POU4F1/HAND2/SNAI2/TBX1/SRF/ANKRD1/TBX6/ASXL1/HEY2/ZIC3/TBX20/TBX5/SHOX2/SMAD3/SIX1/RXRA/LBX1/MED1/MDM2/MDM4/CTNNB1/HEY1/FOXN4/TEAD2/ARID2/ATF2/HIF1A/GATA6/HES1/HAND1/TBX3/TP53/ID2/NOTO/FOXF1/PITX2/FOXC2/MSX2/TBX2/SMAD7/SOX9/ISL1/TBX19/MESP1/FOXC1…	72
BP	GO:0021983	pituitary gland development	26/1855	42/18670	2.45889e-16	1.3241e-14	9.78548e-15	PITX1/RBPJ/SIX3/SOX2/MSX1/OTP/ETS1/POU3F2/CREB1/SOX3/GLI1/LHX3/GLI2/GATA2/PROP1/HESX1/HES1/POU1F1/PITX2/NKX2-1/NR0B1/PAX6/ISL1/TBX19/SALL1/GSX1	26
BP	GO:0009299	mRNA transcription	20/1855	25/18670	2.60341e-16	1.38701e-14	1.02504e-14	SOX17/LMO2/SREBF1/HSF1/MYOG/SOX18/ZBTB1/SRF/FOXE3/PPARD/ARNT/MED1/HIF1A/TP53/DDX5/DDIT3/ATF4/TFCP2/POU5F1/STAT3	20
BP	GO:0006338	chromatin remodeling	65/1855	220/18670	2.63993e-16	1.39166e-14	1.02848e-14	CENPA/FOXP3/KAT2B/RUVBL1/SMARCA4/CENPX/PAX7/CENPS/HMGA1/KDM5B/DNMT1/CHD4/TP63/HMGB2/GATA3/TRIM28/RBBP7/DNMT3A/KDM4B/HDAC4/SMARCA2/PTMA/FOXA1/HDAC1/JARID2/SMARCB1/HMGA2/SETDB1/SATB1/BAZ2B/ESR1/MTA2/MYC/HDAC2/SRCAP/SIRT1/MYB/ZBTB1/SIRT2/HDAC5/GATAD2B/PHF8/NPM1/SCMH1/ARID1B/ATRX/ARID1A/MBD3/MBD2/MYSM1/DR1/ZBTB7A/SMARCA1/MBD1/RB1/CENPT/CHD8/SATB2/SOX9/KDM4C/ZNF304/BPTF/DMAP1/BAZ2A/TET1	65
BP	GO:0051090	regulation of DNA-binding transcription factor activity	100/1855	432/18670	3.6255e-16	1.8913e-14	1.39772e-14	PPARG/EZH2/KLF4/ESR2/ARID5B/FOXP3/FOXJ1/SMARCA4/FOS/MEN1/MYOCD/FOXH1/TCF3/PROX1/NKX6-1/JUN/NKX2-2/PIAS4/TCF7L2/MXI1/HDAC4/FOXA1/ZNF675/FOXS1/ZIC2/COPS5/GLIS2/SMARCB1/HEYL/ID1/NFKB2/TRAF6/ESR1/TWIST1/RBCK1/HDAC2/SIRT1/POU4F1/HAND2/EOMES/SRF/TBX6/HIPK2/HDAC5/PPARGC1A/NPM1/SMAD3/CRTC3/MAPK14/IKBKB/TAF1/GTF2A2/ID3/TRIM22/BHLHE40/NKX3-1/NUPR1/NFKBIA/NEUROG3/CTNNB1/LRRFIP1/EIF2AK2/NEUROD1/ZBTB7A/ATF2/A…	100
BP	GO:0006479	protein methylation	57/1855	179/18670	4.51863e-16	2.30911e-14	1.7065e-14	EZH2/SMYD3/PAX7/PRDM5/DNMT1/MEN1/EHMT2/GATA3/MECOM/PRDM16/BRCA1/KMT2A/WDR5/SETDB2/PRDM12/TET3/SMAD4/JARID2/SMARCB1/SETDB1/SATB1/DOT1L/PAX5/MECP2/SIRT1/MYB/PRDM2/PRDM13/PRMT3/KMT2B/DMRTC2/ZNF335/SUZ12/RLF/ATRX/BTG2/PHF1/CTNNB1/PRDM4/CXXC1/GFI1/MTF2/PHF19/TET2/SNW1/EED/ZNF274/ASH1L/CTCF/CTCFL/KDM4C/NR1H4/PRDM9/ZNF304/PRDM14/TET1/PRDM6	57
BP	GO:0008213	protein alkylation	57/1855	179/18670	4.51863e-16	2.30911e-14	1.7065e-14	EZH2/SMYD3/PAX7/PRDM5/DNMT1/MEN1/EHMT2/GATA3/MECOM/PRDM16/BRCA1/KMT2A/WDR5/SETDB2/PRDM12/TET3/SMAD4/JARID2/SMARCB1/SETDB1/SATB1/DOT1L/PAX5/MECP2/SIRT1/MYB/PRDM2/PRDM13/PRMT3/KMT2B/DMRTC2/ZNF335/SUZ12/RLF/ATRX/BTG2/PHF1/CTNNB1/PRDM4/CXXC1/GFI1/MTF2/PHF19/TET2/SNW1/EED/ZNF274/ASH1L/CTCF/CTCFL/KDM4C/NR1H4/PRDM9/ZNF304/PRDM14/TET1/PRDM6	57
BP	GO:0018022	peptidyl-lysine methylation	47/1855	129/18670	4.87527e-16	2.4662e-14	1.82259e-14	EZH2/SMYD3/PRDM5/DNMT1/MEN1/EHMT2/GATA3/MECOM/PRDM16/BRCA1/KMT2A/WDR5/SETDB2/PRDM12/TET3/SMAD4/JARID2/SMARCB1/SETDB1/DOT1L/PAX5/MECP2/SIRT1/MYB/PRDM2/KMT2B/DMRTC2/ZNF335/SUZ12/RLF/ATRX/PHF1/CTNNB1/CXXC1/GFI1/MTF2/PHF19/TET2/SNW1/EED/ZNF274/ASH1L/CTCFL/KDM4C/PRDM9/ZNF304/PRDM6	47
BP	GO:0001709	cell fate determination	25/1855	40/18670	6.69369e-16	3.3522e-14	2.47737e-14	KLF4/EBF2/SOX17/MEF2C/ASCL1/PROX1/HOXA2/NKX2-2/GATA3/PAX2/FEZF2/LBX1/CTNNB1/GATA2/BARHL2/MYOD1/GATA6/HES1/PRRX1/TBX2/PAX6/ISL1/ATOH1/POU6F2/MESP1	25
BP	GO:1905269	positive regulation of chromatin organization	41/1855	103/18670	9.90904e-16	4.91331e-14	3.63108e-14	TAL1/FOXP3/PAX7/DNMT1/BCL6/GATA3/TRIM28/BRCA1/KMT2A/SREBF1/PRDM12/SMAD4/JARID2/SMARCB1/ZBTB7B/SETDB1/AKAP8L/MECP2/SIRT1/MYB/SNAI2/ATM/ING2/JDP2/CTBP1/DMRTC2/PPARGC1A/PHF1/CTNNB1/AKAP8/MTF2/TP53/PHF19/SNW1/KAT7/EED/ISL1/ZNF304/BRD7/SIN3A/TET1	41
BP	GO:0061138	morphogenesis of a branching epithelium	57/1855	182/18670	1.0414e-15	5.11307e-14	3.7787e-14	WT1/LEF1/HOXB13/HOXA5/GBX2/KDM5B/SIX4/TCF21/PROX1/TP63/SIX2/LHX1/FOXD1/FOXA1/GRHL2/PAX2/SMAD4/ETV5/ESR1/PBX1/MYC/EGF/SNAI2/NFATC4/GCM1/SRF/TBX20/VDR/ABL1/HOXA11/GZF1/SIX1/RXRA/MED1/NKX3-1/GLI2/CTNNB1/HOXD13/AR/TBX3/PGR/IL10/FOXF1/PHB2/HOXD11/FOXC2/PML/HNF1B/MSX2/SOX8/NKX2-1/SOX9/CTNNBIP1/HOXB7/PAX8/GLI3/SALL1	57
BP	GO:0001656	metanephros development	38/1855	90/18670	1.09058e-15	5.30256e-14	3.91874e-14	EGR1/WT1/HOXC11/FOXJ1/SIX4/TCF21/SIX2/GATA3/LHX1/FOXD1/STAT1/PAX2/SMAD4/OSR1/MYC/IRX1/WWTR1/HOXA11/SIX1/POU3F3/ID3/IRX3/NKX3-1/CTNNB1/OSR2/HES1/TFAP2B/ID2/FOXC2/HNF1B/HES5/NF1/SOX8/SOX9/IRX2/PAX8/GLI3/SALL1	38
BP	GO:0032922	circadian regulation of gene expression	31/1855	62/18670	1.38888e-15	6.68799e-14	4.94261e-14	PER1/EGR1/PER2/PPARA/KMT2A/HDAC1/BHLHE41/RELB/RORA/HDAC2/SIRT1/AHR/NR1D1/PPARGC1A/MTA1/BHLHE40/KDM2A/RORC/HDAC3/ARNTL/NPAS2/ID2/PML/HNF1B/NR0B2/ATF4/MYBBP1A/NCOA2/ZFHX3/NRIP1/CLOCK	31
BP	GO:0035136	forelimb morphogenesis	25/1855	41/18670	1.55365e-15	7.41018e-14	5.47633e-14	CRABP2/ZBTB16/TP63/RUNX2/ALX4/TFAP2A/SALL3/OSR1/EN1/MSX1/HOXD9/TWIST1/HOXA9/HOXD10/TBX5/SHOX2/ALX3/HOXA11/ATRX/CTNNB1/OSR2/TBX3/TFAP2B/MSX2/ZNF358	25
BP	GO:0030218	erythrocyte differentiation	43/1855	114/18670	2.00869e-15	9.49011e-14	7.01346e-14	EPAS1/STAT5B/TAL1/ZFP36/HOXA5/BCL6/KLF2/HMGB2/GATA3/KLF1/ZFPM1/STAT1/KLF13/THRA/ZFP36L1/ERCC2/ETS1/SRF/ETV2/ZNF16/HIPK2/SPI1/SMAD5/FOXO3/NFE2L1/MAPK14/ARNT/PKNOX1/MED1/SOX6/LDB1/GATA2/L3MBTL3/ZBTB7A/HIF1A/RB1/IKZF1/ID2/CEBPG/GATA1/MAFB/STAT3/SP3	43
BP	GO:0045444	fat cell differentiation	64/1855	223/18670	2.11906e-15	9.918e-14	7.32968e-14	PPARG/E2F1/FOXO1/KLF4/CEBPA/EBF2/TRIB3/ARID5B/ZFP36/PER2/EGR2/RUNX1T1/ZBTB16/CREBL2/TCF7L2/GATA3/NR4A3/NR4A1/PRDM16/ZFPM1/ATF5/SREBF1/ZFPM2/ID4/HMGA2/ZBTB7B/RORA/ZFP36L1/PIAS1/SIRT1/ZNF385A/SNAI2/LMO3/JDP2/CTBP1/SIRT2/NR1D1/WWTR1/ASXL1/CREB1/PPARGC1A/PPARD/SMAD3/MAPK14/KLF5/MED1/NR4A2/CEBPD/GATA2/RORC/ZBTB7A/ATF2/ARNTL/HES1/TFAP2B/GLIS1/EP300/ID2/DDIT3/MSX2/SOX8/ZNF516/ZBTB7C/CEBPB	64
BP	GO:0043388	positive regulation of DNA binding	30/1855	59/18670	2.20305e-15	1.02156e-13	7.54963e-14	PPARG/KLF4/PARP1/MYOCD/HMGB2/GATA3/TRIM28/SKI/HMGA2/ERCC2/TRAF6/TWIST1/EGF/POU4F1/HAND2/SIRT2/PDX1/HIPK2/CTNNB1/NEUROD1/HES1/RB1/EP300/GTF2B/CEBPG/POU4F2/PAX6/ISL1/IRF4/FOXC1	30
BP	GO:0048565	digestive tract development	47/1855	134/18670	2.67363e-15	1.2284e-13	9.0782e-14	SOX17/NKX3-2/HOXA5/ASCL1/MYOCD/TCF21/TP63/SOX11/NKX2-2/SIX2/GATA5/GATA4/OVOL2/ALX4/SPDEF/RARB/NKX2-3/PDX1/ZIC3/TCF7/SHOX2/SMAD3/SMAD2/KLF5/GLI1/MIXL1/GLI2/CTNNB1/FOXL1/HOXD13/HLX/HIF1A/PRDM1/GATA6/HES1/RB1/FOXF2/FOXE1/CDX2/ID2/FOXF1/CHD8/HNF1B/TBX2/NKX2-6/GLI3/SALL1	47
BP	GO:0072073	kidney epithelium development	48/1855	140/18670	3.75565e-15	1.70984e-13	1.26362e-13	KLF15/WT1/FOXJ1/MEF2C/SIX4/TCF21/SIX2/GATA3/LHX1/FOXD1/RARA/STAT1/PAX2/SMAD4/HEYL/OSR1/RARB/PBX1/MYC/IRX1/SIM1/WWTR1/SMAD5/HOXA11/SMAD3/SMAD2/GZF1/SIX1/POU3F3/IRX3/CTNNB1/HES1/TFAP2B/HOXD11/FOXC2/HNF1B/HES5/SOX8/SMAD1/SMAD7/SOX9/CTNNBIP1/IRX2/HOXB7/PAX8/FOXC1/GLI3/SALL1	48
BP	GO:0030330	DNA damage response, signal transduction by p53 class mediator	41/1855	107/18670	4.76057e-15	2.14783e-13	1.58731e-13	FOXM1/E2F8/E2F1/E2F7/BRCA2/PLAGL1/MIF/BCL3/TFDP2/BRCA1/SOX4/BATF/TFAP4/RBL2/MSX1/ARID3A/TFDP1/TWIST1/SIRT1/ZNF385A/SNAI2/ATM/HIC1/ANKRD1/HIPK2/FOXO3/ATRX/BTG2/MDM2/MDM4/TP53/KAT5/EP300/DDX5/PML/SP100/CNOT7/E2F4/ING4/SNAI1/CNOT8	41
BP	GO:0055123	digestive system development	49/1855	146/18670	5.0936e-15	2.27757e-13	1.68319e-13	SOX17/NKX3-2/HOXA5/ASCL1/MYOCD/TCF21/TP63/SOX11/NKX2-2/SIX2/GATA5/GATA4/OVOL2/ALX4/SPDEF/RARB/NKX2-3/BARX1/PDX1/ZIC3/TCF7/SHOX2/SMAD3/SMAD2/KLF5/GLI1/MIXL1/GLI2/CTNNB1/FOXL1/HOXD13/HLX/HIF1A/PRDM1/GATA6/HES1/RB1/PTF1A/FOXF2/FOXE1/CDX2/ID2/FOXF1/CHD8/HNF1B/TBX2/NKX2-6/GLI3/SALL1	49
BP	GO:0034101	erythrocyte homeostasis	44/1855	122/18670	6.43254e-15	2.85081e-13	2.10683e-13	EPAS1/STAT5B/TAL1/ZFP36/HOXA5/BCL6/KLF2/HMGB2/GATA3/KLF1/ZFPM1/STAT1/KLF13/THRA/ZFP36L1/ERCC2/ETS1/HOXB6/SRF/ETV2/ZNF16/HIPK2/SPI1/SMAD5/FOXO3/NFE2L1/MAPK14/ARNT/PKNOX1/MED1/SOX6/LDB1/GATA2/L3MBTL3/ZBTB7A/HIF1A/RB1/IKZF1/ID2/CEBPG/GATA1/MAFB/STAT3/SP3	44
BP	GO:0001890	placenta development	50/1855	152/18670	6.69536e-15	2.91568e-13	2.15477e-13	PPARG/E2F8/EPAS1/E2F7/CEBPA/LEF1/MEN1/ASCL2/TRIM28/OVOL2/RBPJ/GRHL2/HSF1/NCOA1/DLX3/ZFP36L1/GCM1/JUNB/EOMES/ETV2/HEY2/VDR/PPARD/MAPK14/RXRA/ARNT/ARID1A/MED1/LHX4/LHX3/TCF23/GATA2/HEY1/ZFAT/HIF1A/PRDM1/HES1/HAND1/CDX2/IL10/ZNF568/NR2F2/FOSL1/ASH1L/TFEB/CEBPB/BPTF/SNAI1/SP3/CDX4	50
BP	GO:0030902	hindbrain development	50/1855	152/18670	6.69536e-15	2.91568e-13	2.15477e-13	EZH2/LEF1/EGR2/GBX2/ASCL1/OTX1/FOXP2/PROX1/HOXA2/LHX1/NFIB/LMX1A/ATF5/EN1/NCOA1/RORA/HOXB2/KDM2B/MECP2/EGF/HOXB1/POU4F1/TBR1/PPARGC1A/ABL1/ZNF365/LHX5/GLI1/EN2/HNRNPD/HOXB3/LDB1/GLI2/NEUROG3/CTNNB1/GATA2/NEUROD1/HES1/PTF1A/TP53/PHOX2B/GSX2/HNF1B/SMAD1/GBX1/MAFB/FOXC1/PHOX2A/NEUROD2/HES3	50
BP	GO:0031058	positive regulation of histone modification	37/1855	90/18670	7.26608e-15	3.13694e-13	2.31829e-13	FOXP3/PAX7/DNMT1/BCL6/GATA3/BRCA1/KMT2A/SREBF1/PRDM12/SMAD4/JARID2/SMARCB1/ZBTB7B/AKAP8L/MECP2/SIRT1/MYB/SNAI2/ATM/ING2/JDP2/CTBP1/DMRTC2/PPARGC1A/PHF1/CTNNB1/AKAP8/MTF2/TP53/PHF19/SNW1/KAT7/EED/ISL1/ZNF304/BRD7/TET1	37
BP	GO:0045137	development of primary sexual characteristics	63/1855	223/18670	7.94104e-15	3.39904e-13	2.51198e-13	BRIP1/ARID5B/WT1/CBX2/BRCA2/SIX4/SCX/TCF21/HMGB2/GATA3/GATA4/RARA/IRX5/ZFPM2/TAF4/SMAD4/HOXA10/OSR1/PATZ1/NCOA1/ZFP42/LHX9/ESR1/DMRT1/CITED2/HOXA9/SIRT1/NCOA4/YBX3/ATM/ING2/KMT2B/FOXO3/SAFB2/HOXA11/ATRX/NKX3-1/NUPR1/TFAP2C/DACH1/DMRTA1/LHX8/FOXL2/AR/SF1/GATA6/PGR/NR5A1/UTF1/ZNF830/DACH2/SOX8/NKX2-1/NR0B1/SOX9/GATA1/NRIP1/SOX15/CEBPB/FOXC1/TMF1/SALL1/SRY	63
BP	GO:0060850	regulation of transcription involved in cell fate commitment	15/1855	16/18670	1.25248e-14	5.31562e-13	3.92839e-13	PPARG/SOX17/PROX1/NKX6-1/ZBTB7B/RORA/DLX2/EVX1/LBX1/DLX1/RORC/NR2F2/PAX6/CEBPB/NKX6-2	15
BP	GO:0021522	spinal cord motor neuron differentiation	22/1855	34/18670	1.30137e-14	5.44984e-13	4.02759e-13	HOXC10/MNX1/NKX6-1/NKX2-2/SOX4/ISL2/HOXD10/TBX20/NFE2L1/OLIG2/LBX1/LHX4/LHX3/GLI2/OLIG3/LMO4/GBX1/PAX6/ISL1/NKX6-2/PHOX2A/GLI3	22
BP	GO:0003206	cardiac chamber morphogenesis	45/1855	129/18670	1.31317e-14	5.44984e-13	4.02759e-13	MEF2C/FOXH1/PROX1/SOX11/GATA3/GATA4/RARA/ZFPM1/OVOL2/RBPJ/GRHL2/SOX4/ZFPM2/SMAD4/HEYL/RARB/CITED2/NKX2-5/POU4F1/HAND2/TBX1/SRF/HEY2/TBX20/TBX5/SHOX2/RXRA/MED1/MDM2/HEY1/HIF1A/GATA6/HES1/HAND1/TBX3/TP53/ID2/FOXF1/FOXC2/MSX2/TBX2/SMAD7/ISL1/MESP1/FOXC1	45
BP	GO:0001892	embryonic placenta development	36/1855	87/18670	1.31676e-14	5.44984e-13	4.02759e-13	E2F8/EPAS1/E2F7/CEBPA/LEF1/ASCL2/TRIM28/OVOL2/RBPJ/GRHL2/HSF1/NCOA1/ZFP36L1/GCM1/JUNB/EOMES/HEY2/ARNT/MED1/GATA2/HEY1/ZFAT/HIF1A/PRDM1/HES1/HAND1/CDX2/IL10/ZNF568/NR2F2/TFEB/CEBPB/BPTF/SNAI1/SP3/CDX4	36
BP	GO:0021545	cranial nerve development	27/1855	51/18670	1.50242e-14	6.16733e-13	4.55783e-13	EGR2/SIX4/NKX2-2/HOXA3/PAX2/TFAP2A/HOXD3/HOXB2/HOXB1/POU4F1/TBX1/HOXA1/SIX1/POU4F3/HOXB3/CTNNB1/DRGX/HES1/PHOX2B/ISL1/MAFB/PHOX2A/ATOH7/GLI3/SALL1/HES3/NEUROG1	27
BP	GO:0021872	forebrain generation of neurons	29/1855	59/18670	2.04104e-14	8.24316e-13	6.09193e-13	LEF1/GBX2/ASCL1/LHX6/PROX1/DLX5/ATF5/SALL3/OTP/DLX2/ARX/TBR1/FEZF2/LHX5/DLX1/GATA2/LHX8/HES1/GSX2/BCL11B/SATB2/HES5/NKX2-1/PAX6/SOX1/NR2E1/GLI3/SALL1/UNCX	29
BP	GO:0030521	androgen receptor signaling pathway	29/1855	59/18670	2.04104e-14	8.24316e-13	6.09193e-13	SMARCA4/TCF21/FOXH1/BRCA1/HDAC1/HEYL/NCOA1/PIAS1/SIRT1/NCOA4/PPARGC1A/SAFB2/ARID1A/NKX3-1/CTNNB1/NCOR1/ZBTB7A/NCOA3/AR/NCOR2/RB1/KAT5/EP300/FOXP1/DDX5/PIAS2/FHL2/NRIP1/RNF14	29
BP	GO:0061647	histone H3-K9 modification	26/1855	48/18670	2.23232e-14	8.94356e-13	6.60954e-13	KAT2B/PRDM5/DNMT1/EHMT2/GATA3/MECOM/PRDM16/BRCA1/KMT2A/SETDB2/PRDM12/SMAD4/JARID2/SMARCB1/SETDB1/PAX5/MECP2/SIRT1/MYB/DMRTC2/ATRX/ZNF451/ZNF274/ASH1L/KDM4C/ZNF304	26
BP	GO:0001823	mesonephros development	39/1855	102/18670	2.39395e-14	9.51266e-13	7.03012e-13	WT1/FOXJ1/SIX4/TCF21/ZBTB16/SIX2/GATA3/LHX1/FOXD1/RARA/PAX2/SMAD4/OSR1/RARB/PBX1/MYC/SIM1/SMAD5/HOXA11/SMAD3/SMAD2/GZF1/SIX1/CTNNB1/OSR2/HES1/HOXD11/FOXC2/HNF1B/SOX8/SMAD1/SMAD7/SOX9/CTNNBIP1/HOXB7/PAX8/FOXC1/GLI3/SALL1	39
BP	GO:0072001	renal system development	74/1855	293/18670	2.41236e-14	9.51266e-13	7.03012e-13	KLF15/SOX17/ARID5B/EGR1/WT1/HOXC11/FOXJ1/MEF2C/SIX4/MYOCD/TCF21/ZBTB16/PROX1/SOX11/SIX2/GATA3/LHX1/FOXD1/RARA/OVOL1/EMX2/STAT1/LIN28A/SOX4/PAX2/SMAD4/GLIS2/TFAP2A/HEYL/TBX18/OSR1/RARB/PBX1/MYC/IRX1/SIM1/WWTR1/SMAD5/HOXA11/SMAD3/SMAD2/GZF1/SIX1/POU3F3/NFIA/ID3/IRX3/NKX3-1/GLI2/CTNNB1/OSR2/HES1/TFAP2B/CYP26A1/ID2/FOXF1/TP73/HOXD11/FOXC2/HNF1B/HES5/NF1/SOX8/SMAD1/NOTCH3/SMAD7/SOX9/CTNNBIP1/IRX2/HOXB…	74
BP	GO:0006476	protein deacetylation	37/1855	93/18670	2.52262e-14	9.86974e-13	7.29401e-13	FOXP3/PER1/PER2/PRDM5/BCL6/SKI/HDAC4/HDAC11/MTA3/SREBF1/HDAC1/SFPQ/ZBTB7B/AKAP8L/MTA2/HDAC2/NACC2/HDAC10/SIRT1/ING2/JDP2/CTBP1/SIRT2/HDAC5/MTA1/AKAP8/HDAC3/REST/HDAC7/TP53/TBL1X/SIRT3/EP300/HDAC9/SIN3A/ELK4/BAZ2A	37
BP	GO:0060021	roof of mouth development	36/1855	89/18670	3.06611e-14	1.19032e-12	8.79678e-13	CSRNP1/ARID5B/MEOX2/LEF1/MEF2C/TCF21/SOX11/SKI/DLX5/PRDM16/ALX4/SMAD4/TFAP2A/OSR1/MSX1/TWIST1/TSHZ1/DLX6/HAND2/SNAI2/TBX1/VAX1/SMAD2/IRF6/BNC2/MSC/OSR2/FOXF2/TBX3/FOXE1/PRRX1/ALX1/SATB2/TBX2/SNAI1/GLI3	36
BP	GO:0071156	regulation of cell cycle arrest	40/1855	108/18670	3.8962e-14	1.50094e-12	1.10923e-12	FOXM1/E2F8/E2F1/E2F7/MLXIPL/FOXO4/INSM1/PLAGL1/MIF/BIN1/TFDP2/BRCA1/SOX4/HMGA2/TFAP4/RBL2/ARID3A/MYOG/TFDP1/POU4F1/ZNF385A/ATM/FOXE3/ZBTB17/BTG2/MDM2/MDM4/ZNF268/NEUROD1/GATA6/TP53/PHOX2B/EP300/ID2/TP73/PML/CNOT7/MYBBP1A/E2F4/CNOT8	40
BP	GO:0021879	forebrain neuron differentiation	26/1855	49/18670	4.30756e-14	1.64674e-12	1.21699e-12	GBX2/ASCL1/LHX6/PROX1/DLX5/ATF5/SALL3/OTP/DLX2/ARX/TBR1/FEZF2/LHX5/DLX1/GATA2/LHX8/HES1/GSX2/BCL11B/SATB2/HES5/NKX2-1/PAX6/SOX1/SALL1/UNCX	26
BP	GO:0072009	nephron epithelium development	40/1855	109/18670	5.57076e-14	2.11351e-12	1.56195e-12	KLF15/WT1/FOXJ1/MEF2C/SIX4/TCF21/SIX2/GATA3/LHX1/FOXD1/STAT1/PAX2/SMAD4/HEYL/OSR1/PBX1/MYC/IRX1/WWTR1/HOXA11/GZF1/SIX1/POU3F3/IRX3/CTNNB1/HES1/TFAP2B/HOXD11/FOXC2/HNF1B/HES5/SOX8/SOX9/CTNNBIP1/IRX2/HOXB7/PAX8/FOXC1/GLI3/SALL1	40
BP	GO:0042789	mRNA transcription by RNA polymerase II	16/1855	19/18670	6.15612e-14	2.30888e-12	1.70633e-12	SOX17/LMO2/SREBF1/MYOG/SOX18/ZBTB1/SRF/FOXE3/ARNT/MED1/HIF1A/DDIT3/ATF4/TFCP2/POU5F1/STAT3	16
BP	GO:0031060	regulation of histone methylation	30/1855	65/18670	6.17791e-14	2.30888e-12	1.70633e-12	PAX7/DNMT1/GATA3/BRCA1/KMT2A/PRDM12/SMAD4/JARID2/SMARCB1/PAX5/MECP2/SIRT1/MYB/KMT2B/DMRTC2/ZNF335/ATRX/PHF1/CTNNB1/GFI1/MTF2/PHF19/SNW1/EED/ZNF274/CTCF/CTCFL/KDM4C/ZNF304/TET1	30
BP	GO:0048754	branching morphogenesis of an epithelial tube	48/1855	150/18670	7.59668e-14	2.81809e-12	2.08264e-12	WT1/LEF1/HOXA5/GBX2/KDM5B/SIX4/TCF21/SIX2/LHX1/FOXD1/FOXA1/PAX2/SMAD4/ETV5/ESR1/PBX1/MYC/EGF/NFATC4/SRF/TBX20/VDR/ABL1/HOXA11/GZF1/SIX1/MED1/NKX3-1/GLI2/CTNNB1/AR/TBX3/PGR/FOXF1/PHB2/HOXD11/FOXC2/PML/HNF1B/MSX2/SOX8/NKX2-1/SOX9/CTNNBIP1/HOXB7/PAX8/GLI3/SALL1	48
BP	GO:0021514	ventral spinal cord interneuron differentiation	15/1855	17/18670	9.66202e-14	3.5579e-12	2.62938e-12	ASCL1/NKX6-1/NKX2-2/DMRT3/EVX1/LHX3/GLI2/GATA2/FOXN4/LMO4/PAX6/SOX1/NKX6-2/DBX1/GLI3	15
BP	GO:0008406	gonad development	60/1855	217/18670	9.89377e-14	3.61664e-12	2.6728e-12	BRIP1/ARID5B/WT1/BRCA2/SIX4/SCX/TCF21/HMGB2/GATA3/GATA4/RARA/IRX5/ZFPM2/TAF4/SMAD4/HOXA10/OSR1/PATZ1/NCOA1/ZFP42/LHX9/ESR1/DMRT1/CITED2/HOXA9/SIRT1/NCOA4/YBX3/ATM/ING2/KMT2B/FOXO3/SAFB2/HOXA11/ATRX/NKX3-1/NUPR1/TFAP2C/DMRTA1/LHX8/FOXL2/AR/SF1/GATA6/PGR/NR5A1/UTF1/ZNF830/SOX8/NKX2-1/NR0B1/SOX9/GATA1/NRIP1/SOX15/CEBPB/FOXC1/TMF1/SALL1/SRY	60
BP	GO:0003151	outflow tract morphogenesis	33/1855	79/18670	1.19805e-13	4.33541e-12	3.20399e-12	SOX17/MEF2C/FOXH1/JUN/SOX11/RARA/ZFPM1/RBPJ/ZFPM2/SMAD4/HEYL/RARB/TWIST1/CITED2/SOX18/NKX2-5/HAND2/TBX1/HEY2/TBX20/SIX1/CTNNB1/ATF2/HIF1A/GATA6/HES1/TBX3/PITX2/FOXC2/MSX2/TBX2/ISL1/FOXC1	33
BP	GO:0001657	ureteric bud development	37/1855	97/18670	1.20332e-13	4.33541e-12	3.20399e-12	WT1/FOXJ1/SIX4/TCF21/SIX2/GATA3/LHX1/FOXD1/RARA/PAX2/SMAD4/OSR1/RARB/PBX1/MYC/SIM1/SMAD5/HOXA11/SMAD3/SMAD2/GZF1/SIX1/CTNNB1/HES1/HOXD11/FOXC2/HNF1B/SOX8/SMAD1/SMAD7/SOX9/CTNNBIP1/HOXB7/PAX8/FOXC1/GLI3/SALL1	37
BP	GO:0010001	glial cell differentiation	60/1855	218/18670	1.23529e-13	4.4188e-12	3.26561e-12	PPARG/KLF15/TAL1/LEF1/EGR2/ASCL1/EMX1/BIN1/NKX6-1/SOX11/NKX2-2/NAB1/PRDM8/SKI/NFIB/LIN28A/HDAC11/SOX4/PAX2/HDAC1/ID4/SOX2/ERCC2/HDAC2/HDAC10/DLX2/POU3F2/GCM1/SIRT2/NR1D1/ABL1/NFE2L1/OLIG2/ZNF365/OLIG1/DLX1/SOX6/CTNNB1/NAB2/MBD1/RELA/HES1/ZNF488/MYRF/NEUROD4/POU3F1/PHOX2B/GSX2/ID2/TP73/HES5/NF1/SOX8/NKX2-1/SOX9/PAX6/STAT3/NR2E1/NKX6-2/GLI3	60
BP	GO:0043414	macromolecule methylation	75/1855	309/18670	1.4762e-13	5.24312e-12	3.87481e-12	EZH2/PARP1/WT1/SMYD3/PAX7/FOS/PRDM5/DNMT1/MEN1/EHMT2/GATA3/GATAD2A/TRIM28/MECOM/DNMT3A/PRDM16/BRCA1/GRHL2/KMT2A/WDR5/SETDB2/PRDM12/TET3/SMAD4/JARID2/SMARCB1/SETDB1/SATB1/DOT1L/MTA2/MYC/PAX5/MECP2/SIRT1/MYB/PRDM2/MTERF4/PRDM13/PRMT3/KMT2B/SPI1/DMRTC2/ZNF335/SUZ12/RLF/ATRX/MBD3/BTG2/PHF1/CTNNB1/MBD2/PRDM4/MBD1/DNMT3L/CXXC1/GFI1/MTF2/PHF19/TET2/SNW1/EED/ZNF274/ASH1L/CTCF/CTCFL/KDM4C/NR1H4/PRDM9/ZNF3…	75
BP	GO:0072080	nephron tubule development	36/1855	93/18670	1.52171e-13	5.3667e-12	3.96614e-12	WT1/MEF2C/SIX4/TCF21/SIX2/GATA3/LHX1/FOXD1/STAT1/PAX2/SMAD4/HEYL/OSR1/PBX1/MYC/IRX1/WWTR1/HOXA11/GZF1/SIX1/POU3F3/IRX3/CTNNB1/HES1/TFAP2B/HOXD11/HNF1B/HES5/SOX8/SOX9/CTNNBIP1/IRX2/HOXB7/PAX8/GLI3/SALL1	36
BP	GO:0072163	mesonephric epithelium development	37/1855	98/18670	1.74992e-13	6.08583e-12	4.4976e-12	WT1/FOXJ1/SIX4/TCF21/SIX2/GATA3/LHX1/FOXD1/RARA/PAX2/SMAD4/OSR1/RARB/PBX1/MYC/SIM1/SMAD5/HOXA11/SMAD3/SMAD2/GZF1/SIX1/CTNNB1/HES1/HOXD11/FOXC2/HNF1B/SOX8/SMAD1/SMAD7/SOX9/CTNNBIP1/HOXB7/PAX8/FOXC1/GLI3/SALL1	37
BP	GO:0072164	mesonephric tubule development	37/1855	98/18670	1.74992e-13	6.08583e-12	4.4976e-12	WT1/FOXJ1/SIX4/TCF21/SIX2/GATA3/LHX1/FOXD1/RARA/PAX2/SMAD4/OSR1/RARB/PBX1/MYC/SIM1/SMAD5/HOXA11/SMAD3/SMAD2/GZF1/SIX1/CTNNB1/HES1/HOXD11/FOXC2/HNF1B/SOX8/SMAD1/SMAD7/SOX9/CTNNBIP1/HOXB7/PAX8/FOXC1/GLI3/SALL1	37
BP	GO:0051216	cartilage development	58/1855	209/18670	2.14882e-13	7.42159e-12	5.48476e-12	PITX1/NKX3-2/HOXA5/MEF2C/PAX7/SCX/ZBTB16/MAF/HOXA3/SIX2/RUNX2/NFIB/SOX5/RARA/TRPS1/ZEB1/HMGA2/THRA/OSR1/HOXD3/HOXC4/ZNF219/MSX1/RARB/DLX2/HAND2/SNAI2/SRF/SMAD5/SHOX2/HOXA11/SMAD3/MAPK14/SOX6/HOXB3/GLI2/CTNNB1/HIF1A/OSR2/RELA/HAND1/ESRRA/MEF2D/BARX2/RARG/CREB3L2/PRRX1/MSX2/ALX1/SATB2/HES5/SMAD1/SOX9/RUNX3/MYF5/SNAI1/GLI3/UNCX	58
BP	GO:0042770	signal transduction in response to DNA damage	44/1855	133/18670	2.21714e-13	7.6051e-12	5.62038e-12	FOXM1/E2F8/E2F1/E2F7/BRCA2/PLAGL1/MIF/BCL3/TFDP2/BRCA1/SOX4/BATF/TFAP4/RBL2/MSX1/ARID3A/TFDP1/TWIST1/SIRT1/ZNF385A/SNAI2/ATM/HIC1/ANKRD1/HIPK2/FOXO3/ABL1/MAPK14/ATRX/BTG2/MDM2/MDM4/TP53/KAT5/EP300/DDX5/CDC5L/PML/SP100/CNOT7/E2F4/ING4/SNAI1/CNOT8	44
BP	GO:1902895	positive regulation of pri-miRNA transcription by RNA polymerase II	20/1855	31/18670	2.30115e-13	7.83956e-12	5.79365e-12	ATOH8/NR3C1/WT1/SMARCA4/TEAD1/FOS/JUN/SREBF1/SRF/SPI1/SMAD3/KLF5/GATA2/SREBF2/HIF1A/RELA/TP53/IL10/SMAD1/STAT3	20
BP	GO:0060541	respiratory system development	56/1855	198/18670	2.34696e-13	7.94161e-12	5.86908e-12	EPAS1/CEBPA/WT1/FOXJ1/LEF1/HOXA5/ASCL1/SIX4/MYOCD/TCF21/THRB/FOXP2/KLF2/PROX1/SOX11/SIM2/SKI/NFIB/DLX5/RARA/RBPJ/FOXA1/GRHL2/SREBF1/ZFPM2/EIF4EBP1/SPDEF/THRA/ID1/SRF/ASXL1/CREB1/ZIC3/TBX5/SMAD2/SIX1/GLI1/LHX3/GLI2/CTNNB1/HESX1/MSC/GATA6/HES1/PGR/PHOX2B/RARG/EP300/FOXF1/NKX2-1/SOX9/TBX4/NKX2-8/CIC/GLI3/SP3	56
BP	GO:0048592	eye morphogenesis	47/1855	149/18670	2.50538e-13	8.42076e-12	6.22318e-12	HMGN1/THRB/PROX1/SOX11/LHX1/SKI/SIX3/IRX5/ZEB1/PAX2/MEIS1/TFAP2A/RARB/KDM2B/TWIST1/VAX2/HIPK2/PROX2/FOXE3/TOPORS/ARID1A/NR2E3/RORB/CTNNB1/FOXN4/HIF1A/FOXL2/PRDM1/NRL/VSX1/PTF1A/FOXF2/TFAP2B/YY1/RARG/PITX3/PITX2/ZHX2/NF1/SOX8/TBX2/SOX9/PAX6/SOX1/STAT3/GLI3/SP3	47
BP	GO:0002573	myeloid leukocyte differentiation	57/1855	204/18670	2.52501e-13	8.43018e-12	6.23014e-12	PPARG/PARP1/CEBPA/TAL1/IRF7/KLF10/LEF1/MEF2C/FOS/TFE3/JUN/GATA3/MITF/RARA/ZFPM1/RBPJ/HOXA7/ZNF675/HAX1/BATF/RELB/ZFP36L1/TRAF6/NKX2-3/MYC/NME2/PIAS3/SIRT1/CEBPE/POU4F1/BATF2/JUNB/SPI1/CREB1/MAPK14/MED1/IFI16/CTNNB1/GATA2/L3MBTL3/RB1/CBFA2T3/ESRRA/ID2/FOXP1/NF1/POU4F2/CTNNBIP1/PIR/GATA1/MAFB/IRF4/ZBTB46/CEBPB/BATF3/LTF/SP3	57
BP	GO:0061326	renal tubule development	36/1855	95/18670	3.25403e-13	1.07922e-11	7.97572e-12	WT1/MEF2C/SIX4/TCF21/SIX2/GATA3/LHX1/FOXD1/STAT1/PAX2/SMAD4/HEYL/OSR1/PBX1/MYC/IRX1/WWTR1/HOXA11/GZF1/SIX1/POU3F3/IRX3/CTNNB1/HES1/TFAP2B/HOXD11/HNF1B/HES5/SOX8/SOX9/CTNNBIP1/IRX2/HOXB7/PAX8/GLI3/SALL1	36
BP	GO:0031018	endocrine pancreas development	24/1855	45/18670	3.54187e-13	1.15933e-11	8.56774e-12	FOXO1/INSM1/MEN1/MNX1/NKX6-1/ONECUT2/NKX2-2/SOX4/PDX1/ONECUT1/NEUROG3/HNF4A/NEUROD1/ARNTL/GATA6/HES1/FOXA2/RFX6/SOX9/PAX6/PAX4/CLOCK/NKX6-2/RFX3	24
BP	GO:0048483	autonomic nervous system development	24/1855	45/18670	3.54187e-13	1.15933e-11	8.56774e-12	EGR2/GBX2/ASCL1/INSM1/TP63/SOX11/GATA3/SOX4/TLX2/TFAP2A/HOXB2/HOXB1/HAND2/TBX1/SIX1/CTNNB1/HLX/HES1/TFAP2B/PHOX2B/NF1/SOX8/PHOX2A/HES3	24
BP	GO:0043543	protein acylation	64/1855	248/18670	4.79103e-13	1.55802e-11	1.15142e-11	KLF15/FOXO1/FOXP3/PER1/KAT2B/RUVBL1/LEF1/BRCA2/MYOCD/GATA3/PCGF2/BRCA1/SOX4/KMT2A/WDR5/DPF1/PHF10/HCFC1/SMAD4/SMARCB1/NCOA1/YEATS4/TWIST1/MECP2/HDAC2/SRCAP/SIRT1/SNAI2/CTBP1/APBB1/SPI1/PPARGC1A/TAF1/PHF20/MBD3/LDB1/NUPR1/GATA2/DPF3/SUPT3H/DR1/ATF2/NCOA3/ARNTL/MYOD1/KAT5/EP300/TRRAP/BRPF1/TRIM16/KAT7/ZNF451/TAF5/GTF2B/CREBBP/CTCF/ISL1/BRD7/KAT6A/SIN3A/IRF4/CLOCK/ING4/DMAP1	64
BP	GO:0007369	gastrulation	53/1855	185/18670	5.85549e-13	1.89189e-11	1.39816e-11	KLF4/ATOH8/TAL1/SOX17/SOX7/LEF1/SCX/ETS2/SIX2/LHX1/NR4A3/PAX2/SMAD4/HMGA2/SOX2/TLX2/OSR1/MESP2/EOMES/SRF/TBX6/ETV2/TBX20/TGIF2/ZBTB17/HOXA11/SMAD3/SMAD2/ARID1A/MIXL1/LDB1/CTNNB1/ELF5/HNF4A/GATA6/HAND1/FOXA2/TP53/IL10/OTX2/FOXF1/FOXC2/HNF1B/SMAD1/MSGN1/TBX19/MESP1/HIRA/NANOG/POU5F1/GSC/FOXC1/SNAI1	53
BP	GO:0001704	formation of primary germ layer	41/1855	121/18670	5.91456e-13	1.89873e-11	1.40321e-11	KLF4/ATOH8/TAL1/SOX17/SOX7/LEF1/SCX/ETS2/SIX2/LHX1/NR4A3/PAX2/HMGA2/SOX2/TLX2/MESP2/EOMES/SRF/TBX6/ETV2/TBX20/HOXA11/SMAD3/SMAD2/ARID1A/MIXL1/CTNNB1/ELF5/GATA6/HAND1/FOXF1/FOXC2/HNF1B/SMAD1/MSGN1/TBX19/MESP1/NANOG/POU5F1/FOXC1/SNAI1	41
BP	GO:0002067	glandular epithelial cell differentiation	24/1855	46/18670	6.70948e-13	2.1402e-11	1.58167e-11	HOXA5/ASCL1/INSM1/MEN1/PROX1/NKX6-1/TP63/NKX2-2/RARA/FOXA1/SPDEF/RARB/PDX1/RXRA/HNF4A/NEUROD1/ARNTL/GATA6/HES1/RFX6/RARG/PAX6/CLOCK/RFX3	24
BP	GO:0001756	somitogenesis	30/1855	70/18670	6.91746e-13	2.19257e-11	1.62037e-11	MEOX2/DMRT2/ZEB2/LEF1/MEOX1/LHX1/PAX1/RBPJ/SMAD4/TCF15/TBX18/MESP2/ATM/TBX6/CDX1/HES7/SMAD3/NKX3-1/FOXB1/CDX2/TP53/EP300/FOXF1/FOXC2/MYF6/MSGN1/TBX19/MESP1/FOXC1/MYF5	30
BP	GO:0033143	regulation of intracellular steroid hormone receptor signaling pathway	31/1855	75/18670	9.30808e-13	2.93175e-11	2.16665e-11	PARP1/PER1/SMARCA4/ZNF366/TCF21/FOXH1/TP63/BRCA1/FOXA1/HDAC1/HEYL/ESR1/SIRT1/LMO3/CBFB/SAFB2/MED1/NCOR1/ZBTB7A/ARNTL/AR/NCOR2/EP300/FOXP1/DDX5/PHB2/PIAS2/NR0B1/ISL1/RNF14/CLOCK	31
BP	GO:0035601	protein deacylation	37/1855	103/18670	1.04179e-12	3.26082e-11	2.40983e-11	FOXP3/PER1/PER2/PRDM5/BCL6/SKI/HDAC4/HDAC11/MTA3/SREBF1/HDAC1/SFPQ/ZBTB7B/AKAP8L/MTA2/HDAC2/NACC2/HDAC10/SIRT1/ING2/JDP2/CTBP1/SIRT2/HDAC5/MTA1/AKAP8/HDAC3/REST/HDAC7/TP53/TBL1X/SIRT3/EP300/HDAC9/SIN3A/ELK4/BAZ2A	37
BP	GO:0042471	ear morphogenesis	40/1855	118/18670	1.11351e-12	3.41708e-11	2.52532e-11	NKX3-2/GBX2/SIX4/OTX1/PROX1/HOXA2/SIX2/GATA3/NR4A3/HMX2/DLX5/ZEB1/PAX2/TFAP2A/OSR1/MSX1/GRHL3/ZIC1/TWIST1/TSHZ1/DLX6/TBX1/HMX3/HOXA1/SIX1/POU4F3/GLI2/GATA2/HESX1/OSR2/PRRX1/SOX9/ATOH1/MAFB/POU3F4/FOXI1/PAX8/GSC/SALL1/NEUROG1	40
BP	GO:0048593	camera-type eye morphogenesis	40/1855	118/18670	1.11351e-12	3.41708e-11	2.52532e-11	HMGN1/THRB/PROX1/SOX11/LHX1/SKI/SIX3/IRX5/ZEB1/PAX2/MEIS1/TFAP2A/KDM2B/TWIST1/HIPK2/PROX2/FOXE3/TOPORS/ARID1A/RORB/CTNNB1/FOXN4/HIF1A/NRL/VSX1/PTF1A/FOXF2/TFAP2B/YY1/PITX3/PITX2/ZHX2/NF1/SOX8/TBX2/SOX9/PAX6/SOX1/GLI3/SP3	40
BP	GO:0061053	somite development	34/1855	89/18670	1.12256e-12	3.41708e-11	2.52532e-11	MEOX2/DMRT2/ZEB2/LEF1/MEOX1/SIX4/SCX/SOX11/LHX1/PAX1/RBPJ/SMAD4/TCF15/TBX18/MESP2/ATM/TBX6/CDX1/HES7/SMAD3/SIX1/NKX3-1/FOXB1/CDX2/TP53/EP300/FOXF1/FOXC2/MYF6/MSGN1/TBX19/MESP1/FOXC1/MYF5	34
BP	GO:0046661	male sex differentiation	48/1855	160/18670	1.12473e-12	3.41708e-11	2.52532e-11	BRIP1/ARID5B/WT1/SIX4/SCX/TCF21/HMGB2/GATA3/GATA4/RARA/ZFPM2/SMAD4/HOXA10/PATZ1/NCOA1/ZFP42/LHX9/ESR1/DMRT3/DMRT1/CITED2/HOXA9/NCOA4/YBX3/ING2/SMAD5/SAFB2/HOXA11/ATRX/NKX3-1/NUPR1/TFAP2C/CTNNB1/HOXD13/AR/SF1/GATA6/TBX3/NR5A1/UTF1/SOX8/NKX2-1/NR0B1/SOX9/GATA1/SOX15/TMF1/SRY	48
BP	GO:0021781	glial cell fate commitment	13/1855	14/18670	1.12584e-12	3.41708e-11	2.52532e-11	TAL1/ASCL1/NKX2-2/SOX2/GCM1/NFE2L1/OLIG2/SOX6/CTNNB1/HES5/SOX8/SOX9/PAX6	13
BP	GO:0035115	embryonic forelimb morphogenesis	20/1855	33/18670	1.28004e-12	3.86171e-11	2.85391e-11	CRABP2/TP63/RUNX2/ALX4/TFAP2A/OSR1/EN1/MSX1/HOXD9/TWIST1/HOXA9/TBX5/SHOX2/ALX3/HOXA11/CTNNB1/OSR2/TBX3/MSX2/ZNF358	20
BP	GO:0001822	kidney development	68/1855	278/18670	1.3798e-12	4.13775e-11	3.05791e-11	KLF15/ARID5B/EGR1/WT1/HOXC11/FOXJ1/MEF2C/SIX4/TCF21/ZBTB16/PROX1/SOX11/SIX2/GATA3/LHX1/FOXD1/RARA/OVOL1/STAT1/LIN28A/SOX4/PAX2/SMAD4/GLIS2/TFAP2A/HEYL/OSR1/RARB/PBX1/MYC/IRX1/SIM1/WWTR1/SMAD5/HOXA11/SMAD3/SMAD2/GZF1/SIX1/POU3F3/ID3/IRX3/NKX3-1/GLI2/CTNNB1/OSR2/HES1/TFAP2B/CYP26A1/ID2/TP73/HOXD11/FOXC2/HNF1B/HES5/NF1/SOX8/SMAD1/NOTCH3/SMAD7/SOX9/CTNNBIP1/IRX2/HOXB7/PAX8/FOXC1/GLI3/SALL1	68
BP	GO:0072088	nephron epithelium morphogenesis	31/1855	76/18670	1.42343e-12	4.24319e-11	3.13584e-11	WT1/SIX4/TCF21/SIX2/GATA3/LHX1/FOXD1/STAT1/PAX2/SMAD4/OSR1/PBX1/MYC/IRX1/HOXA11/GZF1/SIX1/IRX3/CTNNB1/HES1/HOXD11/HNF1B/HES5/SOX8/SOX9/CTNNBIP1/IRX2/HOXB7/PAX8/GLI3/SALL1	31
BP	GO:0098732	macromolecule deacylation	37/1855	104/18670	1.46385e-12	4.33784e-11	3.20578e-11	FOXP3/PER1/PER2/PRDM5/BCL6/SKI/HDAC4/HDAC11/MTA3/SREBF1/HDAC1/SFPQ/ZBTB7B/AKAP8L/MTA2/HDAC2/NACC2/HDAC10/SIRT1/ING2/JDP2/CTBP1/SIRT2/HDAC5/MTA1/AKAP8/HDAC3/REST/HDAC7/TP53/TBL1X/SIRT3/EP300/HDAC9/SIN3A/ELK4/BAZ2A	37
BP	GO:0048384	retinoic acid receptor signaling pathway	19/1855	30/18670	1.5118e-12	4.45359e-11	3.29133e-11	EZH2/RXRG/CRABP2/RARA/NR2C1/RARB/TBX1/ASXL1/RXRA/PTF1A/ESRRG/ZNF536/CYP26A1/RARG/TRIM16/SNW1/PML/CREM/RXRB	19
BP	GO:0003231	cardiac ventricle development	42/1855	130/18670	1.9003e-12	5.55458e-11	4.10499e-11	SALL4/MEF2C/MYOCD/FOXH1/PROX1/SOX11/GATA3/GATA4/ZFPM1/RBPJ/GRHL2/SOX4/ZFPM2/SMAD4/HEYL/CITED2/NKX2-5/POU4F1/HAND2/HEY2/TBX20/TBX5/RXRA/MED1/MDM2/MDM4/HEY1/HIF1A/PRDM1/HES1/HAND1/TBX3/ID2/FOXF1/FOXC2/LMO4/SMAD7/ISL1/MESP1/PAX8/FOXC1/SALL1	42
BP	GO:0007050	cell cycle arrest	61/1855	237/18670	1.90772e-12	5.55458e-11	4.10499e-11	FOXM1/E2F8/E2F1/E2F7/MLXIPL/KAT2B/BARD1/FOXO4/INSM1/PLAGL1/MIF/BIN1/TCF7L2/TFDP2/E4F1/BRCA1/SOX4/HBP1/HMGA2/SOX2/TFAP4/RBL2/ZBTB49/ARID3A/MYOG/TFDP1/MYC/SKIL/IRF1/POU4F1/ZNF385A/ATM/TSG101/APBB1/APC/FOXE3/ZBTB17/ABL1/SMAD3/BTG2/NKX3-1/MDM2/MDM4/ZNF268/IRF6/NEUROD1/GATA6/RB1/TP53/PHOX2B/EP300/ID2/TP73/PML/DDIT3/CNOT7/MYBBP1A/ZFHX3/E2F4/ING4/CNOT8	61
BP	GO:0051567	histone H3-K9 methylation	21/1855	37/18670	2.10116e-12	6.08244e-11	4.49509e-11	PRDM5/DNMT1/EHMT2/MECOM/PRDM16/BRCA1/SETDB2/PRDM12/JARID2/SMARCB1/SETDB1/PAX5/MECP2/SIRT1/MYB/DMRTC2/ATRX/ZNF274/ASH1L/KDM4C/ZNF304	21
BP	GO:0035050	embryonic heart tube development	31/1855	77/18670	2.1575e-12	6.20963e-11	4.58909e-11	SOX17/MEF2C/FOXH1/GATA4/OVOL2/SETDB2/CITED2/SOX18/NKX2-5/HAND2/TBX1/SRF/TBX6/ZIC3/TBX20/SMAD3/LBX1/MED1/CTNNB1/FOXN4/TEAD2/HIF1A/HES1/HAND1/TBX3/NOTO/FOXC2/TBX2/MESP1/NKX2-6/FOXC1	31
BP	GO:0072132	mesenchyme morphogenesis	25/1855	52/18670	2.42578e-12	6.94189e-11	5.13025e-11	LEF1/GATA5/RBPJ/SMAD4/HEYL/OSR1/MSX1/MYC/TWIST1/SNAI2/HEY2/TBX20/SMAD3/SMAD2/MDM2/MDM4/HEY1/FOXF1/FOXC2/MSX2/TBX2/SOX9/ISL1/FOXC1/SNAI1	25
BP	GO:0002262	myeloid cell homeostasis	45/1855	147/18670	2.60746e-12	7.41941e-11	5.48316e-11	EPAS1/STAT5B/TAL1/FOXP3/ZFP36/HOXA5/BCL6/KLF2/HMGB2/GATA3/KLF1/ZFPM1/STAT1/KLF13/THRA/ZFP36L1/ERCC2/ETS1/HOXB6/SRF/ETV2/ZNF16/HIPK2/SPI1/SMAD5/FOXO3/NFE2L1/MAPK14/ARNT/PKNOX1/MED1/SOX6/LDB1/GATA2/L3MBTL3/ZBTB7A/HIF1A/RB1/IKZF1/ID2/CEBPG/GATA1/MAFB/STAT3/SP3	45
BP	GO:0061333	renal tubule morphogenesis	31/1855	78/18670	3.24213e-12	9.12169e-11	6.74118e-11	WT1/MEF2C/SIX4/TCF21/SIX2/GATA3/LHX1/FOXD1/PAX2/SMAD4/OSR1/PBX1/MYC/IRX1/HOXA11/GZF1/SIX1/IRX3/CTNNB1/HES1/HOXD11/HNF1B/HES5/SOX8/SOX9/CTNNBIP1/IRX2/HOXB7/PAX8/GLI3/SALL1	31
BP	GO:0072028	nephron morphogenesis	31/1855	78/18670	3.24213e-12	9.12169e-11	6.74118e-11	WT1/SIX4/TCF21/SIX2/GATA3/LHX1/FOXD1/STAT1/PAX2/SMAD4/OSR1/PBX1/MYC/IRX1/HOXA11/GZF1/SIX1/IRX3/CTNNB1/HES1/HOXD11/HNF1B/HES5/SOX8/SOX9/CTNNBIP1/IRX2/HOXB7/PAX8/GLI3/SALL1	31
BP	GO:0050673	epithelial cell proliferation	91/1855	434/18670	3.48464e-12	9.74922e-11	7.20495e-11	UHRF1/PPARG/ATOH8/KLF9/ZFP36/STAT5A/HOXA5/MEF2C/HMGN1/BRCA2/KDM5B/SIX4/MEN1/FOXP2/PROX1/NKX6-1/TP63/JUN/HMGB2/SOX11/TCF7L2/GATA3/NR4A3/EGR3/ZNF703/NR4A1/NFIB/DLX5/OVOL2/STAT1/PURA/PAX2/SOX2/OSR1/ID1/ZFP36L1/ESR1/MYC/NME2/TWIST1/SIRT1/STAT6/DLX6/SNAI2/TBX1/NR1D1/FOXE3/VDR/PPARD/SMAD3/SP1/SIX1/ARNT/MED1/ZNF580/GLI1/EHF/NKX3-1/NUPR1/DEAF1/CTNNB1/GATA2/IRF6/ATF2/HIF1A/AR/OSR2/HES1/RB1/PGR/FOXN1/IL10/…	91
BP	GO:0048538	thymus development	23/1855	45/18670	3.57453e-12	9.94515e-11	7.34974e-11	SIX4/HOXA3/GATA3/PAX1/JARID2/RAG1/PBX1/ZBTB1/HAND2/ATM/TBX1/SRF/ASXL1/ABL1/SIX1/CTNNB1/AIRE/HES1/FOXE1/FOXN1/BCL11B/LMO4/MAFB	23
BP	GO:0030879	mammary gland development	44/1855	143/18670	3.7477e-12	1.03693e-10	7.66322e-11	STAT5A/LEF1/HOXA5/BRCA2/KDM5B/HOXB9/GATA3/ZNF703/ZBTB7B/ETV5/NCOA1/MSX1/ESR1/HOXD9/HOXA9/EGF/STAT6/USF2/CREB1/VDR/ELF3/MED1/GLI2/DEAF1/ELF5/IRF6/HIF1A/AR/NCOR2/FOXB1/TBX3/PGR/ID2/FOXF1/PHB2/PML/MSX2/TBX2/SOX9/ARHGAP35/RREB1/CEBPB/GLI3/BSX	44
BP	GO:0072078	nephron tubule morphogenesis	30/1855	74/18670	3.94244e-12	1.08003e-10	7.98173e-11	WT1/SIX4/TCF21/SIX2/GATA3/LHX1/FOXD1/PAX2/SMAD4/OSR1/PBX1/MYC/IRX1/HOXA11/GZF1/SIX1/IRX3/CTNNB1/HES1/HOXD11/HNF1B/HES5/SOX8/SOX9/CTNNBIP1/IRX2/HOXB7/PAX8/GLI3/SALL1	30
BP	GO:0003279	cardiac septum development	38/1855	112/18670	3.9466e-12	1.08003e-10	7.98173e-11	SALL4/PROX1/SOX11/GATA3/GATA4/RARA/ZFPM1/RBPJ/SOX4/ZFPM2/SMAD4/HEYL/RARB/CITED2/NKX2-5/TBX1/ZBTB14/HEY2/TBX20/TBX5/MDM2/MDM4/HEY1/PRDM1/GATA6/HES1/HAND1/TBX3/TP53/ID2/MAML1/MSX2/LMO4/TBX2/SMAD7/ISL1/PAX8/SALL1	38
BP	GO:0008584	male gonad development	43/1855	138/18670	4.10312e-12	1.11676e-10	8.25318e-11	BRIP1/ARID5B/WT1/SIX4/SCX/TCF21/HMGB2/GATA3/GATA4/RARA/ZFPM2/SMAD4/HOXA10/PATZ1/NCOA1/ZFP42/LHX9/ESR1/DMRT1/CITED2/HOXA9/NCOA4/YBX3/ING2/SAFB2/HOXA11/ATRX/NKX3-1/NUPR1/TFAP2C/AR/SF1/GATA6/NR5A1/UTF1/SOX8/NKX2-1/NR0B1/SOX9/GATA1/SOX15/TMF1/SRY	43
BP	GO:0046546	development of primary male sexual characteristics	43/1855	139/18670	5.37709e-12	1.45559e-10	1.07572e-10	BRIP1/ARID5B/WT1/SIX4/SCX/TCF21/HMGB2/GATA3/GATA4/RARA/ZFPM2/SMAD4/HOXA10/PATZ1/NCOA1/ZFP42/LHX9/ESR1/DMRT1/CITED2/HOXA9/NCOA4/YBX3/ING2/SAFB2/HOXA11/ATRX/NKX3-1/NUPR1/TFAP2C/AR/SF1/GATA6/NR5A1/UTF1/SOX8/NKX2-1/NR0B1/SOX9/GATA1/SOX15/TMF1/SRY	43
BP	GO:1904888	cranial skeletal system development	28/1855	66/18670	5.45524e-12	1.46881e-10	1.08549e-10	FOXN3/TBX15/MEF2C/SIX4/TP63/HOXA2/SIX2/LHX1/RUNX2/GRHL2/IRX5/TFAP2A/TWIST1/PAX5/DLX2/TBX1/HOXA1/ALX3/SMAD3/SMAD2/SIX1/CTNNB1/FOXE1/PRRX1/FOXC2/MSX2/GLI3/NEUROG1	28
BP	GO:0061351	neural precursor cell proliferation	45/1855	150/18670	5.68472e-12	1.52241e-10	1.1251e-10	FOXO1/LHX2/ZEB2/LEF1/GBX2/ASCL1/INSM1/EMX1/PROX1/LHX1/SOX5/EMX2/ATF5/SIX3/ID4/RORA/KDM2B/OTP/EGF/DMRTA2/POU3F2/SIRT2/VAX1/ARX/FOXO3/ZNF335/LHX5/POU3F3/GLI1/BTG2/GLI2/CTNNB1/GATA2/HIF1A/NEUROD4/TP53/ID2/TEAD3/PITX3/NF1/ZNF503/AKNA/PAX6/NR2E1/GLI3	45
BP	GO:0033144	negative regulation of intracellular steroid hormone receptor signaling pathway	20/1855	35/18670	5.96114e-12	1.58795e-10	1.17354e-10	PER1/SMARCA4/ZNF366/TCF21/FOXH1/TP63/BRCA1/HDAC1/HEYL/SIRT1/NCOR1/ZBTB7A/ARNTL/NCOR2/FOXP1/PHB2/PIAS2/NR0B1/ISL1/CLOCK	20
BP	GO:0001649	osteoblast differentiation	58/1855	225/18670	6.22975e-12	1.65072e-10	1.21993e-10	CEBPA/TWIST2/CREB3L1/LEF1/MEF2C/MEN1/ZHX3/TP63/HOXA2/SOX11/RUNX2/SKI/DLX5/HDAC4/ID4/SOX2/ID1/TWIST1/LIMD1/HAND2/SND1/SNAI2/JUNB/CBFB/WWTR1/SMAD5/SHOX2/SMAD3/JUND/MIR210/ID3/GLI1/RORB/TOB1/GLI2/CTNNB1/CEBPD/REST/HDAC7/ESRRA/MEF2D/GLIS1/ID2/DDX5/MSX2/SATB2/NF1/SOX8/SMAD1/SP7/CTNNBIP1/MYBBP1A/HIRA/RBMX/CEBPB/SNAI1/LTF/GLI3	58
BP	GO:0060993	kidney morphogenesis	34/1855	94/18670	6.86236e-12	1.80877e-10	1.33673e-10	WT1/FOXJ1/SIX4/TCF21/SIX2/GATA3/LHX1/FOXD1/STAT1/SOX4/PAX2/SMAD4/OSR1/PBX1/MYC/IRX1/WWTR1/HOXA11/GZF1/SIX1/IRX3/CTNNB1/HES1/HOXD11/HNF1B/HES5/SOX8/SOX9/CTNNBIP1/IRX2/HOXB7/PAX8/GLI3/SALL1	34
BP	GO:0042752	regulation of circadian rhythm	38/1855	114/18670	7.30859e-12	1.9163e-10	1.4162e-10	PPARG/EZH2/PER1/KLF10/NR2F6/PER2/PPARA/PROX1/NR1D2/NONO/SFPQ/NR1H3/RORA/DDB1/NR1D1/CREB1/PPARGC1A/MTA1/BHLHE40/HNRNPD/ARNTL2/RORB/HNF4A/KDM2A/RORC/HDAC3/ARNTL/TP53/ID2/SOX14/PML/NKX2-1/CREM/ZFHX3/SIN3A/CRTC1/CLOCK/ATOH7	38
BP	GO:0060579	ventral spinal cord interneuron fate commitment	13/1855	15/18670	7.67003e-12	1.99023e-10	1.47084e-10	ASCL1/NKX6-1/NKX2-2/DMRT3/EVX1/LHX3/GLI2/FOXN4/PAX6/SOX1/NKX6-2/DBX1/GLI3	13
BP	GO:0060581	cell fate commitment involved in pattern specification	13/1855	15/18670	7.67003e-12	1.99023e-10	1.47084e-10	ASCL1/NKX6-1/NKX2-2/DMRT3/EVX1/LHX3/GLI2/FOXN4/PAX6/SOX1/NKX6-2/DBX1/GLI3	13
BP	GO:0030098	lymphocyte differentiation	78/1855	353/18670	8.3283e-12	2.1499e-10	1.58884e-10	FOXP3/EGR1/FOXJ1/KLF6/LEF1/ZBTB16/BCL6/TCF3/BCL3/GATA3/EGR3/PAX1/RUNX2/RARA/HDAC4/ZFPM1/RBPJ/SOX4/ZEB1/NFATC2/BATF/ZBTB7B/RELB/PATZ1/SATB1/RAG1/RORA/ZFP36L1/NKX2-3/IRF1/MYB/STAT6/ZBTB1/ATM/IKZF3/EOMES/CBFB/SRF/SPI1/HDAC5/TCF7/ABL1/PKNOX1/SOX13/ONECUT1/GLI2/CTNNB1/RORC/HLX/NFKBIZ/ZBTB7A/PRDM1/AIRE/IKZF1/ZNF683/POU1F1/TP53/FOXN1/POU2F2/IL10/EP300/ID2/FOXP1/TBX21/BCL11B/CEBPG/HDAC9/SMAD7/HHEX/MAFB/L…	78
BP	GO:2001252	positive regulation of chromosome organization	49/1855	174/18670	8.69008e-12	2.23179e-10	1.64936e-10	TAL1/FOXP3/PAX7/DNMT1/BCL6/GATA3/TRIM28/BRCA1/KMT2A/SREBF1/SFPQ/PRDM12/SMAD4/JARID2/SMARCB1/ZBTB7B/SETDB1/AKAP8L/MECP2/SIRT1/MYB/SNAI2/ATM/HMBOX1/ING2/XRCC5/JDP2/CTBP1/DMRTC2/PPARGC1A/ATRX/HNRNPD/PHF1/TERF1/CTNNB1/AKAP8/RB1/MTF2/TP53/PHF19/SNW1/KAT7/EED/PML/ISL1/ZNF304/BRD7/SIN3A/TET1	49
BP	GO:0060479	lung cell differentiation	16/1855	23/18670	1.05564e-11	2.69195e-10	1.98942e-10	FOXJ1/HOXA5/ASCL1/THRB/KLF2/NFIB/RBPJ/FOXA1/GRHL2/SPDEF/THRA/CREB1/CTNNB1/GATA6/NKX2-1/SOX9	16
BP	GO:0021520	spinal cord motor neuron cell fate specification	12/1855	13/18670	1.05893e-11	2.69195e-10	1.98942e-10	HOXC10/MNX1/NKX6-1/ISL2/HOXD10/LHX3/GLI2/OLIG3/PAX6/ISL1/NKX6-2/GLI3	12
BP	GO:0006305	DNA alkylation	29/1855	72/18670	1.08991e-11	2.74285e-10	2.02704e-10	EZH2/PARP1/WT1/FOS/DNMT1/EHMT2/GATAD2A/TRIM28/DNMT3A/BRCA1/GRHL2/KMT2A/TET3/MTA2/MYC/MECP2/SPI1/RLF/ATRX/MBD3/MBD2/MBD1/DNMT3L/CTCF/CTCFL/PRDM14/ZFP57/DMAP1/BAZ2A	29
BP	GO:0006306	DNA methylation	29/1855	72/18670	1.08991e-11	2.74285e-10	2.02704e-10	EZH2/PARP1/WT1/FOS/DNMT1/EHMT2/GATAD2A/TRIM28/DNMT3A/BRCA1/GRHL2/KMT2A/TET3/MTA2/MYC/MECP2/SPI1/RLF/ATRX/MBD3/MBD2/MBD1/DNMT3L/CTCF/CTCFL/PRDM14/ZFP57/DMAP1/BAZ2A	29
BP	GO:0042063	gliogenesis	68/1855	290/18670	1.10368e-11	2.76362e-10	2.04239e-10	PPARG/EZH2/E2F1/KLF15/TAL1/LEF1/EGR2/ASCL1/EMX1/ASCL2/BIN1/NKX6-1/SOX11/NKX2-2/NAB1/PRDM8/SKI/NFIB/LIN28A/HDAC11/SOX4/PAX2/HDAC1/ID4/SOX2/ETV5/ERCC2/HDAC2/HDAC10/DLX2/MYB/POU3F2/GCM1/SIRT2/NR1D1/CREB1/ABL1/NFE2L1/OLIG2/ZNF365/OLIG1/DLX1/SOX6/CTNNB1/NAB2/MBD1/RELA/HES1/ZNF488/MYRF/NEUROD4/PLAG1/POU3F1/PHOX2B/GSX2/ID2/PITX3/TP73/HES5/NF1/SOX8/NKX2-1/SOX9/PAX6/STAT3/NR2E1/NKX6-2/GLI3	68
BP	GO:0045646	regulation of erythrocyte differentiation	23/1855	47/18670	1.14959e-11	2.86425e-10	2.11676e-10	STAT5B/TAL1/ZFP36/HOXA5/HMGB2/ZFPM1/STAT1/KLF13/ZFP36L1/ETS1/ZNF16/SPI1/FOXO3/MAPK14/ARNT/MED1/LDB1/GATA2/HIF1A/ID2/GATA1/MAFB/STAT3	23
BP	GO:0043433	negative regulation of DNA-binding transcription factor activity	48/1855	170/18670	1.27581e-11	3.163e-10	2.33755e-10	EZH2/KLF4/FOXP3/FOXJ1/MEN1/FOXH1/PROX1/PIAS4/TCF7L2/MXI1/HDAC4/ZNF675/FOXS1/GLIS2/HEYL/ID1/ESR1/TWIST1/RBCK1/HDAC2/SIRT1/HAND2/EOMES/TBX6/TAF1/ID3/BHLHE40/NUPR1/NFKBIA/RB1/GFI1/HAND1/FOXA2/IL10/ID2/PHB2/DDIT3/MSX2/CEBPG/POU4F2/SP100/NR0B2/NR0B1/SMAD7/CTNNBIP1/TNFAIP3/NR1H4/ZNF431	48
BP	GO:0046632	alpha-beta T cell differentiation	35/1855	101/18670	1.39345e-11	3.43763e-10	2.54051e-10	FOXP3/LEF1/ZBTB16/BCL6/BCL3/GATA3/PAX1/RARA/ZFPM1/BATF/ZBTB7B/RELB/SATB1/RORA/NKX2-3/IRF1/MYB/STAT6/EOMES/CBFB/TCF7/ABL1/RORC/HLX/NFKBIZ/PRDM1/ZNF683/FOXP1/TBX21/BCL11B/SMAD7/IRF4/STAT3/RUNX3/GLI3	35
BP	GO:0071158	positive regulation of cell cycle arrest	31/1855	82/18670	1.52561e-11	3.74523e-10	2.76783e-10	E2F8/E2F1/E2F7/FOXO4/INSM1/PLAGL1/TFDP2/BRCA1/SOX4/HMGA2/RBL2/ARID3A/MYOG/TFDP1/POU4F1/ZNF385A/ATM/ZBTB17/BTG2/MDM2/MDM4/GATA6/TP53/EP300/ID2/TP73/PML/CNOT7/MYBBP1A/E2F4/CNOT8	31
BP	GO:0003208	cardiac ventricle morphogenesis	29/1855	73/18670	1.63764e-11	4.00064e-10	2.95659e-10	MEF2C/FOXH1/PROX1/SOX11/GATA3/GATA4/RBPJ/GRHL2/SOX4/ZFPM2/SMAD4/HEYL/NKX2-5/POU4F1/HAND2/HEY2/TBX20/TBX5/RXRA/MED1/HEY1/HIF1A/HAND1/FOXF1/FOXC2/SMAD7/ISL1/MESP1/FOXC1	29
BP	GO:0036003	positive regulation of transcription from RNA polymerase II promoter in response to stress	19/1855	33/18670	1.68928e-11	4.10676e-10	3.03501e-10	CREB3L1/ATF3/KLF2/ATF6B/RBPJ/NFE2L2/HSF1/CREB3L3/ATF6/HIF1A/TP53/HSF2/HSF5/DDIT3/ATF4/HSF4/HSFX2/HSFX1/CEBPB	19
BP	GO:0072079	nephron tubule formation	14/1855	18/18670	1.81774e-11	4.39769e-10	3.25002e-10	SIX4/GATA3/PAX2/OSR1/IRX1/SIX1/IRX3/CTNNB1/HNF1B/HES5/SOX8/SOX9/IRX2/PAX8	14
BP	GO:0043583	ear development	56/1855	219/18670	2.02901e-11	4.88522e-10	3.61032e-10	CEBPA/MCM2/NKX3-2/GBX2/SIX4/OTX1/MAF/PROX1/HOXA2/SIX2/GATA3/NR4A3/HMX2/DLX5/RBPJ/ZEB1/PAX2/SOX2/TCF15/TFAP2A/OSR1/MSX1/GRHL3/ZIC1/TWIST1/TSHZ1/DLX6/TBX1/HMX3/HOXA1/MYCL/HEY2/SIX1/ESRRB/POU4F3/LHX3/GLI2/CEBPD/GATA2/NEUROD1/HESX1/OSR2/HES1/PHOX2B/PRRX1/HES5/SOX9/ATOH1/MAFB/POU3F4/FOXI1/PAX8/GSC/GLI3/SALL1/NEUROG1	56
BP	GO:0032259	methylation	79/1855	366/18670	2.10954e-11	5.05481e-10	3.73565e-10	EZH2/PARP1/WT1/SMYD3/PAX7/FOS/PRDM5/DNMT1/MEN1/EHMT2/GATA3/PRDM8/GATAD2A/TRIM28/MECOM/DNMT3A/PRDM16/BRCA1/GRHL2/KMT2A/WDR5/SETDB2/PRDM12/TET3/SMAD4/JARID2/SMARCB1/SETDB1/SATB1/DOT1L/MTA2/MYC/PAX5/MECP2/SIRT1/MYB/PRDM2/MTERF4/PRDM13/PRMT3/KMT2B/SPI1/DMRTC2/ZNF335/PRDM15/SUZ12/RLF/ATRX/MBD3/BTG2/PHF1/CTNNB1/MBD2/PRDM4/MBD1/PRDM1/DNMT3L/CXXC1/GFI1/PRDM10/MTF2/PHF19/TET2/SNW1/EED/ZNF274/ASH1L/CTCF/CT…	79
BP	GO:0050768	negative regulation of neurogenesis	68/1855	295/18670	2.50785e-11	5.98063e-10	4.41985e-10	LHX2/ASCL1/ASCL2/THRB/NKX6-1/HOXA2/SOX11/NKX2-2/SKI/LMX1A/LIN28A/SIX3/ID4/HES4/SOX2/MEIS1/TLX2/ID1/ISL2/TLX3/PBX1/HDAC2/DLX2/NFATC4/SIRT2/VAX1/NR1D1/TBX6/FOXO3/FEZF2/OLIG2/SOX3/ZNF365/LBX1/DLX1/MED1/MIR210/ID3/IRX3/MDM2/CTNNB1/HEY1/NR2F1/MBD1/REST/HES1/GFI1/HMG20A/ZNF536/TP53/PHOX2B/ID2/PITX3/TP73/ZHX2/HES5/NF1/POU4F2/SOX8/NOTCH3/SOX9/PAX6/ISL1/BCL11A/STAT3/NR2E1/NKX6-2/GLI3	68
BP	GO:0033044	regulation of chromosome organization	75/1855	342/18670	3.08016e-11	7.31064e-10	5.40277e-10	PTTG1/PARP1/TAL1/MCM2/FOXP3/PAX7/HMGA1/DNMT1/MYOCD/BCL6/GATA3/TRIM28/SKI/BRCA1/KMT2A/SREBF1/SFPQ/PRDM12/SMAD4/JARID2/SMARCB1/ZBTB7B/SETDB1/AKAP8L/MYC/TWIST1/PAX5/MECP2/SIRT1/SMG6/MYB/SNAI2/UPF1/ATM/HMBOX1/ING2/XRCC5/JDP2/CTBP1/KMT2B/APC/ZNF207/SPI1/DMRTC2/PHF8/PPARGC1A/ZNF335/ATRX/HNRNPD/PHF1/TERF1/CTNNB1/GATA2/AKAP8/RB1/GFI1/MTF2/TP53/TERF2/PHF19/SNW1/KAT7/EED/ZNF451/ZNF274/PML/CTCF/CTCFL/KDM4C/…	75
BP	GO:0048872	homeostasis of number of cells	60/1855	246/18670	3.25487e-11	7.68886e-10	5.68228e-10	EZH2/EPAS1/STAT5B/TAL1/FOXP3/ZFP36/HOXA5/MEF2C/EMX1/BCL6/MIF/KLF2/HMGB2/GATA3/KLF1/ZFPM1/STAT1/KLF13/THRA/RAG1/ZFP36L1/ERCC2/NKX2-3/ETS1/HOXB6/SKIL/SRF/ETV2/TSC22D3/ZNF16/HIPK2/SPI1/ASXL1/SMAD5/FOXO3/ABL1/NFE2L1/MAPK14/ARNT/PKNOX1/MED1/SOX6/LDB1/GATA2/L3MBTL3/ZBTB7A/HIF1A/RB1/IKZF1/FOXN1/ID2/CEBPG/SOX9/TNFAIP3/GATA1/MAFB/PRDM14/ZC3H8/STAT3/SP3	60
BP	GO:0044728	DNA methylation or demethylation	33/1855	94/18670	3.55476e-11	8.35786e-10	6.17669e-10	EZH2/PARP1/WT1/FOS/DNMT1/EHMT2/GATA3/GATAD2A/TRIM28/DNMT3A/BRCA1/GRHL2/KMT2A/TET3/MTA2/MYC/MECP2/APEX1/SPI1/RLF/ATRX/MBD3/MBD2/MBD1/DNMT3L/TET2/CTCF/CTCFL/PRDM14/ZFP57/DMAP1/BAZ2A/TET1	33
BP	GO:0001503	ossification	83/1855	398/18670	4.199e-11	9.82644e-10	7.26202e-10	CEBPA/KLF10/TWIST2/CREB3L1/LEF1/MEF2C/EGR2/SCX/MEN1/ZHX3/ZBTB16/TP63/HOXA2/SOX11/SIX2/NAB1/RUNX2/SKI/DLX5/HDAC4/RBPJ/ID4/SOX2/THRA/TFAP2A/OSR1/ID1/ERCC2/TRAF6/MYOG/PBX1/TWIST1/LIMD1/HAND2/SND1/SNAI2/JUNB/CBFB/WWTR1/SMAD5/SHOX2/SMAD3/MAPK14/JUND/MIR210/ID3/GLI1/RORB/TOB1/GLI2/CTNNB1/CEBPD/ZBTB40/NAB2/HIF1A/OSR2/REST/HDAC7/ESRRA/MEF2D/GLIS1/ID2/DDX5/FOXC2/MSX2/SATB2/NF1/SOX8/SMAD1/SP7/SOX9/CTNNBIP1…	83
BP	GO:0007219	Notch signaling pathway	51/1855	193/18670	4.36781e-11	1.0174e-09	7.51884e-10	CEBPA/KAT2B/ASCL1/BCL6/TP63/GATA5/STAT1/RBPJ/FOXA1/ZNF423/HEYL/HOXD3/SPEN/MESP2/PBX1/MYC/DLX2/EGF/SNAI2/ETV2/HEY2/HES7/ELF3/DLX1/ONECUT1/NFKBIA/GATA2/HEY1/ZBTB7A/HES1/NEUROD4/EP300/GSX2/SNW1/MAML1/FOXC2/HNF1B/HES5/TBX2/CREBBP/NR0B2/NOTCH3/SOX9/NR1H4/ATOH1/MIB2/MESP1/YBX1/STAT3/FOXC1/SNAI1	51
BP	GO:0050678	regulation of epithelial cell proliferation	80/1855	378/18670	4.41993e-11	1.02477e-09	7.57333e-10	UHRF1/PPARG/ATOH8/KLF9/ZFP36/STAT5A/HOXA5/MEF2C/HMGN1/BRCA2/KDM5B/SIX4/MEN1/FOXP2/PROX1/TP63/JUN/HMGB2/SOX11/TCF7L2/GATA3/NR4A3/EGR3/ZNF703/NR4A1/NFIB/DLX5/OVOL2/STAT1/PAX2/SOX2/OSR1/ID1/ZFP36L1/MYC/NME2/TWIST1/SIRT1/DLX6/SNAI2/TBX1/NR1D1/FOXE3/VDR/PPARD/SMAD3/SP1/SIX1/ARNT/MED1/ZNF580/GLI1/NKX3-1/NUPR1/DEAF1/CTNNB1/GATA2/ATF2/HIF1A/AR/OSR2/HES1/RB1/PGR/IL10/PHB2/BCL11B/NR2F2/HES5/NF1/SOX9/TNFAIP…	80
BP	GO:0045682	regulation of epidermis development	31/1855	85/18670	4.51099e-11	1.04106e-09	7.69374e-10	EZH2/ZFP36/MAFF/TP63/NAB1/OVOL2/HOXA7/GRHL2/SMAD4/KLF7/ZFP36L1/NME2/CBFB/MYCL/HEY2/VDR/PPARD/MED1/MAFG/CTNNB1/MYSM1/NAB2/NCOA3/HES1/FOXN1/GRHL1/TRIM16/MSX2/HES5/ATOH1/FOXC1	31
BP	GO:0072006	nephron development	42/1855	142/18670	4.75888e-11	1.09323e-09	8.07929e-10	KLF15/EGR1/WT1/FOXJ1/MEF2C/SIX4/TCF21/SIX2/GATA3/LHX1/FOXD1/STAT1/PAX2/SMAD4/HEYL/OSR1/PBX1/MYC/IRX1/WWTR1/HOXA11/GZF1/SIX1/POU3F3/IRX3/CTNNB1/HES1/TFAP2B/HOXD11/FOXC2/HNF1B/HES5/SOX8/NOTCH3/SOX9/CTNNBIP1/IRX2/HOXB7/PAX8/FOXC1/GLI3/SALL1	42
BP	GO:0060411	cardiac septum morphogenesis	29/1855	76/18670	5.27427e-11	1.2061e-09	8.9134e-10	PROX1/SOX11/GATA4/RARA/ZFPM1/RBPJ/SOX4/ZFPM2/SMAD4/HEYL/RARB/CITED2/NKX2-5/TBX1/HEY2/TBX20/TBX5/MDM2/HEY1/GATA6/HES1/HAND1/TBX3/TP53/ID2/MSX2/TBX2/SMAD7/ISL1	29
BP	GO:0035148	tube formation	43/1855	148/18670	5.34379e-11	1.21644e-09	8.98984e-10	ATOH8/SALL4/LHX2/ZEB2/SIX4/PROX1/SOX11/GATA3/SKI/NFIB/RARA/OVOL2/GRHL2/SOX4/PAX2/OSR1/TRAF6/KDM2B/GRHL3/TWIST1/IRX1/HOXA1/ABL1/SIX1/ARID1A/MIR210/IRX3/DEAF1/CTNNB1/TEAD2/HESX1/HIF1A/HAND1/RARG/HNF1B/ALX1/LMO4/HES5/SOX8/SOX9/IRX2/ARHGAP35/PAX8	43
BP	GO:0045598	regulation of fat cell differentiation	40/1855	132/18670	5.99792e-11	1.35917e-09	1.00446e-09	PPARG/E2F1/FOXO1/CEBPA/TRIB3/ZFP36/RUNX1T1/ZBTB16/CREBL2/GATA3/PRDM16/ZFPM1/ZFPM2/ID4/ZBTB7B/RORA/ZFP36L1/SIRT1/ZNF385A/SNAI2/LMO3/JDP2/SIRT2/NR1D1/WWTR1/ASXL1/CREB1/PPARD/SMAD3/MAPK14/KLF5/GATA2/RORC/ARNTL/HES1/ID2/DDIT3/MSX2/ZBTB7C/CEBPB	40
BP	GO:2000679	positive regulation of transcription regulatory region DNA binding	16/1855	25/18670	7.2438e-11	1.6341e-09	1.20764e-09	KLF4/PARP1/GATA3/HMGA2/TRAF6/TWIST1/POU4F1/HAND2/CTNNB1/NEUROD1/RB1/EP300/GTF2B/POU4F2/PAX6/FOXC1	16
BP	GO:0021516	dorsal spinal cord development	15/1855	22/18670	7.46431e-11	1.66139e-09	1.22781e-09	TAL1/PAX7/ASCL1/PROX1/LHX1/LBX1/LHX5/LHX3/DRGX/GSX2/LMO4/PBX3/HOXB8/UNCX/GSX1	15
BP	GO:0060487	lung epithelial cell differentiation	15/1855	22/18670	7.46431e-11	1.66139e-09	1.22781e-09	FOXJ1/HOXA5/ASCL1/THRB/KLF2/NFIB/RBPJ/FOXA1/GRHL2/SPDEF/THRA/CREB1/GATA6/NKX2-1/SOX9	15
BP	GO:1901522	positive regulation of transcription from RNA polymerase II promoter involved in cellular response to chemical stimulus	15/1855	22/18670	7.46431e-11	1.66139e-09	1.22781e-09	SMAD9/RUNX2/DLX5/RBPJ/SMAD4/NFE2L2/CARF/CREB3/SMAD5/HIF1A/RELA/TP53/EP300/SMAD1/ATF4	15
BP	GO:0048332	mesoderm morphogenesis	29/1855	77/18670	7.66284e-11	1.69803e-09	1.25489e-09	KLF4/TAL1/SOX17/LEF1/SCX/SIX2/NR4A3/PAX2/HMGA2/TLX2/MESP2/EOMES/SRF/TBX6/ETV2/TBX20/HOXA11/SMAD3/SMAD2/HAND1/TBX3/FOXF1/FOXC2/SMAD1/MSGN1/TBX19/MESP1/FOXC1/SNAI1	29
BP	GO:0045787	positive regulation of cell cycle	81/1855	389/18670	7.80963e-11	1.71704e-09	1.26894e-09	EZH2/E2F8/E2F1/E2F7/MLXIPL/TAL1/BRCA2/ASCL1/FOXO4/INSM1/PLAGL1/MIF/MEIS2/PROX1/TFDP2/NR4A3/RARA/BRCA1/OVOL1/FOXA1/SOX4/MTA3/EIF4EBP1/SFPQ/HCFC1/HMGA2/HSF1/TFAP4/RBL2/MSX1/ARID3A/MYOG/TFDP1/WIZ/PBX1/MECP2/DMRT1/CITED2/EGF/POU4F1/ZNF385A/ATM/SIRT2/APEX1/ZNF16/FOXE3/ZBTB17/ABL1/NPM1/ATRX/MED1/GLI1/BTG2/NKX3-1/MDM2/MDM4/ZNF268/GATA6/HES1/RB1/TBX3/TP53/PHOX2B/IL10/EP300/ID2/TP73/PHB2/PML/MSX2/FOSL1/CN…	81
BP	GO:0048762	mesenchymal cell differentiation	55/1855	220/18670	7.81719e-11	1.71704e-09	1.26894e-09	EZH2/ZEB2/LEF1/MEF2C/GBX2/TCF21/SOX11/TCF7L2/SIX2/ZNF703/TRIM28/GATA5/OVOL2/STAT1/RBPJ/FOXA1/PAX2/SMAD4/HMGA2/HEYL/OSR1/MSX1/TWIST1/HDAC2/HAND2/SNAI2/TBX1/EOMES/USF3/WWTR1/HEY2/TBX5/SMAD3/SMAD2/CTNNB1/HEY1/HIF1A/HES1/FOXF2/FOXA2/PHOX2B/DDX5/PITX2/FOXC2/MSX2/ALX1/SOX8/NKX2-1/SMAD7/SOX9/AKNA/ISL1/GSC/FOXC1/SNAI1	55
BP	GO:0016331	morphogenesis of embryonic epithelium	43/1855	150/18670	8.62687e-11	1.88661e-09	1.39426e-09	SALL4/LHX2/ZEB2/SIX4/TP63/SOX11/GATA3/SKI/RARA/OVOL2/GRHL2/SOX4/PAX2/TFAP2A/TBX18/OSR1/TRAF6/KDM2B/GRHL3/TWIST1/PDX1/IRX1/ABL1/SIX1/ARID1A/IRX3/GLI2/DEAF1/CTNNB1/TEAD2/HIF1A/AR/HAND1/RARG/HNF1B/ALX1/LMO4/HES5/SOX8/SOX9/IRX2/ARHGAP35/PAX8	43
BP	GO:0051961	negative regulation of nervous system development	70/1855	316/18670	8.71108e-11	1.89674e-09	1.40175e-09	LHX2/ASCL1/ASCL2/THRB/NKX6-1/HOXA2/SOX11/NKX2-2/SKI/LMX1A/LIN28A/SIX3/ID4/HES4/SOX2/MEIS1/TLX2/ID1/ISL2/TLX3/PBX1/HDAC2/DLX2/NFATC4/SIRT2/VAX1/NR1D1/TBX6/FOXO3/FEZF2/OLIG2/SOX3/ZNF365/LBX1/DLX1/MED1/MIR210/ID3/IRX3/MDM2/CTNNB1/HEY1/NR2F1/MBD1/REST/HES1/GFI1/HMG20A/ZNF536/TP53/PHOX2B/ID2/PITX3/TP73/ZHX2/HES5/NF1/POU4F2/SOX8/NOTCH3/SOX9/PAX6/ISL1/BCL11A/RFX4/STAT3/NR2E1/NKX6-2/NEUROD2/GLI3	70
BP	GO:0021877	forebrain neuron fate commitment	10/1855	10/18670	9.17254e-11	1.98857e-09	1.46961e-09	ASCL1/DLX2/TBR1/FEZF2/DLX1/GATA2/BCL11B/SATB2/NKX2-1/PAX6	10
BP	GO:0048709	oligodendrocyte differentiation	33/1855	97/18670	9.33826e-11	2.01578e-09	1.48972e-09	PPARG/ASCL1/NKX6-1/SOX11/NKX2-2/PRDM8/HDAC11/HDAC1/ID4/ERCC2/HDAC2/HDAC10/DLX2/OLIG2/ZNF365/OLIG1/DLX1/SOX6/CTNNB1/HES1/ZNF488/MYRF/GSX2/ID2/TP73/HES5/NF1/SOX8/NKX2-1/SOX9/PAX6/NKX6-2/GLI3	33
BP	GO:0045023	G0 to G1 transition	22/1855	47/18670	9.79096e-11	2.10443e-09	1.55523e-09	RAD51/EZH2/E2F1/FOXO4/EHMT2/TFDP2/PCGF2/RBBP7/BRCA1/TFDP1/BMI1/SUZ12/MED1/MDM4/MAX/MGA/CBX5/PCGF6/EED/SOX15/DUX4/E2F6	22
BP	GO:0048645	animal organ formation	26/1855	64/18670	1.0076e-10	2.15644e-09	1.59367e-09	SOX17/WT1/HOXC11/NKX3-2/MEF2C/FOXH1/TP63/HOXA3/GATA5/RBPJ/PAX2/CITED2/HAND2/TBR1/TBX5/HOXA11/SIX1/GLI2/CTNNB1/AR/GATA6/HES1/ISL1/MESP1/PAX8/GLI3	26
BP	GO:0014013	regulation of gliogenesis	38/1855	124/18670	1.24463e-10	2.65239e-09	1.96019e-09	PPARG/EZH2/E2F1/EMX1/ASCL2/BIN1/NKX6-1/SOX11/NKX2-2/SKI/LIN28A/HDAC1/ID4/ETV5/HDAC2/DLX2/MYB/SIRT2/NR1D1/CREB1/OLIG2/ZNF365/DLX1/CTNNB1/MBD1/RELA/HES1/ZNF488/PLAG1/GSX2/ID2/PITX3/TP73/HES5/NF1/SOX8/NR2E1/NKX6-2	38
BP	GO:0035137	hindlimb morphogenesis	19/1855	36/18670	1.32259e-10	2.80657e-09	2.07414e-09	PITX1/ZBTB16/TP63/ALX4/SALL3/OSR1/MSX1/RARB/HOXD9/TWIST1/HOXD10/ALX3/MED1/CTNNB1/OSR2/TBX3/TFAP2B/RARG/MSX2	19
BP	GO:0007379	segment specification	13/1855	17/18670	1.43472e-10	3.03169e-09	2.2405e-09	MEOX2/MEOX1/HOXA2/OSR1/BMI1/IRX1/IRX3/MTF2/HES5/MSGN1/IRX2/MAFB/MLLT3	13
BP	GO:0021761	limbic system development	35/1855	109/18670	1.58561e-10	3.33644e-09	2.46572e-09	EZH2/ZEB2/LEF1/PROX1/NR4A3/RARA/LMX1A/EMX2/HDAC1/ID4/NCOA1/OTP/ETS1/DLX2/POU3F2/SRF/RAX/TBR1/FEZF2/SOX3/LHX5/DLX1/BTG2/PROP1/NEUROD1/FOXB1/TBX3/NF1/NKX2-1/NR0B1/NKX2-6/NR2E1/GLI3/NEUROD6/GSX1	35
BP	GO:0003170	heart valve development	25/1855	61/18670	1.83752e-10	3.85034e-09	2.84551e-09	MEF2C/SCX/GATA3/GATA5/GATA4/ZFPM1/RBPJ/SOX4/SMAD4/HEYL/TWIST1/SNAI2/ZBTB14/HEY2/TBX20/TBX5/SHOX2/NFATC1/MDM2/MDM4/HEY1/PRDM1/RB1/SOX9/SNAI1	25
BP	GO:0070932	histone H3 deacetylation	14/1855	20/18670	1.89858e-10	3.96171e-09	2.92782e-09	PER1/PER2/HDAC4/HDAC11/HDAC1/SFPQ/HDAC2/SIRT1/SIRT2/HDAC5/HDAC3/HDAC7/HDAC9/ELK4	14
BP	GO:0001707	mesoderm formation	28/1855	75/18670	2.06275e-10	4.28641e-09	3.16778e-09	KLF4/TAL1/SOX17/LEF1/SCX/SIX2/NR4A3/PAX2/HMGA2/TLX2/MESP2/EOMES/SRF/TBX6/ETV2/TBX20/HOXA11/SMAD3/SMAD2/HAND1/FOXF1/FOXC2/SMAD1/MSGN1/TBX19/MESP1/FOXC1/SNAI1	28
BP	GO:0072171	mesonephric tubule morphogenesis	26/1855	66/18670	2.27418e-10	4.70624e-09	3.47804e-09	WT1/SIX4/TCF21/SIX2/GATA3/LHX1/FOXD1/PAX2/SMAD4/OSR1/PBX1/MYC/HOXA11/GZF1/SIX1/CTNNB1/HES1/HOXD11/HNF1B/SOX8/SOX9/CTNNBIP1/HOXB7/PAX8/GLI3/SALL1	26
BP	GO:0072175	epithelial tube formation	39/1855	132/18670	2.40314e-10	4.95265e-09	3.66015e-09	SALL4/LHX2/ZEB2/SIX4/PROX1/SOX11/GATA3/SKI/RARA/OVOL2/GRHL2/SOX4/PAX2/OSR1/TRAF6/KDM2B/GRHL3/TWIST1/IRX1/ABL1/SIX1/ARID1A/IRX3/DEAF1/CTNNB1/TEAD2/HESX1/HIF1A/HAND1/RARG/HNF1B/ALX1/LMO4/HES5/SOX8/SOX9/IRX2/ARHGAP35/PAX8	39
BP	GO:2000142	regulation of DNA-templated transcription, initiation	19/1855	37/18670	2.46539e-10	5.06011e-09	3.73957e-09	JUN/MITF/THRA/ESR1/TWIST1/NKX2-5/SRF/HEY2/CREB1/TAF1/CTNNB1/DR1/TP53/ZNF451/HNF1B/GTF2B/FOSL1/CTNNBIP1/HNF1A	19
BP	GO:0061008	hepaticobiliary system development	40/1855	138/18670	2.69356e-10	5.48624e-09	4.05448e-09	EZH2/E2F8/E2F7/CEBPA/SOX17/ARID5B/PROX1/JUN/ONECUT2/RARA/JARID2/RARB/CITED2/PDX1/ZIC3/SMAD3/MED1/ONECUT1/GLI1/HNRNPD/HNF4A/HLX/GATA6/RELA/HES1/IL10/HNF1B/CEBPG/NF1/DBP/SOX9/TNFAIP3/UPF2/MESP1/NKX2-8/HNF1A/CEBPB/RB1CC1/GLI3/SP3	40
BP	GO:0048546	digestive tract morphogenesis	22/1855	49/18670	2.69492e-10	5.48624e-09	4.05448e-09	SOX17/TCF21/TP63/SOX11/SIX2/GATA4/OVOL2/NKX2-3/TCF7/SHOX2/SMAD3/SMAD2/GLI1/GLI2/CTNNB1/HOXD13/HLX/HIF1A/ID2/FOXF1/HNF1B/GLI3	22
BP	GO:1901861	regulation of muscle tissue development	43/1855	155/18670	2.72903e-10	5.51087e-09	4.07269e-09	SOX17/LEF1/MEF2C/SIX4/MYOCD/PPARA/NR1D2/HDAC4/RBPJ/ZFPM2/SMAD4/JARID2/MEIS1/MYOG/TWIST1/NKX2-5/PIN1/YBX3/TBX1/SIRT2/HEY2/CREB1/TBX20/PPARGC1A/TBX5/SHOX2/SMAD3/MAPK14/SIX1/SOX6/GLI1/CTNNB1/ARNTL/MYOD1/GATA6/YY1/DDX5/TP73/TBX2/HDAC9/MYF6/SOX15/MYF5	43
BP	GO:1903707	negative regulation of hemopoiesis	43/1855	155/18670	2.72903e-10	5.51087e-09	4.07269e-09	TAL1/FOXP3/ZFP36/FOXJ1/HOXA5/ZBTB16/BCL6/MEIS2/RARA/ZFPM1/HOXA7/ZNF675/KLF13/GABPA/NFE2L2/ZBTB7B/MEIS1/ZFP36L1/MYC/NME2/PIAS3/IRF1/HOXA9/CBFB/MIXL1/LDB1/NFKBIA/CTNNB1/GATA2/HLX/HES1/ID2/TBX21/HES5/NF1/SMAD7/MAFB/ZBTB46/ZC3H8/RUNX3/HOXB8/LTF/GLI3	43
BP	GO:0048701	embryonic cranial skeleton morphogenesis	21/1855	45/18670	2.80696e-10	5.62291e-09	4.15549e-09	TBX15/MEF2C/SIX4/HOXA2/SIX2/LHX1/RUNX2/GRHL2/IRX5/TFAP2A/TWIST1/PAX5/DLX2/TBX1/HOXA1/ALX3/SMAD3/SMAD2/SIX1/PRRX1/FOXC2	21
BP	GO:0070316	regulation of G0 to G1 transition	21/1855	45/18670	2.80696e-10	5.62291e-09	4.15549e-09	RAD51/EZH2/E2F1/FOXO4/EHMT2/TFDP2/PCGF2/RBBP7/BRCA1/TFDP1/BMI1/SUZ12/MED1/MAX/MGA/CBX5/PCGF6/EED/SOX15/DUX4/E2F6	21
BP	GO:0030217	T cell differentiation	57/1855	240/18670	3.02974e-10	6.045e-09	4.46743e-09	FOXP3/EGR1/FOXJ1/LEF1/ZBTB16/BCL6/BCL3/GATA3/EGR3/PAX1/RUNX2/RARA/ZFPM1/SOX4/ZEB1/NFATC2/BATF/ZBTB7B/RELB/PATZ1/SATB1/RAG1/RORA/ZFP36L1/NKX2-3/IRF1/MYB/STAT6/ZBTB1/EOMES/CBFB/SRF/TCF7/ABL1/PKNOX1/SOX13/GLI2/CTNNB1/RORC/HLX/NFKBIZ/PRDM1/AIRE/ZNF683/TP53/FOXN1/FOXP1/TBX21/BCL11B/SMAD7/MAFB/IRF4/ZC3H8/STAT3/RUNX3/GLI3/SP3	57
BP	GO:1902105	regulation of leukocyte differentiation	62/1855	272/18670	3.06745e-10	6.09594e-09	4.50507e-09	TAL1/IRF7/FOXP3/KLF10/FOXJ1/LEF1/FOS/ZBTB16/BCL6/TFE3/JUN/GATA3/EGR3/MITF/RARA/ZFPM1/HOXA7/ZNF675/ZEB1/HAX1/NFATC2/ZBTB7B/RAG1/ZFP36L1/TRAF6/MYC/NME2/PIAS3/IRF1/MYB/ZBTB1/POU4F1/IKZF3/CBFB/CREB1/ABL1/SOX13/GLI2/CTNNB1/GATA2/HLX/NFKBIZ/PRDM1/RB1/ZNF683/ESRRA/FOXN1/ID2/FOXP1/TBX21/NF1/POU4F2/SMAD7/CTNNBIP1/MAFB/IRF4/ZBTB46/ZC3H8/CEBPB/RUNX3/LTF/GLI3	62
BP	GO:0043967	histone H4 acetylation	26/1855	67/18670	3.36688e-10	6.66456e-09	4.9253e-09	PER1/RUVBL1/LEF1/BRCA2/BRCA1/KMT2A/WDR5/HCFC1/SMARCB1/NCOA1/YEATS4/SIRT1/CTBP1/APBB1/SPI1/PHF20/MYOD1/KAT5/EP300/TRRAP/TRIM16/KAT7/KAT6A/IRF4/ING4/DMAP1	26
BP	GO:0048634	regulation of muscle organ development	43/1855	156/18670	3.41016e-10	6.72366e-09	4.96897e-09	SOX17/LEF1/MEF2C/SIX4/MYOCD/PPARA/NR1D2/HDAC4/RBPJ/ZFPM2/SMAD4/JARID2/MEIS1/MYOG/TWIST1/NKX2-5/PIN1/YBX3/TBX1/SIRT2/HEY2/CREB1/TBX20/TBX5/SHOX2/SMAD3/MAPK14/SIX1/SOX6/GLI1/CTNNB1/ARNTL/MYOD1/GATA6/YY1/DDX5/TP73/TBX2/HDAC9/MYF6/SOX15/MYF5/NEUROG1	43
BP	GO:0048048	embryonic eye morphogenesis	18/1855	34/18670	3.81187e-10	7.45698e-09	5.51091e-09	PROX1/SOX11/SIX3/ZEB1/PAX2/TFAP2A/RARB/KDM2B/TWIST1/VAX2/HIPK2/ARID1A/FOXL2/FOXF2/RARG/TBX2/PAX6/SP3	18
BP	GO:0060795	cell fate commitment involved in formation of primary germ layer	18/1855	34/18670	3.81187e-10	7.45698e-09	5.51091e-09	KLF4/SOX17/ETS2/SIX2/PAX2/SOX2/EOMES/ETV2/HOXA11/CTNNB1/ELF5/GATA6/FOXC2/HNF1B/SMAD1/MESP1/NANOG/POU5F1	18
BP	GO:0061180	mammary gland epithelium development	27/1855	72/18670	3.84947e-10	7.50123e-09	5.54362e-09	HOXA5/BRCA2/KDM5B/GATA3/ZNF703/ETV5/MSX1/ESR1/STAT6/VDR/MED1/GLI2/DEAF1/ELF5/IRF6/HIF1A/AR/FOXB1/TBX3/PGR/ID2/FOXF1/PHB2/PML/MSX2/RREB1/CEBPB	27
BP	GO:0021537	telencephalon development	58/1855	249/18670	4.73119e-10	9.18364e-09	6.78697e-09	EZH2/LHX2/ZEB2/LEF1/ASCL1/LHX6/EMX1/FOXP2/PROX1/LHX1/NR4A3/SKI/NFIB/DLX5/RARA/LMX1A/EMX2/ATF5/SIX3/HDAC1/ID4/SALL3/NCOA1/RARB/KDM2B/PAX5/DLX2/DMRTA2/POU3F2/EOMES/SRF/ARX/TBR1/FEZF1/FEZF2/LHX5/DLX1/POU3F3/BTG2/CTNNB1/NEUROD1/HIF1A/FOXB1/HES1/GSX2/ID2/BCL11B/HES5/NF1/NKX2-1/PAX6/ATOH1/RFX4/NR2E1/GLI3/SALL1/NEUROD6/UNCX	58
BP	GO:0001889	liver development	39/1855	135/18670	5.00346e-10	9.67465e-09	7.14984e-09	EZH2/E2F8/E2F7/CEBPA/ARID5B/PROX1/JUN/ONECUT2/RARA/JARID2/RARB/CITED2/PDX1/ZIC3/SMAD3/MED1/ONECUT1/GLI1/HNRNPD/HNF4A/HLX/GATA6/RELA/HES1/IL10/HNF1B/CEBPG/NF1/DBP/SOX9/TNFAIP3/UPF2/MESP1/NKX2-8/HNF1A/CEBPB/RB1CC1/GLI3/SP3	39
BP	GO:0016202	regulation of striated muscle tissue development	42/1855	152/18670	5.02288e-10	9.67484e-09	7.14998e-09	SOX17/LEF1/MEF2C/SIX4/MYOCD/PPARA/NR1D2/HDAC4/RBPJ/ZFPM2/SMAD4/JARID2/MEIS1/MYOG/TWIST1/NKX2-5/PIN1/YBX3/TBX1/SIRT2/HEY2/CREB1/TBX20/TBX5/SHOX2/SMAD3/MAPK14/SIX1/SOX6/GLI1/CTNNB1/ARNTL/MYOD1/GATA6/YY1/DDX5/TP73/TBX2/HDAC9/MYF6/SOX15/MYF5	42
BP	GO:0001838	embryonic epithelial tube formation	37/1855	124/18670	5.06237e-10	9.71354e-09	7.17858e-09	SALL4/LHX2/ZEB2/SIX4/SOX11/GATA3/SKI/RARA/OVOL2/GRHL2/SOX4/PAX2/OSR1/TRAF6/KDM2B/GRHL3/TWIST1/IRX1/ABL1/SIX1/ARID1A/IRX3/DEAF1/CTNNB1/TEAD2/HIF1A/HAND1/RARG/HNF1B/ALX1/LMO4/HES5/SOX8/SOX9/IRX2/ARHGAP35/PAX8	37
BP	GO:0030323	respiratory tube development	46/1855	176/18670	5.73778e-10	1.09675e-08	8.10528e-09	EPAS1/CEBPA/FOXJ1/HOXA5/ASCL1/MYOCD/TCF21/THRB/FOXP2/KLF2/PROX1/SOX11/SIM2/NFIB/TRAF4/RBPJ/FOXA1/GRHL2/SREBF1/ZFPM2/EIF4EBP1/SPDEF/THRA/ID1/SRF/ASXL1/CREB1/ZIC3/TBX5/SMAD2/GLI1/LHX3/GLI2/CTNNB1/GATA6/HES1/PGR/EP300/FOXF1/NKX2-1/SOX9/TBX4/NKX2-8/CIC/GLI3/SP3	46
BP	GO:2000177	regulation of neural precursor cell proliferation	30/1855	88/18670	6.24018e-10	1.18824e-08	8.78146e-09	FOXO1/LHX2/ASCL1/INSM1/EMX1/PROX1/LHX1/SIX3/KDM2B/OTP/EGF/DMRTA2/SIRT2/VAX1/FOXO3/ZNF335/LHX5/GLI1/BTG2/GLI2/CTNNB1/GATA2/HIF1A/TP53/ID2/PITX3/NF1/PAX6/NR2E1/GLI3	30
BP	GO:0010721	negative regulation of cell development	72/1855	344/18670	6.95041e-10	1.31847e-08	9.74388e-09	LHX2/ASCL1/ASCL2/THRB/PPARA/NKX6-1/HOXA2/SOX11/NKX2-2/SKI/LMX1A/LIN28A/SIX3/ID4/SMAD4/HES4/SOX2/MEIS1/TLX2/ID1/ISL2/TLX3/PBX1/HDAC2/DLX2/NFATC4/SIRT2/VAX1/NR1D1/TBX6/FOXO3/FEZF2/OLIG2/SOX3/ZNF365/LBX1/DLX1/MED1/MIR210/ID3/IRX3/MDM2/CTNNB1/HEY1/NR2F1/MBD1/REST/HES1/GFI1/HMG20A/ZNF536/TP53/PHOX2B/YY1/ID2/PITX3/TP73/ZHX2/HES5/NF1/POU4F2/SOX8/NOTCH3/SOX9/PAX6/ISL1/BCL11A/STAT3/NR2E1/NKX6-2/LTF/GLI3	72
BP	GO:0022612	gland morphogenesis	36/1855	120/18670	7.33284e-10	1.38577e-08	1.02412e-08	HOXB13/KDM5B/PROX1/TP63/NFIB/FOXA1/ID4/ETV5/ESR1/NKX2-3/STAT6/SNAI2/VDR/ELF3/RXRA/MED1/GLI1/NKX3-1/GLI2/HOXD13/PROP1/AR/TBX3/PGR/PLAG1/RARG/PHB2/PML/MSX2/TBX2/SOX9/TNFAIP3/PAX6/CEBPB/GLI3/BSX	36
BP	GO:0043966	histone H3 acetylation	24/1855	60/18670	7.70806e-10	1.4512e-08	1.07248e-08	PER1/KAT2B/LEF1/BRCA2/GATA3/BRCA1/KMT2A/WDR5/SMAD4/SMARCB1/SIRT1/SPI1/LDB1/SUPT3H/DR1/MYOD1/BRPF1/TRIM16/KAT7/ZNF451/KAT6A/SIN3A/IRF4/ING4	24
BP	GO:0031062	positive regulation of histone methylation	19/1855	39/18670	7.9077e-10	1.48321e-08	1.09613e-08	PAX7/DNMT1/BRCA1/KMT2A/PRDM12/SMAD4/JARID2/MECP2/SIRT1/MYB/DMRTC2/PHF1/CTNNB1/MTF2/PHF19/SNW1/EED/ZNF304/TET1	19
BP	GO:0021915	neural tube development	43/1855	160/18670	8.11907e-10	1.51718e-08	1.12124e-08	SALL4/SOX17/LHX2/ZEB2/GBX2/PAX7/PROX1/SOX11/SKI/RARA/OVOL2/FOXA1/GRHL2/SOX4/PAX2/EN1/ZFP36L1/TRAF6/KDM2B/GRHL3/TWIST1/TCF7/ABL1/ARID1A/GLI2/DEAF1/TEAD2/HIF1A/FOXB1/HES1/RARG/ALX1/LMO4/HES5/NF1/ZNF358/PAX6/ARHGAP35/GSC/GLI3/SALL2/FERD3L/HES3	43
BP	GO:0045667	regulation of osteoblast differentiation	37/1855	126/18670	8.34433e-10	1.55347e-08	1.14806e-08	CEBPA/TWIST2/MEF2C/MEN1/ZHX3/TP63/HOXA2/SOX11/RUNX2/SKI/HDAC4/ID1/TWIST1/LIMD1/HAND2/SNAI2/SMAD5/SMAD3/JUND/MIR210/ID3/GLI1/RORB/TOB1/CTNNB1/CEBPD/REST/HDAC7/ESRRA/ID2/DDX5/MSX2/SMAD1/CTNNBIP1/CEBPB/LTF/GLI3	37
BP	GO:0030324	lung development	45/1855	172/18670	8.49837e-10	1.57629e-08	1.16492e-08	EPAS1/CEBPA/FOXJ1/HOXA5/ASCL1/MYOCD/TCF21/THRB/FOXP2/KLF2/PROX1/SOX11/SIM2/NFIB/RBPJ/FOXA1/GRHL2/SREBF1/ZFPM2/EIF4EBP1/SPDEF/THRA/ID1/SRF/ASXL1/CREB1/ZIC3/TBX5/SMAD2/GLI1/LHX3/GLI2/CTNNB1/GATA6/HES1/PGR/EP300/FOXF1/NKX2-1/SOX9/TBX4/NKX2-8/CIC/GLI3/SP3	45
BP	GO:0060675	ureteric bud morphogenesis	25/1855	65/18670	9.17492e-10	1.68453e-08	1.24492e-08	WT1/SIX4/TCF21/SIX2/GATA3/LHX1/FOXD1/PAX2/SMAD4/PBX1/MYC/HOXA11/GZF1/SIX1/CTNNB1/HES1/HOXD11/HNF1B/SOX8/SOX9/CTNNBIP1/HOXB7/PAX8/GLI3/SALL1	25
BP	GO:0021521	ventral spinal cord interneuron specification	10/1855	11/18670	9.18286e-10	1.68453e-08	1.24492e-08	NKX6-1/DMRT3/EVX1/LHX3/GLI2/PAX6/SOX1/NKX6-2/DBX1/GLI3	10
BP	GO:0060573	cell fate specification involved in pattern specification	10/1855	11/18670	9.18286e-10	1.68453e-08	1.24492e-08	NKX6-1/DMRT3/EVX1/LHX3/GLI2/PAX6/SOX1/NKX6-2/DBX1/GLI3	10
BP	GO:0045604	regulation of epidermal cell differentiation	24/1855	61/18670	1.1516e-09	2.10482e-08	1.55552e-08	EZH2/ZFP36/MAFF/TP63/OVOL2/HOXA7/GRHL2/KLF7/ZFP36L1/NME2/CBFB/MYCL/HEY2/VDR/MED1/MAFG/NCOA3/HES1/GRHL1/TRIM16/MSX2/HES5/ATOH1/FOXC1	24
BP	GO:0009798	axis specification	29/1855	85/18670	1.17578e-09	2.14119e-08	1.5824e-08	WT1/ETS2/SIX2/LHX1/SKI/SIX3/SETDB2/SMAD4/CITED2/VAX2/SRF/TBX6/CDX1/HEY2/SMAD2/LDB1/HOXD8/CTNNB1/CXXC4/TBX3/FOXA2/CDX2/OTX2/IRX4/PITX2/DDIT3/PAX6/CDX4/NEUROG1	29
BP	GO:1901796	regulation of signal transduction by p53 class mediator	46/1855	180/18670	1.26841e-09	2.30152e-08	1.70088e-08	BRIP1/BARD1/MIF/CHD4/TP63/EHMT2/RBBP7/BRCA1/HDAC1/TAF4/HNRNPK/MSX1/MTA2/TWIST1/HDAC2/SIRT1/POU4F1/PIN1/ZNF385A/SNAI2/ATM/ING2/HIC1/ANKRD1/HIPK2/MAPK14/HEXIM1/TAF1/PHF20/MBD3/MDM2/MDM4/L3MBTL1/TP53/KAT5/EP300/BRPF1/DDX5/TP73/TAF5/PML/POU4F2/BRD7/KAT6A/TBP/SNAI1	46
BP	GO:0021513	spinal cord dorsal/ventral patterning	14/1855	22/18670	1.2918e-09	2.32711e-08	1.7198e-08	ASCL1/NKX6-1/NKX2-2/DMRT3/EVX1/LHX3/GLI2/FOXN4/PAX6/SOX1/RFX4/NKX6-2/DBX1/GLI3	14
BP	GO:0030878	thyroid gland development	14/1855	22/18670	1.2918e-09	2.32711e-08	1.7198e-08	HOXA5/THRB/HOXA3/THRA/HOXD3/NKX2-5/TBX1/SRF/SMAD3/SIX1/HOXB3/FOXE1/NKX2-1/PAX8	14
BP	GO:0003197	endocardial cushion development	20/1855	44/18670	1.33807e-09	2.40182e-08	1.77501e-08	GATA5/GATA4/RBPJ/SMAD4/HEYL/MSX1/TWIST1/SNAI2/HEY2/TBX20/TBX5/MDM2/MDM4/HEY1/FOXF1/MSX2/TBX2/SOX9/ISL1/SNAI1	20
BP	GO:0072210	metanephric nephron development	19/1855	40/18670	1.36602e-09	2.44323e-08	1.80561e-08	EGR1/WT1/TCF21/SIX2/LHX1/FOXD1/STAT1/PAX2/OSR1/IRX1/CTNNB1/HES1/TFAP2B/HES5/SOX8/SOX9/IRX2/PAX8/SALL1	19
BP	GO:0003143	embryonic heart tube morphogenesis	25/1855	67/18670	1.93445e-09	3.44758e-08	2.54786e-08	SOX17/MEF2C/FOXH1/GATA4/OVOL2/SETDB2/SOX18/NKX2-5/HAND2/TBX1/SRF/TBX6/ZIC3/TBX20/SMAD3/LBX1/FOXN4/TEAD2/HIF1A/HES1/HAND1/TBX3/NOTO/TBX2/MESP1	25
BP	GO:0060765	regulation of androgen receptor signaling pathway	15/1855	26/18670	2.29676e-09	4.07878e-08	3.01433e-08	SMARCA4/TCF21/FOXH1/HDAC1/HEYL/SIRT1/SAFB2/NCOR1/ZBTB7A/NCOR2/EP300/FOXP1/DDX5/PIAS2/RNF14	15
BP	GO:0070317	negative regulation of G0 to G1 transition	19/1855	41/18670	2.30886e-09	4.08578e-08	3.01951e-08	RAD51/EZH2/E2F1/FOXO4/EHMT2/TFDP2/PCGF2/RBBP7/BRCA1/TFDP1/BMI1/SUZ12/MAX/MGA/CBX5/PCGF6/EED/DUX4/E2F6	19
BP	GO:0050769	positive regulation of neurogenesis	89/1855	474/18670	2.41456e-09	4.25779e-08	3.14662e-08	PPARG/EZH2/E2F1/ZEB2/MEF2C/FOXO6/ASCL1/CRABP2/BCL6/BIN1/TCF3/HMG20B/PROX1/NKX6-1/SOX11/NKX2-2/RARA/LIN28A/FOXA1/ZEB1/HDAC1/NFE2L2/TCF4/ETV5/HEYL/ADNP/HOXD3/NCOA1/SPEN/RARB/OTP/NME2/SKIL/HDAC2/DLX2/DMRTA2/MYB/NKX2-5/XRCC5/SRF/ANKRD1/APBB1/ZNF804A/TGIF2/FEZF1/SHOX2/ZNF335/FEZF2/OLIG2/ZNF365/DLX1/IRX3/GLI2/NEUROG3/CUX1/CTNNB1/GATA2/NEUROD1/ZNF609/HIF1A/TCF12/REST/RELA/HES1/ZNF488/PLAG1/CUX2/PHOX2B/A…	89
BP	GO:0030278	regulation of ossification	49/1855	203/18670	2.96595e-09	5.21174e-08	3.85162e-08	CEBPA/TWIST2/MEF2C/EGR2/MEN1/ZHX3/ZBTB16/TP63/HOXA2/SOX11/SIX2/RUNX2/SKI/HDAC4/RBPJ/TFAP2A/OSR1/ID1/PBX1/TWIST1/LIMD1/HAND2/SNAI2/SMAD5/SMAD3/MAPK14/JUND/MIR210/ID3/GLI1/RORB/TOB1/CTNNB1/CEBPD/HIF1A/OSR2/REST/HDAC7/ESRRA/ID2/DDX5/MSX2/SMAD1/SOX9/CTNNBIP1/GATA1/CEBPB/LTF/GLI3	49
BP	GO:0051570	regulation of histone H3-K9 methylation	14/1855	23/18670	2.99824e-09	5.25007e-08	3.87995e-08	DNMT1/BRCA1/PRDM12/JARID2/SMARCB1/PAX5/MECP2/SIRT1/MYB/DMRTC2/ATRX/ZNF274/KDM4C/ZNF304	14
BP	GO:0001658	branching involved in ureteric bud morphogenesis	23/1855	59/18670	3.15619e-09	5.48827e-08	4.05598e-08	WT1/SIX4/TCF21/SIX2/LHX1/FOXD1/PAX2/SMAD4/PBX1/MYC/HOXA11/GZF1/SIX1/CTNNB1/HOXD11/HNF1B/SOX8/SOX9/CTNNBIP1/HOXB7/PAX8/GLI3/SALL1	23
BP	GO:2000756	regulation of peptidyl-lysine acetylation	23/1855	59/18670	3.15619e-09	5.48827e-08	4.05598e-08	KLF15/FOXP3/MYOCD/GATA3/BRCA1/SOX4/KMT2A/SMAD4/SMARCB1/TWIST1/HDAC2/SIRT1/SNAI2/CTBP1/SPI1/PPARGC1A/GATA2/KAT7/ZNF451/CTCF/ISL1/BRD7/SIN3A	23
BP	GO:1903708	positive regulation of hemopoiesis	46/1855	185/18670	3.27718e-09	5.67893e-08	4.19689e-08	STAT5B/TAL1/FOXP3/KLF10/LEF1/HOXA5/FOS/ZBTB16/BCL6/JUN/HMGB2/GATA3/EGR3/RARA/STAT1/HAX1/ZBTB7B/RAG1/ZFP36L1/TRAF6/ETS1/MYB/ZBTB1/POU4F1/CBFB/ZNF16/CREB1/FOXO3/MAPK14/ARNT/MED1/GLI2/GATA2/HLX/NFKBIZ/HIF1A/RB1/ID2/POU4F2/CTNNBIP1/GATA1/ZBTB46/STAT3/RUNX3/FOXC1/GLI3	46
BP	GO:0043586	tongue development	13/1855	20/18670	3.50462e-09	6.05212e-08	4.47269e-08	HOXC13/LEF1/SIX4/PRDM16/HDAC1/HDAC2/HAND2/TBX1/SIX1/CTNNB1/BNC2/NKX2-6/GLI3	13
BP	GO:0043367	CD4-positive, alpha-beta T cell differentiation	26/1855	74/18670	4.12395e-09	7.09717e-08	5.24501e-08	FOXP3/LEF1/BCL6/BCL3/GATA3/PAX1/RARA/ZFPM1/BATF/ZBTB7B/RELB/SATB1/RORA/NKX2-3/MYB/STAT6/CBFB/RORC/HLX/NFKBIZ/FOXP1/TBX21/SMAD7/IRF4/STAT3/RUNX3	26
BP	GO:0021675	nerve development	27/1855	79/18670	4.17723e-09	7.16424e-08	5.29458e-08	EGR2/SIX4/NKX2-2/HOXA3/PAX2/TFAP2A/HOXD3/HOXB2/HOXB1/POU4F1/TBX1/HOXA1/SIX1/POU4F3/HOXB3/CTNNB1/DRGX/HES1/PHOX2B/ISL1/MAFB/PHOX2A/ATOH7/GLI3/SALL1/HES3/NEUROG1	27
BP	GO:0006304	DNA modification	34/1855	116/18670	4.21504e-09	7.2044e-08	5.32426e-08	EZH2/PARP1/WT1/FOS/DNMT1/EHMT2/GATA3/GATAD2A/TRIM28/DNMT3A/BRCA1/GRHL2/KMT2A/TET3/MBD4/MTA2/MYC/MECP2/APEX1/SPI1/RLF/ATRX/MBD3/MBD2/MBD1/DNMT3L/TET2/CTCF/CTCFL/PRDM14/ZFP57/DMAP1/BAZ2A/TET1	34
BP	GO:0045665	negative regulation of neuron differentiation	52/1855	225/18670	4.94548e-09	8.42414e-08	6.22568e-08	ASCL1/THRB/HOXA2/NKX2-2/LMX1A/SIX3/ID4/HES4/SOX2/MEIS1/TLX2/ID1/ISL2/TLX3/PBX1/HDAC2/DLX2/NFATC4/TBX6/FOXO3/FEZF2/OLIG2/SOX3/ZNF365/LBX1/DLX1/MED1/MIR210/ID3/IRX3/MDM2/HEY1/NR2F1/REST/HES1/GFI1/HMG20A/ZNF536/PHOX2B/ID2/TP73/ZHX2/HES5/POU4F2/SOX8/NOTCH3/SOX9/PAX6/ISL1/BCL11A/NR2E1/GLI3	52
BP	GO:0003207	cardiac chamber formation	10/1855	12/18670	5.01485e-09	8.51335e-08	6.2916e-08	MEF2C/SOX11/SOX4/NKX2-5/HAND2/TBX20/TBX5/HAND1/TBX2/MESP1	10
BP	GO:0003281	ventricular septum development	26/1855	75/18670	5.71931e-09	9.67646e-08	7.15117e-08	SALL4/PROX1/SOX11/GATA3/GATA4/ZFPM1/RBPJ/SOX4/ZFPM2/SMAD4/HEYL/CITED2/NKX2-5/HEY2/TBX5/MDM2/MDM4/HEY1/PRDM1/HES1/TBX3/ID2/LMO4/SMAD7/PAX8/SALL1	26
BP	GO:0021511	spinal cord patterning	14/1855	24/18670	6.53557e-09	1.10202e-07	8.14427e-08	ASCL1/NKX6-1/NKX2-2/DMRT3/EVX1/LHX3/GLI2/FOXN4/PAX6/SOX1/RFX4/NKX6-2/DBX1/GLI3	14
BP	GO:0003203	endocardial cushion morphogenesis	17/1855	35/18670	6.58843e-09	1.10721e-07	8.1826e-08	GATA5/RBPJ/SMAD4/HEYL/MSX1/TWIST1/SNAI2/HEY2/TBX20/MDM2/MDM4/HEY1/MSX2/TBX2/SOX9/ISL1/SNAI1	17
BP	GO:0001947	heart looping	23/1855	61/18670	6.7498e-09	1.12677e-07	8.32712e-08	SOX17/MEF2C/FOXH1/GATA4/OVOL2/SETDB2/SOX18/NKX2-5/HAND2/TBX1/SRF/TBX6/ZIC3/TBX20/SMAD3/LBX1/FOXN4/HIF1A/HAND1/TBX3/NOTO/TBX2/MESP1	23
BP	GO:0042733	embryonic digit morphogenesis	23/1855	61/18670	6.7498e-09	1.12677e-07	8.32712e-08	HOXC11/ZBTB16/GRHL2/ALX4/HDAC1/SMAD4/OSR1/MSX1/TWIST1/HDAC2/HAND2/HOXA11/HOXD12/GLI2/CTNNB1/HOXD13/OSR2/TBX3/MSX2/TBX2/CREBBP/GLI3/SALL1	23
BP	GO:2000027	regulation of animal organ morphogenesis	56/1855	253/18670	6.79054e-09	1.1298e-07	8.34955e-08	SOX17/WT1/HOXC11/SIX4/THRB/FOXP2/SIX2/GATA3/LHX1/RUNX2/GATA5/NFIB/STAT1/RBPJ/PAX9/PAX2/SMAD4/ETV5/TFAP2A/MSX1/ESR1/DMRT3/GRHL3/MYC/TWIST1/CITED2/HAND2/SNAI2/TBX1/SP6/TBX5/VDR/ABL1/HOXA11/SIX1/RXRA/MED1/GLI1/CTNNB1/SMURF2/HOXD13/AR/HES1/PHB2/FOXC2/HNF1B/SOX8/TBX2/SOX9/TNFAIP3/ISL1/HOXB7/MESP1/PAX8/FOXC1/MLLT3	56
BP	GO:0001837	epithelial to mesenchymal transition	38/1855	141/18670	7.07476e-09	1.17319e-07	8.67022e-08	EZH2/LEF1/TCF7L2/ZNF703/TRIM28/OVOL2/RBPJ/FOXA1/SMAD4/HMGA2/HEYL/MSX1/TWIST1/HDAC2/SNAI2/EOMES/USF3/WWTR1/HEY2/TBX5/SMAD3/SMAD2/CTNNB1/HEY1/HIF1A/FOXF2/FOXA2/DDX5/MSX2/ALX1/NKX2-1/SMAD7/SOX9/AKNA/ISL1/GSC/FOXC1/SNAI1	38
BP	GO:0003179	heart valve morphogenesis	21/1855	52/18670	7.1894e-09	1.18827e-07	8.78164e-08	MEF2C/SCX/GATA3/GATA5/GATA4/ZFPM1/SOX4/SMAD4/HEYL/TWIST1/SNAI2/HEY2/TBX20/TBX5/NFATC1/MDM2/MDM4/HEY1/RB1/SOX9/SNAI1	21
BP	GO:0007492	endoderm development	26/1855	76/18670	7.87697e-09	1.29763e-07	9.58983e-08	SOX17/SOX7/HOXC11/LHX1/GATA4/PAX9/HDAC1/SMAD4/HMGA2/SOX2/ZFP36L1/EOMES/TBX20/SMAD3/SMAD2/ONECUT1/MIXL1/LDB1/CTNNB1/GATA6/HNF1B/NKX2-1/MESP1/NANOG/POU5F1/BPTF	26
BP	GO:2000678	negative regulation of transcription regulatory region DNA binding	13/1855	21/18670	8.35911e-09	1.37254e-07	1.01434e-07	LHX2/PER2/SOX11/ZNF675/MSX1/HEY2/TAF1/HEY1/HAND1/DDIT3/MSX2/GATA1/SIN3A	13
BP	GO:0060766	negative regulation of androgen receptor signaling pathway	11/1855	15/18670	8.47059e-09	1.3863e-07	1.02451e-07	SMARCA4/TCF21/FOXH1/HDAC1/HEYL/SIRT1/NCOR1/ZBTB7A/NCOR2/FOXP1/PIAS2	11
BP	GO:0035116	embryonic hindlimb morphogenesis	15/1855	28/18670	9.1752e-09	1.49672e-07	1.10612e-07	PITX1/ZBTB16/TP63/ALX4/OSR1/MSX1/RARB/TWIST1/ALX3/MED1/CTNNB1/OSR2/TBX3/RARG/MSX2	15
BP	GO:0051099	positive regulation of binding	44/1855	179/18670	1.04058e-08	1.69195e-07	1.2504e-07	PPARG/KLF4/PARP1/EBF2/TRIB3/MEF2C/MEN1/MYOCD/HMGB2/TCF7L2/HOXA3/GATA3/TRIM28/SKI/RARA/TRAF4/HMGA2/HSF1/ERCC2/TRAF6/TWIST1/EGF/POU4F1/PIN1/HAND2/HMBOX1/SIRT2/PDX1/HIPK2/ABL1/TAF1/CTNNB1/MBD2/NEUROD1/HES1/RB1/EP300/GTF2B/CEBPG/POU4F2/PAX6/ISL1/IRF4/FOXC1	44
BP	GO:0072089	stem cell proliferation	34/1855	120/18670	1.0964e-08	1.77695e-07	1.31322e-07	SOX17/LEF1/ASCL1/HMGB2/SOX11/SIX2/MECOM/SOX5/OVOL2/OVOL1/SIX3/ID4/HMGA2/ZFP36L1/OTP/SOX18/DMRTA2/SNAI2/VAX1/ZNF335/CTNNB1/EIF2AK2/HIF1A/TBX3/NEUROD4/TP53/TEAD3/ETV6/NF1/AKNA/PAX6/NANOG/NR2E1/GLI3	34
BP	GO:0042472	inner ear morphogenesis	30/1855	98/18670	1.11693e-08	1.80439e-07	1.33349e-07	GBX2/SIX4/OTX1/PROX1/GATA3/NR4A3/HMX2/DLX5/ZEB1/PAX2/TFAP2A/GRHL3/ZIC1/DLX6/TBX1/HMX3/HOXA1/SIX1/POU4F3/GLI2/GATA2/HESX1/PRRX1/SOX9/ATOH1/MAFB/POU3F4/FOXI1/PAX8/NEUROG1	30
BP	GO:0043618	regulation of transcription from RNA polymerase II promoter in response to stress	34/1855	121/18670	1.38089e-08	2.22363e-07	1.64333e-07	EPAS1/HIF3A/EGR1/CREB3L1/ATF3/KLF2/JUN/ATF6B/RBPJ/NFE2L2/HSF1/RBL2/CITED2/LIMD1/SIRT2/CREB3L3/ATF6/TAF1/ARNT/VHL/HIF1A/TP53/EP300/HSF2/HSF5/DDIT3/CREBBP/ATF4/HSF4/HSFX2/HSFX1/SIN3A/CEBPB/E2F4	34
BP	GO:0072332	intrinsic apoptotic signaling pathway by p53 class mediator	26/1855	78/18670	1.46466e-08	2.35096e-07	1.73743e-07	E2F1/E2F2/BRCA2/MIF/TP63/BCL3/HNRNPK/MSX1/SIRT1/POU4F1/ZNF385A/ING2/HIPK2/TOPORS/MDM2/NUPR1/IFI16/ZNF385B/TP53/EP300/SNW1/DDX5/TP73/PML/POU4F2/MYBBP1A	26
BP	GO:0043620	regulation of DNA-templated transcription in response to stress	35/1855	127/18670	1.47243e-08	2.35588e-07	1.74106e-07	EPAS1/HIF3A/EGR1/CREB3L1/ATF3/KLF2/JUN/ATF6B/RBPJ/NFE2L2/HSF1/RBL2/CITED2/LIMD1/SIRT2/CREB3L3/ATF6/TAF1/ARNT/VHL/HIF1A/RELA/TP53/EP300/HSF2/HSF5/DDIT3/CREBBP/ATF4/HSF4/HSFX2/HSFX1/SIN3A/CEBPB/E2F4	35
BP	GO:0045685	regulation of glial cell differentiation	25/1855	73/18670	1.48587e-08	2.3623e-07	1.7458e-07	PPARG/BIN1/NKX6-1/NKX2-2/LIN28A/HDAC1/ID4/HDAC2/DLX2/NR1D1/OLIG2/ZNF365/DLX1/CTNNB1/MBD1/RELA/HES1/ZNF488/GSX2/ID2/TP73/HES5/NF1/NR2E1/NKX6-2	25
BP	GO:1901983	regulation of protein acetylation	25/1855	73/18670	1.48587e-08	2.3623e-07	1.7458e-07	KLF15/FOXP3/MYOCD/GATA3/BRCA1/SOX4/KMT2A/SMAD4/SMARCB1/TWIST1/HDAC2/SIRT1/SNAI2/CTBP1/SPI1/PPARGC1A/GATA2/ARNTL/KAT5/KAT7/ZNF451/CTCF/ISL1/BRD7/SIN3A	25
BP	GO:0014014	negative regulation of gliogenesis	19/1855	45/18670	1.55726e-08	2.46797e-07	1.8239e-07	ASCL2/NKX6-1/SOX11/SKI/LIN28A/ID4/DLX2/SIRT2/NR1D1/DLX1/CTNNB1/MBD1/HES1/ID2/PITX3/HES5/NF1/NR2E1/NKX6-2	19
BP	GO:2000736	regulation of stem cell differentiation	33/1855	116/18670	1.60823e-08	2.5407e-07	1.87765e-07	TAL1/LMO2/TCF3/GATA3/SOX5/GATA4/KMT2A/NFE2L2/NELFB/MYB/NKX2-5/CBFB/TBX5/ABL1/ESRRB/SOX6/LDB1/GATA2/TEAD2/EIF2AK2/TCF12/GATA6/REST/HES1/TP73/HES5/SP7/SOX9/KDM4C/GATA1/HOXB4/STAT3/FOXC1	33
BP	GO:0021602	cranial nerve morphogenesis	15/1855	29/18670	1.72569e-08	2.7177e-07	2.00845e-07	EGR2/HOXA3/PAX2/TFAP2A/HOXD3/HOXB2/HOXB1/TBX1/HOXA1/SIX1/HOXB3/MAFB/PHOX2A/GLI3/NEUROG1	15
BP	GO:0007178	transmembrane receptor protein serine/threonine kinase signaling pathway	69/1855	349/18670	1.83546e-08	2.88149e-07	2.1295e-07	ATOH8/PARP1/EGR1/LEF1/FOS/SCX/MEN1/MYOCD/FOXH1/SMAD9/JUN/ONECUT2/SOX11/FOXD1/ZNF703/RUNX2/SKI/DLX5/GATA4/PRDM16/OVOL2/RBPJ/ZEB1/ZNF423/SMAD4/ID1/MSX1/DMRT1/CITED2/SKIL/SIRT1/NKX2-5/PIN1/ING2/WWTR1/ETV2/HIPK2/SMAD5/CREB1/TBX20/TGIF2/ABL1/SMAD3/SMAD2/MAPK14/ZNF8/DLX1/ONECUT1/TOB1/SMURF2/HNF4A/ZBTB7A/SKOR1/HES1/TFAP2B/TP53/EP300/SNW1/DDX5/ZNF451/PML/MSX2/HES5/SMAD1/NKX2-1/CREBBP/SMAD7/HIVEP1/SKOR2	69
BP	GO:0045445	myoblast differentiation	27/1855	84/18670	1.88027e-08	2.94262e-07	2.17468e-07	EPAS1/PITX1/MEF2C/MYOCD/TCF7L2/RBPJ/ZFP36L1/MYOG/SRF/PPARD/MAPK14/ID3/MYOD1/REST/RB1/TBX3/DDX5/MAML1/DDIT3/SOX8/TBX2/MYF6/SOX9/ISL1/HINFP/SOX15/MYF5	27
BP	GO:0071772	response to BMP	42/1855	170/18670	1.90741e-08	2.96656e-07	2.19237e-07	EGR1/LEF1/SCX/SMAD9/SOX11/GATA3/FOXD1/RUNX2/GATA5/SKI/DLX5/GATA4/RBPJ/ZNF423/SMAD4/HEYL/ID1/MSX1/SKIL/NKX2-5/ETV2/HIPK2/SMAD5/ABL1/SMAD2/ZNF8/DLX1/TOB1/SMURF2/SKOR1/GATA6/HES1/TFAP2B/PHOX2B/DDX5/MSX2/HES5/SMAD1/SMAD7/SOX9/HIVEP1/SKOR2	42
BP	GO:0071773	cellular response to BMP stimulus	42/1855	170/18670	1.90741e-08	2.96656e-07	2.19237e-07	EGR1/LEF1/SCX/SMAD9/SOX11/GATA3/FOXD1/RUNX2/GATA5/SKI/DLX5/GATA4/RBPJ/ZNF423/SMAD4/HEYL/ID1/MSX1/SKIL/NKX2-5/ETV2/HIPK2/SMAD5/ABL1/SMAD2/ZNF8/DLX1/TOB1/SMURF2/SKOR1/GATA6/HES1/TFAP2B/PHOX2B/DDX5/MSX2/HES5/SMAD1/SMAD7/SOX9/HIVEP1/SKOR2	42
BP	GO:0097152	mesenchymal cell apoptotic process	10/1855	13/18670	1.97808e-08	3.05747e-07	2.25956e-07	PAX2/MSX1/TBX1/HIF1A/HNF1B/MSX2/ETV6/SOX9/POU3F4/PAX8	10
BP	GO:1902894	negative regulation of pri-miRNA transcription by RNA polymerase II	10/1855	13/18670	1.97808e-08	3.05747e-07	2.25956e-07	PPARA/NFIB/HDAC4/NFATC3/NFATC4/SRF/PPARD/RELA/YY1/SOX9	10
BP	GO:0009948	anterior/posterior axis specification	20/1855	50/18670	1.9913e-08	3.06845e-07	2.26767e-07	WT1/ETS2/SIX2/LHX1/SKI/SMAD4/SRF/TBX6/CDX1/HEY2/LDB1/HOXD8/CTNNB1/TBX3/FOXA2/CDX2/OTX2/DDIT3/CDX4/NEUROG1	20
BP	GO:0002761	regulation of myeloid leukocyte differentiation	33/1855	117/18670	2.02867e-08	3.11643e-07	2.30313e-07	TAL1/IRF7/KLF10/LEF1/FOS/TFE3/JUN/MITF/RARA/ZFPM1/HOXA7/ZNF675/HAX1/ZFP36L1/TRAF6/MYC/NME2/PIAS3/POU4F1/CREB1/CTNNB1/GATA2/RB1/ESRRA/ID2/FOXP1/NF1/POU4F2/CTNNBIP1/MAFB/ZBTB46/CEBPB/LTF	33
BP	GO:0048596	embryonic camera-type eye morphogenesis	14/1855	26/18670	2.65517e-08	4.06639e-07	3.00518e-07	PROX1/SOX11/SIX3/ZEB1/PAX2/TFAP2A/KDM2B/TWIST1/HIPK2/ARID1A/FOXF2/TBX2/PAX6/SP3	14
BP	GO:0072091	regulation of stem cell proliferation	24/1855	70/18670	2.80397e-08	4.28119e-07	3.16392e-07	SOX17/HMGB2/SOX11/OVOL2/OVOL1/SIX3/HMGA2/ZFP36L1/OTP/SOX18/DMRTA2/SNAI2/VAX1/ZNF335/CTNNB1/EIF2AK2/HIF1A/TBX3/TP53/NF1/PAX6/NANOG/NR2E1/GLI3	24
BP	GO:0045639	positive regulation of myeloid cell differentiation	28/1855	91/18670	3.0161e-08	4.59107e-07	3.39293e-07	STAT5B/TAL1/KLF10/LEF1/HOXA5/FOS/JUN/HMGB2/STAT1/HAX1/ZFP36L1/TRAF6/ETS1/POU4F1/ZNF16/CREB1/FOXO3/MAPK14/ARNT/MED1/GATA2/HIF1A/RB1/ID2/POU4F2/CTNNBIP1/GATA1/STAT3	28
BP	GO:0021772	olfactory bulb development	15/1855	30/18670	3.13394e-08	4.74162e-07	3.50419e-07	LHX2/SKI/DLX5/ATF5/SALL3/DLX2/EOMES/SRF/ARX/FEZF1/GSX2/ID2/NR2E1/SALL1/UNCX	15
BP	GO:1904837	beta-catenin-TCF complex assembly	15/1855	30/18670	3.13394e-08	4.74162e-07	3.50419e-07	RUVBL1/SMARCA4/LEF1/TLE3/MEN1/TCF7L2/HDAC1/MYC/TCF7L1/TCF7/CTNNB1/KAT5/EP300/TRRAP/CREBBP	15
BP	GO:0048839	inner ear development	45/1855	192/18670	3.36082e-08	5.06958e-07	3.74656e-07	CEBPA/MCM2/GBX2/SIX4/OTX1/MAF/PROX1/GATA3/NR4A3/HMX2/DLX5/RBPJ/ZEB1/PAX2/SOX2/TFAP2A/GRHL3/ZIC1/DLX6/TBX1/HMX3/HOXA1/MYCL/HEY2/SIX1/ESRRB/POU4F3/LHX3/GLI2/CEBPD/GATA2/NEUROD1/HESX1/HES1/PHOX2B/PRRX1/HES5/SOX9/ATOH1/MAFB/POU3F4/FOXI1/PAX8/GLI3/NEUROG1	45
BP	GO:0060688	regulation of morphogenesis of a branching structure	21/1855	56/18670	3.40881e-08	5.12653e-07	3.78865e-07	SIX4/SIX2/LHX1/PAX2/ETV5/ESR1/SNAI2/SHOX2/ABL1/SIX1/RXRA/CTNNB1/HOXD13/AR/PHB2/HNF1B/SOX8/SOX9/BCL11A/HOXB7/PAX8	21
BP	GO:0110110	positive regulation of animal organ morphogenesis	26/1855	81/18670	3.54412e-08	5.31406e-07	3.92724e-07	WT1/HOXC11/SIX4/FOXP2/GATA3/LHX1/GATA5/RBPJ/PAX2/SMAD4/TFAP2A/MYC/TWIST1/HAND2/VDR/HOXA11/SIX1/MED1/CTNNB1/AR/SOX8/SOX9/TNFAIP3/HOXB7/MESP1/PAX8	26
BP	GO:0002287	alpha-beta T cell activation involved in immune response	22/1855	61/18670	3.69676e-08	5.50994e-07	4.072e-07	FOXP3/LEF1/BCL6/BCL3/GATA3/RARA/ZFPM1/BATF/ZBTB7B/RELB/RORA/MYB/STAT6/EOMES/RORC/HLX/NFKBIZ/FOXP1/TBX21/SMAD7/IRF4/STAT3	22
BP	GO:0002293	alpha-beta T cell differentiation involved in immune response	22/1855	61/18670	3.69676e-08	5.50994e-07	4.072e-07	FOXP3/LEF1/BCL6/BCL3/GATA3/RARA/ZFPM1/BATF/ZBTB7B/RELB/RORA/MYB/STAT6/EOMES/RORC/HLX/NFKBIZ/FOXP1/TBX21/SMAD7/IRF4/STAT3	22
BP	GO:1990440	positive regulation of transcription from RNA polymerase II promoter in response to endoplasmic reticulum stress	9/1855	11/18670	4.23256e-08	6.28981e-07	4.64834e-07	CREB3L1/ATF3/ATF6B/CREB3L3/ATF6/TP53/DDIT3/ATF4/CEBPB	9
BP	GO:0042476	odontogenesis	35/1855	132/18670	4.30339e-08	6.37615e-07	4.71215e-07	FOXO1/LEF1/PPARA/TP63/RUNX2/PAX9/HDAC1/TFAP2A/OSR1/DLX3/MSX1/TRAF6/DMRT3/NKX2-3/TWIST1/HDAC2/DLX2/HAND2/TBX1/SP6/ZNF22/DLX1/ID3/GLI2/CTNNB1/ATF2/LHX8/OSR2/HAND1/NFIC/BCL11B/PITX2/MSX2/FOXC1/GLI3	35
BP	GO:0046631	alpha-beta T cell activation	36/1855	138/18670	4.37441e-08	6.44942e-07	4.7663e-07	FOXP3/LEF1/ZBTB16/BCL6/BCL3/GATA3/PAX1/RARA/ZFPM1/BATF/ZBTB7B/RELB/SATB1/RORA/NKX2-3/IRF1/MYB/STAT6/EOMES/CBFB/ELF4/TCF7/ABL1/RORC/HLX/NFKBIZ/PRDM1/ZNF683/FOXP1/TBX21/BCL11B/SMAD7/IRF4/STAT3/RUNX3/GLI3	36
BP	GO:0032330	regulation of chondrocyte differentiation	20/1855	52/18670	4.3786e-08	6.44942e-07	4.7663e-07	NKX3-2/ZBTB16/MAF/SIX2/RUNX2/SOX5/TRPS1/ZNF219/RARB/SNAI2/SHOX2/HOXA11/SMAD3/SOX6/GLI2/CTNNB1/RELA/RARG/SOX9/GLI3	20
BP	GO:0051147	regulation of muscle cell differentiation	43/1855	181/18670	4.43991e-08	6.52055e-07	4.81887e-07	EZH2/MEF2C/DNMT1/FOXO4/MYOCD/PPARA/TCF3/PROX1/HDAC4/RBPJ/ZEB1/NFATC2/SMAD4/BHLHE41/MSX1/MYOG/BHLHA15/NFATC3/MECP2/MEF2A/PIAS1/SIRT1/NKX2-5/PIN1/TBX1/SRF/HDAC5/HEY2/SHOX2/ABL1/MAPK14/SOX6/NFATC1/CTNNB1/MYOD1/YY1/MAML1/HDAC9/MYF6/MESP1/MYF5/PRDM6/MIR133B	43
BP	GO:0051100	negative regulation of binding	41/1855	169/18670	4.86001e-08	7.11665e-07	5.2594e-07	E2F1/LHX2/PER2/LEF1/PPARA/JUN/SOX11/ZFPM1/ZNF675/ID4/HMGA2/ZFP90/BTAF1/TFAP4/ID1/ADNP/MSX1/HDAC2/ZNF462/PIN1/HAND2/NFATC4/HEY2/TAF1/GTF2F1/ID3/NKX3-1/IFI16/NFKBIA/HEY1/HAND1/IL10/ID2/DDIT3/MSX2/SP100/CTNNBIP1/GATA1/ISL1/ZNF304/SIN3A	41
BP	GO:0035883	enteroendocrine cell differentiation	14/1855	27/18670	5.00931e-08	7.29263e-07	5.38946e-07	INSM1/MEN1/NKX6-1/NKX2-2/PDX1/HNF4A/NEUROD1/ARNTL/GATA6/HES1/RFX6/PAX6/CLOCK/RFX3	14
BP	GO:2000144	positive regulation of DNA-templated transcription, initiation	14/1855	27/18670	5.00931e-08	7.29263e-07	5.38946e-07	JUN/MITF/ESR1/TWIST1/NKX2-5/SRF/CREB1/TAF1/CTNNB1/TP53/HNF1B/GTF2B/FOSL1/HNF1A	14
BP	GO:0048713	regulation of oligodendrocyte differentiation	17/1855	39/18670	5.02408e-08	7.29293e-07	5.38968e-07	PPARG/NKX2-2/HDAC1/ID4/HDAC2/DLX2/OLIG2/ZNF365/DLX1/CTNNB1/HES1/ZNF488/GSX2/ID2/TP73/HES5/NF1	17
BP	GO:0023019	signal transduction involved in regulation of gene expression	12/1855	20/18670	5.2629e-08	7.61751e-07	5.62955e-07	PARP1/SOX17/MSX1/TBX6/SMAD3/SMAD2/HNF4A/NEUROD1/MSX2/PAX6/MESP1/GSC	12
BP	GO:0030858	positive regulation of epithelial cell differentiation	23/1855	67/18670	5.29375e-08	7.61814e-07	5.63002e-07	ATOH8/FOXJ1/ZEB2/NKX6-1/LHX1/OVOL2/PAX2/NME2/ETV2/VDR/MED1/CTNNB1/NCOA3/FOXN1/TRIM16/SOX9/PAX6/ATOH1/MESP1/PAX8/VEZF1/FOXC1/RFX3	23
BP	GO:0061371	determination of heart left/right asymmetry	23/1855	67/18670	5.29375e-08	7.61814e-07	5.63002e-07	SOX17/MEF2C/FOXH1/GATA4/OVOL2/SETDB2/SOX18/NKX2-5/HAND2/TBX1/SRF/TBX6/ZIC3/TBX20/SMAD3/LBX1/FOXN4/HIF1A/HAND1/TBX3/NOTO/TBX2/MESP1	23
BP	GO:0021988	olfactory lobe development	15/1855	31/18670	5.51375e-08	7.88938e-07	5.83048e-07	LHX2/SKI/DLX5/ATF5/SALL3/DLX2/EOMES/SRF/ARX/FEZF1/GSX2/ID2/NR2E1/SALL1/UNCX	15
BP	GO:0045648	positive regulation of erythrocyte differentiation	15/1855	31/18670	5.51375e-08	7.88938e-07	5.83048e-07	STAT5B/TAL1/HMGB2/STAT1/ETS1/ZNF16/FOXO3/MAPK14/ARNT/MED1/GATA2/HIF1A/ID2/GATA1/STAT3	15
BP	GO:0051091	positive regulation of DNA-binding transcription factor activity	55/1855	261/18670	5.53151e-08	7.89225e-07	5.83259e-07	PPARG/ESR2/ARID5B/SMARCA4/MYOCD/TCF3/NKX6-1/NKX2-2/HDAC4/FOXA1/ZIC2/COPS5/SMARCB1/NFKB2/TRAF6/ESR1/RBCK1/SRF/HIPK2/HDAC5/PPARGC1A/NPM1/SMAD3/CRTC3/IKBKB/TAF1/GTF2A2/TRIM22/NKX3-1/NEUROG3/CTNNB1/LRRFIP1/EIF2AK2/NEUROD1/ZBTB7A/ATF2/AR/RELA/NHLH2/IL10/EP300/TRIM25/NEUROG2/PHB2/DDIT3/CEBPG/FOSL1/NFKB1/TP53BP1/CRTC1/STAT3/CLOCK/NEUROD2/LTF/NEUROG1	55
BP	GO:0021527	spinal cord association neuron differentiation	10/1855	14/18670	6.30243e-08	8.96664e-07	6.6266e-07	TAL1/PAX7/ASCL1/LHX1/LBX1/LHX5/LHX3/GSX2/LMO4/GSX1	10
BP	GO:0035065	regulation of histone acetylation	20/1855	53/18670	6.37797e-08	9.04841e-07	6.68703e-07	FOXP3/MYOCD/GATA3/BRCA1/KMT2A/SMAD4/SMARCB1/TWIST1/SIRT1/SNAI2/CTBP1/SPI1/PPARGC1A/GATA2/KAT7/ZNF451/CTCF/ISL1/BRD7/SIN3A	20
BP	GO:0048469	cell maturation	42/1855	177/18670	6.5761e-08	9.30313e-07	6.87528e-07	PPARG/EPAS1/CEBPA/TAL1/HOXB13/HOXA5/BRCA2/ASCL1/LHX6/KLF2/NKX6-1/GATA3/RUNX2/FOXA1/SIX3/IRX5/ERCC2/BHLHA15/MECP2/SOX18/SIRT2/CBFB/TBX6/FOXO3/NR4A2/CTNNB1/GATA2/L3MBTL3/ZBTB7A/HIF1A/VSX1/HES1/RB1/PGR/POU2F2/TFCP2L1/ID2/HES5/SOX8/FEV/BCL11A/RFX3	42
BP	GO:0042093	T-helper cell differentiation	21/1855	58/18670	6.95691e-08	9.81414e-07	7.25292e-07	FOXP3/LEF1/BCL6/BCL3/GATA3/RARA/ZFPM1/BATF/ZBTB7B/RELB/RORA/MYB/STAT6/RORC/HLX/NFKBIZ/FOXP1/TBX21/SMAD7/IRF4/STAT3	21
BP	GO:0003407	neural retina development	23/1855	68/18670	7.25176e-08	1.02014e-06	7.53909e-07	SMARCA4/THRB/LHX1/SIX3/IRX5/TFAP2A/DLX2/HIPK2/TOPORS/DLX1/RORB/FOXN4/NEUROD1/NRL/VSX1/PTF1A/TFAP2B/NEUROD4/ZHX2/POU4F2/SOX8/SOX9/ATOH7	23
BP	GO:0007530	sex determination	13/1855	24/18670	7.69468e-08	1.0734e-06	7.93271e-07	WT1/SIX4/TCF21/DMRT1/CITED2/SOX3/FOXL2/AR/SF1/NR5A1/NR0B1/SOX9/SRY	13
BP	GO:0021871	forebrain regionalization	13/1855	24/18670	7.69468e-08	1.0734e-06	7.93271e-07	LHX2/EMX1/LHX1/EMX2/SIX3/DMRTA2/EOMES/FEZF1/FEZF2/GSX2/NKX2-1/PAX6/GLI3	13
BP	GO:0021895	cerebral cortex neuron differentiation	13/1855	24/18670	7.69468e-08	1.0734e-06	7.93271e-07	ASCL1/LHX6/EMX1/ID4/DLX2/EOMES/ARX/ZNF335/FEZF2/DLX1/NKX2-1/SIN3A/NR2E1	13
BP	GO:0060428	lung epithelium development	16/1855	36/18670	8.92421e-08	1.24146e-06	9.17472e-07	FOXJ1/HOXA5/ASCL1/THRB/FOXP2/KLF2/NFIB/RBPJ/FOXA1/GRHL2/SPDEF/THRA/CREB1/GATA6/NKX2-1/SOX9	16
BP	GO:0045686	negative regulation of glial cell differentiation	14/1855	28/18670	9.1011e-08	1.25907e-06	9.30488e-07	NKX6-1/LIN28A/ID4/DLX2/NR1D1/DLX1/CTNNB1/MBD1/HES1/ID2/HES5/NF1/NR2E1/NKX6-2	14
BP	GO:0060260	regulation of transcription initiation from RNA polymerase II promoter	14/1855	28/18670	9.1011e-08	1.25907e-06	9.30488e-07	THRA/ESR1/NKX2-5/SRF/HEY2/CREB1/TAF1/DR1/TP53/ZNF451/HNF1B/GTF2B/CTNNBIP1/HNF1A	14
BP	GO:0061005	cell differentiation involved in kidney development	20/1855	54/18670	9.18744e-08	1.26751e-06	9.36727e-07	KLF15/WT1/FOXJ1/MEF2C/TCF21/SIX2/GATA3/LHX1/STAT1/PAX2/GLIS2/OSR1/WWTR1/POU3F3/CTNNB1/HES1/FOXC2/PAX8/GLI3/SALL1	20
BP	GO:0048485	sympathetic nervous system development	12/1855	21/18670	1.11655e-07	1.53618e-06	1.13528e-06	ASCL1/INSM1/TP63/SOX11/GATA3/SOX4/HAND2/CTNNB1/TFAP2B/PHOX2B/NF1/PHOX2A	12
BP	GO:0032526	response to retinoic acid	30/1855	108/18670	1.27881e-07	1.7546e-06	1.2967e-06	PPARG/KLF4/RXRG/ASCL1/HOXA2/RARA/SREBF1/PAX2/OSR1/NCOA1/RARB/MYOG/HDAC2/MYB/ATM/TBX1/ASXL1/CREB1/RXRA/RORB/TEAD2/ZNF35/ADNP2/CYP26A1/RARG/TRIM16/SNW1/PHB2/SOX9/RXRB	30
BP	GO:0002294	CD4-positive, alpha-beta T cell differentiation involved in immune response	21/1855	60/18670	1.36656e-07	1.86987e-06	1.38189e-06	FOXP3/LEF1/BCL6/BCL3/GATA3/RARA/ZFPM1/BATF/ZBTB7B/RELB/RORA/MYB/STAT6/RORC/HLX/NFKBIZ/FOXP1/TBX21/SMAD7/IRF4/STAT3	21
BP	GO:0031076	embryonic camera-type eye development	16/1855	37/18670	1.42747e-07	1.94789e-06	1.43955e-06	PROX1/SOX11/RARA/SIX3/ZEB1/PAX2/TFAP2A/KDM2B/TWIST1/HIPK2/ARID1A/FOXF2/RARG/TBX2/PAX6/SP3	16
BP	GO:0048557	embryonic digestive tract morphogenesis	11/1855	18/18670	1.48678e-07	2.02331e-06	1.49529e-06	TCF21/SOX11/SIX2/OVOL2/TCF7/SHOX2/HLX/ID2/FOXF1/HNF1B/GLI3	11
BP	GO:0071559	response to transforming growth factor beta	53/1855	255/18670	1.53533e-07	2.07667e-06	1.53472e-06	PARP1/NR3C1/MEF2C/FOS/SCX/MEN1/MYOCD/FOXH1/SMAD9/JUN/ONECUT2/SOX11/ZNF703/SKI/SOX5/PRDM16/OVOL2/ZEB1/SMAD4/ID1/ZFP36L1/CITED2/SKIL/HDAC2/SIRT1/PIN1/ING2/ANKRD1/HIPK2/SMAD5/CREB1/PPARGC1A/SMAD3/SMAD2/DLX1/ONECUT1/SOX6/SMURF2/ZBTB7A/SKOR1/TP53/EP300/SNW1/ZNF451/PML/SMAD1/NKX2-1/CREBBP/SMAD7/SOX9/ZFHX3/RUNX3/SKOR2	53
BP	GO:0048934	peripheral nervous system neuron differentiation	9/1855	12/18670	1.54258e-07	2.07667e-06	1.53472e-06	ONECUT2/ETV1/ISL2/HOXD9/POU4F1/HAND2/HOXD10/ISL1/RUNX3	9
BP	GO:0048935	peripheral nervous system neuron development	9/1855	12/18670	1.54258e-07	2.07667e-06	1.53472e-06	ONECUT2/ETV1/ISL2/HOXD9/POU4F1/HAND2/HOXD10/ISL1/RUNX3	9
BP	GO:2001053	regulation of mesenchymal cell apoptotic process	9/1855	12/18670	1.54258e-07	2.07667e-06	1.53472e-06	PAX2/MSX1/TBX1/HIF1A/HNF1B/MSX2/SOX9/POU3F4/PAX8	9
BP	GO:0044030	regulation of DNA methylation	14/1855	29/18670	1.59848e-07	2.14617e-06	1.58608e-06	PARP1/WT1/BRCA1/GRHL2/KMT2A/MYC/MECP2/SPI1/RLF/MBD3/MBD2/MBD1/DNMT3L/PRDM14	14
BP	GO:0048844	artery morphogenesis	24/1855	76/18670	1.66993e-07	2.2361e-06	1.65254e-06	MYOCD/FOXH1/PROX1/RBPJ/SOX4/HAND2/TBX1/HOXA1/SRF/HEY2/SIX1/HEY1/ARID2/PRDM1/HES1/TFAP2B/FOXF1/PRRX1/FOXC2/NF1/TBX2/NOTCH3/SMAD7/FOXC1	24
BP	GO:0045599	negative regulation of fat cell differentiation	19/1855	51/18670	1.72452e-07	2.29692e-06	1.69749e-06	E2F1/FOXO1/TRIB3/RUNX1T1/GATA3/ZFPM1/ZFPM2/ID4/RORA/SIRT1/JDP2/SIRT2/WWTR1/ASXL1/SMAD3/GATA2/ARNTL/DDIT3/MSX2	19
BP	GO:0048641	regulation of skeletal muscle tissue development	19/1855	51/18670	1.72452e-07	2.29692e-06	1.69749e-06	SOX17/MEF2C/SIX4/MYOCD/NR1D2/HDAC4/MYOG/TWIST1/YBX3/TBX1/SHOX2/SIX1/CTNNB1/ARNTL/MYOD1/DDX5/HDAC9/MYF6/MYF5	19
BP	GO:0006977	DNA damage response, signal transduction by p53 class mediator resulting in cell cycle arrest	20/1855	56/18670	1.84759e-07	2.44781e-06	1.809e-06	E2F8/E2F1/E2F7/PLAGL1/TFDP2/SOX4/RBL2/ARID3A/TFDP1/ZNF385A/ATM/BTG2/MDM2/MDM4/TP53/EP300/PML/CNOT7/E2F4/CNOT8	20
BP	GO:0090183	regulation of kidney development	20/1855	56/18670	1.84759e-07	2.44781e-06	1.809e-06	EGR1/WT1/SIX4/SIX2/GATA3/LHX1/FOXD1/STAT1/LIN28A/PAX2/OSR1/MYC/WWTR1/SIX1/CTNNB1/HNF1B/SOX8/SOX9/HOXB7/PAX8	20
BP	GO:0008630	intrinsic apoptotic signaling pathway in response to DNA damage	29/1855	104/18670	1.88382e-07	2.48922e-06	1.8396e-06	E2F1/BRCA2/MIF/TP63/BCL3/PIAS4/BRCA1/HNRNPK/XPA/SKIL/NACC2/SIRT1/ZNF385A/SNAI2/ATM/ING2/NFATC4/HIC1/HIPK2/TOPORS/ABL1/NUPR1/IFI16/TP53/EP300/SNW1/TP73/PML/SNAI1	29
BP	GO:0042692	muscle cell differentiation	71/1855	385/18670	2.05656e-07	2.71033e-06	2.00301e-06	EZH2/WT1/SMYD3/MEF2C/DNMT1/FOXO4/SIX4/MYOCD/CACYBP/PPARA/BIN1/TCF3/PROX1/SKI/GATA4/RARA/HDAC4/RBPJ/ZEB1/NFATC2/SMAD4/BHLHE41/MSX1/RORA/RARB/MYOG/BHLHA15/NFATC3/MECP2/MEF2A/PIAS1/SIRT1/NKX2-5/PIN1/TBX1/NFATC4/SRF/ANKRD1/HDAC5/HEY2/TBX5/SHOX2/ABL1/MAPK14/SIX1/RXRA/KLF5/ARID1A/SOX6/NFATC1/CTNNB1/HEY1/MYOD1/GATA6/HES1/RB1/TBX3/BARX2/YY1/FOXF1/MAML1/TBX2/HDAC9/MYF6/SOX9/MESP1/HIRA/NKX2-6/MYF5/PRDM6/MI…	71
BP	GO:0009791	post-embryonic development	26/1855	88/18670	2.29643e-07	3.01061e-06	2.22493e-06	KLF4/CSRNP1/ARID5B/HMGN1/KDM5B/EMX1/FOXP2/GATA3/LHX1/ALX4/ATF5/ERCC2/NKX2-3/MECP2/TAL2/ATM/PLAGL2/ABL1/SMAD2/ATRX/SOX6/NR4A2/HELT/PRDM1/BCL11B/ASH1L	26
BP	GO:0048644	muscle organ morphogenesis	26/1855	88/18670	2.29643e-07	3.01061e-06	2.22493e-06	ARID5B/PAX7/FOXH1/PROX1/ZFPM1/RBPJ/ZFPM2/SMAD4/TCF15/NKX2-5/POU4F1/TBX1/ANKRD1/HEY2/TBX20/SHOX2/RXRA/MED1/HAND1/FOXC2/MYF6/SMAD7/ISL1/GSC/FOXC1/MYF5	26
BP	GO:0061035	regulation of cartilage development	23/1855	72/18670	2.37858e-07	3.11016e-06	2.2985e-06	NKX3-2/SCX/ZBTB16/MAF/SIX2/RUNX2/SOX5/RARA/TRPS1/ZNF219/RARB/SNAI2/SHOX2/HOXA11/SMAD3/SOX6/GLI2/CTNNB1/RELA/RARG/SMAD1/SOX9/GLI3	23
BP	GO:0010092	specification of animal organ identity	15/1855	34/18670	2.55018e-07	3.31723e-06	2.45152e-06	HOXC11/MEF2C/FOXH1/GATA5/RBPJ/PAX2/TBR1/HOXA11/SIX1/CTNNB1/AR/ISL1/MESP1/PAX8/GLI3	15
BP	GO:0048566	embryonic digestive tract development	15/1855	34/18670	2.55018e-07	3.31723e-06	2.45152e-06	TCF21/SOX11/SIX2/OVOL2/RARB/TCF7/SHOX2/GLI2/HLX/FOXF2/ID2/FOXF1/HNF1B/GLI3/SALL1	15
BP	GO:0072431	signal transduction involved in mitotic G1 DNA damage checkpoint	20/1855	57/18670	2.58174e-07	3.34091e-06	2.46903e-06	E2F8/E2F1/E2F7/PLAGL1/TFDP2/SOX4/RBL2/ARID3A/TFDP1/ZNF385A/ATM/BTG2/MDM2/MDM4/TP53/EP300/PML/CNOT7/E2F4/CNOT8	20
BP	GO:1902400	intracellular signal transduction involved in G1 DNA damage checkpoint	20/1855	57/18670	2.58174e-07	3.34091e-06	2.46903e-06	E2F8/E2F1/E2F7/PLAGL1/TFDP2/SOX4/RBL2/ARID3A/TFDP1/ZNF385A/ATM/BTG2/MDM2/MDM4/TP53/EP300/PML/CNOT7/E2F4/CNOT8	20
BP	GO:0071695	anatomical structure maturation	49/1855	232/18670	2.68835e-07	3.46992e-06	2.56437e-06	PPARG/EPAS1/CEBPA/TAL1/HOXB13/HOXA5/BRCA2/ASCL1/LHX6/KLF2/NKX6-1/GATA3/RUNX2/RBPJ/FOXA1/SIX3/IRX5/PAX2/ERCC2/BHLHA15/MECP2/SOX18/SIRT2/CBFB/TBX6/FOXO3/NR4A2/CTNNB1/GATA2/L3MBTL3/ZBTB7A/HIF1A/VSX1/HES1/RB1/PGR/POU2F2/TFCP2L1/ID2/DDIT3/MSX2/HES5/NF1/SOX8/FEV/BCL11A/LYL1/LTF/RFX3	49
BP	GO:0033002	muscle cell proliferation	50/1855	239/18670	2.77193e-07	3.56859e-06	2.63729e-06	PPARG/KLF4/MEF2C/DNMT1/MYOCD/JUN/TCF7L2/NR4A3/HDAC4/STAT1/RBPJ/ZFPM2/JARID2/MEIS1/TRAF6/MYOG/MYB/NKX2-5/XRCC5/FOXJ2/HEY2/TBX20/PPARGC1A/TBX5/PPARD/MAPK14/SIX1/RXRA/GLI1/MDM2/CTNNB1/XRCC6/SIX5/ARID2/SF1/GATA6/MEF2D/IL10/ID2/FOXP1/TP73/FOXC2/HES5/SMAD1/TBX2/NOTCH3/CTNNBIP1/TNFAIP3/STAT3/FOXC1	50
BP	GO:0071824	protein-DNA complex subunit organization	57/1855	288/18670	3.00607e-07	3.8601e-06	2.85272e-06	RAD51/CENPA/SOX12/PARP1/MCM2/SMYD3/RUVBL1/SMARCA4/CENPX/CENPS/HMGA1/HMGB2/RBBP7/PTMA/UBTF/SMARCB1/TCF4/THRA/MCM5/ERCC2/ESR1/MYC/XPA/PIAS1/SRCAP/XPC/NFE2/DDB1/HEY2/CREB1/BRF2/NPM1/TAF1/GTF2A2/ATRX/ARID1A/BDP1/TERF1/DDB2/ARID2/DR1/SMARCA1/RB1/TBPL1/TP53/TBPL2/CENPT/HNF1B/GTF2B/SOX9/CTCF/PRDM9/HIRA/KAT6A/TBP/DMAP1/BAZ2A	57
BP	GO:0048738	cardiac muscle tissue development	49/1855	233/18670	3.08153e-07	3.94688e-06	2.91686e-06	WT1/MEF2C/MYOCD/CACYBP/FOXH1/PPARA/PROX1/GATA5/GATA4/RARA/ZFPM1/RBPJ/ZFPM2/SMAD4/JARID2/MEIS1/RARB/MEF2A/NKX2-5/POU4F1/PIN1/SRF/ANKRD1/HEY2/CREB1/TBX20/TBX5/MAPK14/RXRA/ARID1A/MED1/SOX6/GLI1/ARID2/GATA6/HAND1/TBX3/YY1/ID2/TP73/MAML1/FOXC2/SMAD1/TBX2/SMAD7/ISL1/MESP1/NKX2-6/FOXC1	49
BP	GO:0042693	muscle cell fate commitment	11/1855	19/18670	3.21273e-07	4.09398e-06	3.02557e-06	WT1/MEF2C/RBPJ/MYOG/NKX2-5/TBX1/MYOD1/TBX3/TBX2/MYF6/MYF5	11
BP	GO:0072074	kidney mesenchyme development	11/1855	19/18670	3.21273e-07	4.09398e-06	3.02557e-06	WT1/SIX4/TCF21/SIX2/FOXD1/STAT1/PAX2/SMAD4/OSR1/MYC/SIX1	11
BP	GO:0002292	T cell differentiation involved in immune response	22/1855	68/18670	3.37329e-07	4.28767e-06	3.16871e-06	FOXP3/LEF1/BCL6/BCL3/GATA3/RARA/ZFPM1/BATF/ZBTB7B/RELB/RORA/MYB/STAT6/EOMES/RORC/HLX/NFKBIZ/FOXP1/TBX21/SMAD7/IRF4/STAT3	22
BP	GO:0060041	retina development in camera-type eye	36/1855	149/18670	3.48597e-07	4.41968e-06	3.26627e-06	LHX2/SMARCA4/THRB/PROX1/LHX1/SKI/SIX3/IRX5/PAX2/TFAP2A/ZNF513/DLX2/VAX2/HIPK2/TGIF2/TOPORS/DLX1/NR2E3/MED1/RORB/MAX/FOXN4/NEUROD1/HIF1A/NRL/VSX1/PTF1A/TFAP2B/NEUROD4/ZHX2/POU4F2/SOX8/SOX9/PAX6/NR2E1/ATOH7	36
BP	GO:0003211	cardiac ventricle formation	8/1855	10/18670	3.50719e-07	4.43535e-06	3.27785e-06	MEF2C/SOX11/SOX4/NKX2-5/HAND2/TBX5/HAND1/MESP1	8
BP	GO:0010948	negative regulation of cell cycle process	67/1855	361/18670	3.53548e-07	4.45988e-06	3.29597e-06	PTTG1/RAD51/EZH2/E2F8/E2F1/E2F7/KLF4/FOXN3/MLXIPL/KAT2B/FOXO4/MEN1/BCL6/PLAGL1/MIF/EHMT2/TFDP2/PCGF2/RBBP7/BRCA1/OVOL1/SOX4/ATF5/HMGA2/TFAP4/RBL2/RBL1/ZFP36L1/ARID3A/TFDP1/BMI1/DMRT1/NACC2/ZNF385A/ATM/APC/ZNF207/FOXE3/NPM1/SUZ12/ZNF655/ATRX/BTG2/MDM2/MDM4/MAX/TERF1/ZNF268/MGA/GFI1B/RB1/CBX5/PCGF6/TP53/PHOX2B/TERF2/EP300/EED/PML/ZNF830/CNOT7/BRD7/DUX4/E2F4/E2F6/CNOT8/MIR133B	67
BP	GO:0042475	odontogenesis of dentin-containing tooth	26/1855	90/18670	3.74726e-07	4.71515e-06	3.48463e-06	FOXO1/LEF1/PPARA/TP63/RUNX2/HDAC1/DLX3/MSX1/TRAF6/DMRT3/NKX2-3/HDAC2/DLX2/HAND2/TBX1/DLX1/GLI2/CTNNB1/ATF2/LHX8/HAND1/NFIC/BCL11B/MSX2/FOXC1/GLI3	26
BP	GO:0051145	smooth muscle cell differentiation	23/1855	74/18670	4.14196e-07	5.1678e-06	3.81915e-06	MEF2C/DNMT1/FOXO4/MYOCD/ZEB1/NFATC2/NFATC3/MECP2/PIAS1/SIRT1/NFATC4/SRF/HEY2/SIX1/NFATC1/CTNNB1/HEY1/GATA6/HES1/FOXF1/SOX9/MESP1/PRDM6	23
BP	GO:0072395	signal transduction involved in cell cycle checkpoint	23/1855	74/18670	4.14196e-07	5.1678e-06	3.81915e-06	E2F8/E2F1/E2F7/PLAGL1/SOX11/TFDP2/BRCA1/SOX4/RBL2/ARID3A/TFDP1/ZNF385A/ATM/BTG2/MDM2/MDM4/TP53/EP300/CDC5L/PML/CNOT7/E2F4/CNOT8	23
BP	GO:0021543	pallium development	39/1855	169/18670	4.14697e-07	5.1678e-06	3.81915e-06	EZH2/LHX2/ZEB2/LEF1/ASCL1/LHX6/EMX1/FOXP2/PROX1/NR4A3/RARA/LMX1A/EMX2/HDAC1/ID4/NCOA1/PAX5/DLX2/DMRTA2/POU3F2/EOMES/SRF/ARX/TBR1/FEZF2/LHX5/DLX1/POU3F3/BTG2/CTNNB1/NEUROD1/HIF1A/NF1/NKX2-1/PAX6/ATOH1/NR2E1/GLI3/NEUROD6	39
BP	GO:0010463	mesenchymal cell proliferation	17/1855	44/18670	4.16279e-07	5.1678e-06	3.81915e-06	FOXP2/SIX2/NFIB/STAT1/ZEB1/OSR1/MSX1/MYC/HAND2/TBX1/SHOX2/SIX1/CTNNB1/FOXF1/PRRX1/SOX9/CTNNBIP1	17
BP	GO:0070897	transcription preinitiation complex assembly	17/1855	44/18670	4.16279e-07	5.1678e-06	3.81915e-06	SMARCA4/UBTF/SMARCB1/THRA/ESR1/CREB1/BRF2/TAF1/GTF2A2/BDP1/DR1/TBPL1/TP53/TBPL2/GTF2B/TBP/BAZ2A	17
BP	GO:0055012	ventricular cardiac muscle cell differentiation	10/1855	16/18670	4.17923e-07	5.1678e-06	3.81915e-06	MEF2C/MYOCD/PROX1/RARA/RARB/MEF2A/NKX2-5/HEY2/RXRA/NKX2-6	10
BP	GO:0072189	ureter development	10/1855	16/18670	4.17923e-07	5.1678e-06	3.81915e-06	GATA3/LHX1/EMX2/PAX2/OSR1/SIX1/NFIA/FOXF1/SOX8/SOX9	10
BP	GO:0071560	cellular response to transforming growth factor beta stimulus	51/1855	249/18670	4.2056e-07	5.1876e-06	3.83378e-06	PARP1/NR3C1/MEF2C/FOS/SCX/MEN1/MYOCD/FOXH1/SMAD9/JUN/ONECUT2/SOX11/ZNF703/SKI/SOX5/PRDM16/OVOL2/ZEB1/SMAD4/ID1/ZFP36L1/CITED2/SKIL/HDAC2/SIRT1/PIN1/ING2/ANKRD1/HIPK2/SMAD5/CREB1/PPARGC1A/SMAD3/SMAD2/DLX1/ONECUT1/SOX6/SMURF2/ZBTB7A/SKOR1/TP53/EP300/SNW1/ZNF451/PML/SMAD1/NKX2-1/CREBBP/SMAD7/SOX9/SKOR2	51
BP	GO:0061029	eyelid development in camera-type eye	9/1855	13/18670	4.56831e-07	5.62115e-06	4.15419e-06	JUN/SOX11/HDAC1/TFAP2A/GRHL3/TWIST1/HDAC2/SRF/OSR2	9
BP	GO:0045638	negative regulation of myeloid cell differentiation	26/1855	91/18670	4.75476e-07	5.83624e-06	4.31315e-06	TAL1/ZFP36/HOXA5/ZBTB16/MEIS2/RARA/ZFPM1/HOXA7/ZNF675/KLF13/GABPA/MEIS1/ZFP36L1/MYC/NME2/PIAS3/HOXA9/LDB1/NFKBIA/CTNNB1/GATA2/NF1/MAFB/ZBTB46/HOXB8/LTF	26
BP	GO:0072413	signal transduction involved in mitotic cell cycle checkpoint	20/1855	59/18670	4.9051e-07	5.97682e-06	4.41704e-06	E2F8/E2F1/E2F7/PLAGL1/TFDP2/SOX4/RBL2/ARID3A/TFDP1/ZNF385A/ATM/BTG2/MDM2/MDM4/TP53/EP300/PML/CNOT7/E2F4/CNOT8	20
BP	GO:1902402	signal transduction involved in mitotic DNA damage checkpoint	20/1855	59/18670	4.9051e-07	5.97682e-06	4.41704e-06	E2F8/E2F1/E2F7/PLAGL1/TFDP2/SOX4/RBL2/ARID3A/TFDP1/ZNF385A/ATM/BTG2/MDM2/MDM4/TP53/EP300/PML/CNOT7/E2F4/CNOT8	20
BP	GO:1902403	signal transduction involved in mitotic DNA integrity checkpoint	20/1855	59/18670	4.9051e-07	5.97682e-06	4.41704e-06	E2F8/E2F1/E2F7/PLAGL1/TFDP2/SOX4/RBL2/ARID3A/TFDP1/ZNF385A/ATM/BTG2/MDM2/MDM4/TP53/EP300/PML/CNOT7/E2F4/CNOT8	20
BP	GO:0035710	CD4-positive, alpha-beta T cell activation	26/1855	92/18670	6.00714e-07	7.30188e-06	5.3963e-06	FOXP3/LEF1/BCL6/BCL3/GATA3/PAX1/RARA/ZFPM1/BATF/ZBTB7B/RELB/SATB1/RORA/NKX2-3/MYB/STAT6/CBFB/RORC/HLX/NFKBIZ/FOXP1/TBX21/SMAD7/IRF4/STAT3/RUNX3	26
BP	GO:0042771	intrinsic apoptotic signaling pathway in response to DNA damage by p53 class mediator	17/1855	45/18670	6.07285e-07	7.36388e-06	5.44212e-06	BRCA2/MIF/TP63/BCL3/HNRNPK/SIRT1/ZNF385A/ING2/HIPK2/TOPORS/NUPR1/IFI16/TP53/EP300/SNW1/TP73/PML	17
BP	GO:0014855	striated muscle cell proliferation	24/1855	81/18670	6.25593e-07	7.56756e-06	5.59264e-06	MEF2C/RBPJ/ZFPM2/JARID2/MEIS1/MYOG/NKX2-5/HEY2/TBX20/TBX5/PPARD/MAPK14/SIX1/RXRA/GLI1/SIX5/ARID2/GATA6/TP73/FOXC2/SMAD1/TBX2/STAT3/FOXC1	24
BP	GO:0003215	cardiac right ventricle morphogenesis	11/1855	20/18670	6.49616e-07	7.78296e-06	5.75182e-06	FOXH1/GATA3/GATA4/SOX4/ZFPM2/NKX2-5/HAND2/HEY2/TBX20/HAND1/ISL1	11
BP	GO:0010002	cardioblast differentiation	11/1855	20/18670	6.49616e-07	7.78296e-06	5.75182e-06	MYOCD/GATA4/RBPJ/NKX2-5/EOMES/SRF/TBX5/GATA6/REST/TBX2/ISL1	11
BP	GO:0042474	middle ear morphogenesis	11/1855	20/18670	6.49616e-07	7.78296e-06	5.75182e-06	NKX3-2/HOXA2/SIX2/OSR1/MSX1/TSHZ1/TBX1/SIX1/OSR2/PRRX1/GSC	11
BP	GO:0060216	definitive hemopoiesis	11/1855	20/18670	6.49616e-07	7.78296e-06	5.75182e-06	TAL1/ZFPM1/MEIS1/HOXA9/CBFB/HOXB3/GATA2/GATA1/HOXB4/LYL1/SP3	11
BP	GO:0006383	transcription by RNA polymerase III	19/1855	55/18670	6.76531e-07	8.08608e-06	5.97584e-06	CEBPA/SNAPC2/BRCA1/ZNF345/SNAPC4/GTF3A/BRF2/ELL/BDP1/SNAPC5/ZNF76/NAB2/AR/TBPL1/TBPL2/CHD8/ZNF143/TBP/ZC3H8	19
BP	GO:0009855	determination of bilateral symmetry	32/1855	128/18670	6.82308e-07	8.12217e-06	6.00251e-06	SOX17/NKX3-2/FOXJ1/MEF2C/FOXH1/GATA4/OVOL2/SETDB2/CITED2/SOX18/NKX2-5/HAND2/TBX1/SRF/TBX6/ZIC3/TBX20/SMAD3/SMAD2/LBX1/CTNNB1/FOXN4/HIF1A/HAND1/TBX3/NOTO/FOXF1/PITX2/DDIT3/TBX2/MESP1/RFX3	32
BP	GO:0051402	neuron apoptotic process	49/1855	239/18670	6.82794e-07	8.12217e-06	6.00251e-06	MYBL2/PARP1/MEF2C/ASCL1/SIX4/THRB/TP63/JUN/GATA3/NR4A3/HDAC4/NONO/TFAP2A/EN1/ADNP/KDM2B/MECP2/MYB/POU4F1/PIN1/ATM/NFATC4/HIPK2/PPARGC1A/FOXO3/SIX1/DLX1/POU4F3/NR4A2/EN2/FOXQ1/BTG2/MAX/NUPR1/CTNNB1/BARHL1/ATF2/HIF1A/FOXB1/RB1/TFAP2B/TP53/PITX3/DDIT3/NF1/ATF4/ISL1/CEBPB/TFAP2D	49
BP	GO:0033598	mammary gland epithelial cell proliferation	13/1855	28/18670	7.87679e-07	9.34762e-06	6.90816e-06	HOXA5/BRCA2/KDM5B/GATA3/ZNF703/ESR1/STAT6/MED1/DEAF1/ID2/PHB2/RREB1/CEBPB	13
BP	GO:0009799	specification of symmetry	32/1855	129/18670	8.22009e-07	9.73196e-06	7.19219e-06	SOX17/NKX3-2/FOXJ1/MEF2C/FOXH1/GATA4/OVOL2/SETDB2/CITED2/SOX18/NKX2-5/HAND2/TBX1/SRF/TBX6/ZIC3/TBX20/SMAD3/SMAD2/LBX1/CTNNB1/FOXN4/HIF1A/HAND1/TBX3/NOTO/FOXF1/PITX2/DDIT3/TBX2/MESP1/RFX3	32
BP	GO:0002062	chondrocyte differentiation	31/1855	123/18670	8.38955e-07	9.90916e-06	7.32315e-06	NKX3-2/MEF2C/SCX/ZBTB16/MAF/SIX2/RUNX2/NFIB/SOX5/TRPS1/HMGA2/OSR1/ZNF219/RARB/SNAI2/SHOX2/HOXA11/SMAD3/MAPK14/SOX6/GLI2/CTNNB1/OSR2/RELA/MEF2D/RARG/CREB3L2/MSX2/SOX9/RUNX3/GLI3	31
BP	GO:0060443	mammary gland morphogenesis	17/1855	46/18670	8.74425e-07	1.03038e-05	7.61481e-06	KDM5B/ETV5/ESR1/STAT6/VDR/ELF3/MED1/GLI2/AR/TBX3/PGR/PHB2/PML/MSX2/TBX2/GLI3/BSX	17
BP	GO:0002064	epithelial cell development	44/1855	207/18670	8.94471e-07	1.05153e-05	7.77109e-06	NKX3-2/FOXJ1/HOXB13/HOXA5/INSM1/PROX1/NKX6-1/TP63/ONECUT2/NKX2-2/RARA/FOXA1/GRHL2/SIX3/SPDEF/ID1/RARB/ESR1/DMRT1/SOX18/PROX2/IKBKB/KLF5/ATRX/ONECUT1/CTNNB1/HNF4A/FOSL2/HIF1A/ARNTL/AR/PRDM1/PGR/RARG/TFCP2L1/BCL11B/FOXC2/SOX8/SOX9/PAX6/VEZF1/E2F4/CLOCK/RFX3	44
BP	GO:0006978	DNA damage response, signal transduction by p53 class mediator resulting in transcription of p21 class mediator	10/1855	17/18670	9.24165e-07	1.08136e-05	7.99155e-06	FOXM1/BRCA2/BRCA1/TFAP4/ZNF385A/HIPK2/TP53/KAT5/SP100/ING4	10
BP	GO:0043923	positive regulation by host of viral transcription	10/1855	17/18670	9.24165e-07	1.08136e-05	7.99155e-06	SMARCA4/LEF1/JUN/SMARCB1/TFAP4/SP1/EP300/SNW1/GTF2B/ZNF639	10
BP	GO:0051568	histone H3-K4 methylation	19/1855	56/18670	9.29063e-07	1.08456e-05	8.01517e-06	DNMT1/GATA3/BRCA1/KMT2A/WDR5/TET3/SMAD4/MYB/KMT2B/ZNF335/RLF/CTNNB1/CXXC1/GFI1/TET2/SNW1/ASH1L/CTCFL/PRDM9	19
BP	GO:0060218	hematopoietic stem cell differentiation	24/1855	83/18670	1.02266e-06	1.19104e-05	8.80212e-06	TAL1/MEOX1/LMO2/TCF3/GATA3/KMT2A/BATF/NFE2L2/ERCC2/MYB/XRCC5/CBFB/SRF/ABL1/LDB1/GATA2/EIF2AK2/TCF12/TP53/TP73/SP7/GATA1/HOXB4/FOXC1	24
BP	GO:0007568	aging	60/1855	321/18670	1.11865e-06	1.29981e-05	9.60595e-06	FOXM1/FOS/BRCA2/HMGA1/FOXO4/CACYBP/BCL6/MIF/TP63/JUN/DNMT3A/SREBF1/PAX2/HMGA2/NFE2L2/FOXG1/NFKB2/RBL1/ERCC2/TWIST1/PAX5/SIRT1/PRDM2/ATM/ING2/PDX1/SRF/APEX1/CREB1/PPARGC1A/FOXO3/ABL1/NPM1/MAPK14/JUND/ZNF277/MBD3/MBD2/ARNTL/MBD1/HELT/RELA/POU1F1/TBX3/TP53/IL10/TERF2/SIRT3/NR5A1/TFCP2L1/ID2/PITX3/MNT/PML/TBX2/ZKSCAN3/PAWR/KAT6A/SIN3A/STAT3	60
BP	GO:0031057	negative regulation of histone modification	16/1855	42/18670	1.13911e-06	1.32052e-05	9.75905e-06	FOXP3/DNMT1/SKI/BRCA1/JARID2/SMARCB1/TWIST1/PAX5/SIRT1/CTBP1/SPI1/PHF1/MTF2/ZNF451/KDM4C/SIN3A	16
BP	GO:0030851	granulocyte differentiation	14/1855	33/18670	1.15001e-06	1.32702e-05	9.80703e-06	CEBPA/TAL1/LEF1/RARA/ZFPM1/HAX1/CEBPE/SPI1/GATA2/L3MBTL3/CBFA2T3/GATA1/ZBTB46/SP3	14
BP	GO:0048536	spleen development	14/1855	33/18670	1.15001e-06	1.32702e-05	9.80703e-06	NKX3-2/TCF21/BCL3/JARID2/NFKB2/PBX1/NKX2-3/CITED2/NKX2-5/BARX1/ABL1/ONECUT1/PITX2/HOXB4	14
BP	GO:0003188	heart valve formation	9/1855	14/18670	1.16568e-06	1.33893e-05	9.89508e-06	SCX/GATA4/ZFPM1/SMAD4/TWIST1/HEY2/TBX20/HEY1/SOX9	9
BP	GO:0097154	GABAergic neuron differentiation	9/1855	14/18670	1.16568e-06	1.33893e-05	9.89508e-06	ASCL1/LHX6/DLX2/ARX/FEZF2/DLX1/GATA2/HELT/NKX2-1	9
BP	GO:0051574	positive regulation of histone H3-K9 methylation	8/1855	11/18670	1.1731e-06	1.3413e-05	9.91257e-06	BRCA1/PRDM12/JARID2/MECP2/SIRT1/MYB/DMRTC2/ZNF304	8
BP	GO:1900112	regulation of histone H3-K9 trimethylation	8/1855	11/18670	1.1731e-06	1.3413e-05	9.91257e-06	SMARCB1/MECP2/SIRT1/DMRTC2/ATRX/ZNF274/KDM4C/ZNF304	8
BP	GO:0007368	determination of left/right symmetry	30/1855	119/18670	1.24627e-06	1.42171e-05	1.05069e-05	SOX17/NKX3-2/FOXJ1/MEF2C/FOXH1/GATA4/OVOL2/SETDB2/CITED2/SOX18/NKX2-5/HAND2/TBX1/SRF/TBX6/ZIC3/TBX20/SMAD3/SMAD2/LBX1/FOXN4/HIF1A/HAND1/TBX3/NOTO/FOXF1/PITX2/TBX2/MESP1/RFX3	30
BP	GO:2000179	positive regulation of neural precursor cell proliferation	18/1855	52/18670	1.28159e-06	1.45868e-05	1.078e-05	LHX2/ASCL1/INSM1/PROX1/LHX1/OTP/EGF/DMRTA2/ZNF335/LHX5/GLI1/GLI2/CTNNB1/HIF1A/PITX3/PAX6/NR2E1/GLI3	18
BP	GO:2000036	regulation of stem cell population maintenance	13/1855	29/18670	1.29779e-06	1.47377e-05	1.08916e-05	TAL1/TP63/PAX2/HMGA2/KDM2B/ZNF706/ESRRB/NCOA3/REST/HNF1B/PRDM14/PAX8/ZNF322	13
BP	GO:0072401	signal transduction involved in DNA integrity checkpoint	22/1855	73/18670	1.32279e-06	1.49538e-05	1.10512e-05	E2F8/E2F1/E2F7/PLAGL1/TFDP2/BRCA1/SOX4/RBL2/ARID3A/TFDP1/ZNF385A/ATM/BTG2/MDM2/MDM4/TP53/EP300/CDC5L/PML/CNOT7/E2F4/CNOT8	22
BP	GO:0072422	signal transduction involved in DNA damage checkpoint	22/1855	73/18670	1.32279e-06	1.49538e-05	1.10512e-05	E2F8/E2F1/E2F7/PLAGL1/TFDP2/BRCA1/SOX4/RBL2/ARID3A/TFDP1/ZNF385A/ATM/BTG2/MDM2/MDM4/TP53/EP300/CDC5L/PML/CNOT7/E2F4/CNOT8	22
BP	GO:0030509	BMP signaling pathway	36/1855	157/18670	1.33941e-06	1.50683e-05	1.11359e-05	EGR1/LEF1/SCX/SMAD9/SOX11/FOXD1/RUNX2/SKI/DLX5/GATA4/RBPJ/ZNF423/SMAD4/ID1/MSX1/SKIL/NKX2-5/ETV2/HIPK2/SMAD5/ABL1/SMAD2/ZNF8/DLX1/TOB1/SMURF2/SKOR1/HES1/TFAP2B/DDX5/MSX2/HES5/SMAD1/SMAD7/HIVEP1/SKOR2	36
BP	GO:0043523	regulation of neuron apoptotic process	44/1855	210/18670	1.34914e-06	1.50683e-05	1.11359e-05	MYBL2/PARP1/MEF2C/ASCL1/SIX4/JUN/GATA3/NR4A3/HDAC4/NONO/TFAP2A/EN1/ADNP/KDM2B/MECP2/MYB/POU4F1/PIN1/ATM/NFATC4/HIPK2/PPARGC1A/FOXO3/SIX1/DLX1/NR4A2/EN2/FOXQ1/BTG2/NUPR1/CTNNB1/BARHL1/ATF2/HIF1A/FOXB1/TFAP2B/TP53/PITX3/DDIT3/NF1/ATF4/ISL1/CEBPB/TFAP2D	44
BP	GO:0003309	type B pancreatic cell differentiation	12/1855	25/18670	1.35097e-06	1.50683e-05	1.11359e-05	INSM1/MEN1/NKX6-1/NKX2-2/PDX1/HNF4A/ARNTL/GATA6/RFX6/PAX6/CLOCK/RFX3	12
BP	GO:0030325	adrenal gland development	12/1855	25/18670	1.35097e-06	1.50683e-05	1.11359e-05	ARID5B/WT1/ASCL1/INSM1/PBX1/CITED2/SMAD3/SMAD2/NR5A1/NF1/NR0B1/SALL1	12
BP	GO:0061217	regulation of mesonephros development	12/1855	25/18670	1.35097e-06	1.50683e-05	1.11359e-05	WT1/SIX4/SIX2/GATA3/LHX1/PAX2/SIX1/HNF1B/SOX8/SOX9/HOXB7/PAX8	12
BP	GO:0072273	metanephric nephron morphogenesis	12/1855	25/18670	1.35097e-06	1.50683e-05	1.11359e-05	WT1/SIX2/LHX1/STAT1/PAX2/CTNNB1/HES1/HES5/SOX8/SOX9/PAX8/SALL1	12
BP	GO:0000077	DNA damage checkpoint	34/1855	145/18670	1.52337e-06	1.69534e-05	1.25291e-05	E2F8/E2F1/E2F7/FOXN3/BRIP1/FOXO4/PLAGL1/TFDP2/BRCA1/SOX4/HMGA2/RBL2/DOT1L/ARID3A/TFDP1/XPC/ZNF385A/ATM/MAPK14/BTG2/MDM2/MDM4/ATF2/TP53/EP300/CDC5L/PML/ZNF830/CNOT7/TP53BP1/HINFP/E2F4/CLOCK/CNOT8	34
BP	GO:0031571	mitotic G1 DNA damage checkpoint	20/1855	63/18670	1.60347e-06	1.77659e-05	1.31295e-05	E2F8/E2F1/E2F7/PLAGL1/TFDP2/SOX4/RBL2/ARID3A/TFDP1/ZNF385A/ATM/BTG2/MDM2/MDM4/TP53/EP300/PML/CNOT7/E2F4/CNOT8	20
BP	GO:0044819	mitotic G1/S transition checkpoint	20/1855	63/18670	1.60347e-06	1.77659e-05	1.31295e-05	E2F8/E2F1/E2F7/PLAGL1/TFDP2/SOX4/RBL2/ARID3A/TFDP1/ZNF385A/ATM/BTG2/MDM2/MDM4/TP53/EP300/PML/CNOT7/E2F4/CNOT8	20
BP	GO:0097193	intrinsic apoptotic signaling pathway	55/1855	289/18670	1.74237e-06	1.92622e-05	1.42353e-05	E2F1/PARP1/E2F2/TRIB3/CREB3L1/BRCA2/MIF/TP63/BCL3/PIAS4/BRCA1/NONO/HDAC1/SFPQ/HNRNPK/NFE2L2/MSX1/CREB3/XPA/SKIL/NACC2/SIRT1/POU4F1/YBX3/ZNF385A/SNAI2/ATM/ING2/NFATC4/HIC1/PDX1/PLAGL2/HIPK2/TOPORS/ABL1/NKX3-1/MDM2/NUPR1/IFI16/ENO1/URI1/ZNF385B/HIF1A/TP53/EP300/SNW1/DDX5/TP73/PML/DDIT3/POU4F2/ATF4/MYBBP1A/CEBPB/SNAI1	55
BP	GO:0030850	prostate gland development	17/1855	48/18670	1.74811e-06	1.92831e-05	1.42508e-05	HOXB13/TP63/RARA/FOXA1/ID4/ESR1/RXRA/GLI1/NKX3-1/GLI2/CTNNB1/HOXD13/AR/PLAG1/RARG/SOX9/GLI3	17
BP	GO:0044773	mitotic DNA damage checkpoint	26/1855	97/18670	1.81911e-06	2.00222e-05	1.4797e-05	E2F8/E2F1/E2F7/FOXN3/FOXO4/PLAGL1/TFDP2/SOX4/HMGA2/RBL2/ARID3A/TFDP1/XPC/ZNF385A/ATM/BTG2/MDM2/MDM4/ATF2/TP53/EP300/PML/ZNF830/CNOT7/E2F4/CNOT8	26
BP	GO:0007221	positive regulation of transcription of Notch receptor target	10/1855	18/18670	1.89352e-06	2.06596e-05	1.5268e-05	KAT2B/STAT1/RBPJ/HEYL/PBX1/EP300/SNW1/MAML1/CREBBP/NOTCH3	10
BP	GO:0042772	DNA damage response, signal transduction resulting in transcription	10/1855	18/18670	1.89352e-06	2.06596e-05	1.5268e-05	FOXM1/BRCA2/BRCA1/TFAP4/ZNF385A/HIPK2/TP53/KAT5/SP100/ING4	10
BP	GO:0061323	cell proliferation involved in heart morphogenesis	10/1855	18/18670	1.89352e-06	2.06596e-05	1.5268e-05	RBPJ/SMAD4/HAND2/TBX5/SIX1/CTNNB1/HES1/PITX2/SOX9/ISL1	10
BP	GO:2000757	negative regulation of peptidyl-lysine acetylation	10/1855	18/18670	1.89352e-06	2.06596e-05	1.5268e-05	KLF15/FOXP3/BRCA1/TWIST1/HDAC2/SIRT1/CTBP1/SPI1/ZNF451/SIN3A	10
BP	GO:0071300	cellular response to retinoic acid	21/1855	69/18670	1.91765e-06	2.08774e-05	1.5429e-05	PPARG/KLF4/HOXA2/RARA/PAX2/OSR1/RARB/MYOG/HDAC2/MYB/ATM/TBX1/CREB1/RORB/TEAD2/ZNF35/ADNP2/RARG/SNW1/PHB2/SOX9	21
BP	GO:0002244	hematopoietic progenitor cell differentiation	37/1855	166/18670	1.98288e-06	2.15407e-05	1.59192e-05	TAL1/MEOX1/LMO2/TCF3/GATA3/SOX4/KMT2A/BATF/NFE2L2/ERCC2/MYB/ZBTB1/XRCC5/CBFB/SRF/SPI1/ABL1/MIXL1/ZBTB24/HOXB3/LDB1/CEBPD/GATA2/EIF2AK2/ZFAT/TCF12/REST/HES1/TP53/TP73/HES5/ZNF784/SP7/GATA1/HOXB4/SIN3A/FOXC1	37
BP	GO:0044783	G1 DNA damage checkpoint	20/1855	64/18670	2.11598e-06	2.29369e-05	1.6951e-05	E2F8/E2F1/E2F7/PLAGL1/TFDP2/SOX4/RBL2/ARID3A/TFDP1/ZNF385A/ATM/BTG2/MDM2/MDM4/TP53/EP300/PML/CNOT7/E2F4/CNOT8	20
BP	GO:0090068	positive regulation of cell cycle process	56/1855	298/18670	2.12179e-06	2.29501e-05	1.69608e-05	EZH2/E2F8/E2F1/E2F7/FOXO4/INSM1/PLAGL1/TFDP2/BRCA1/SOX4/MTA3/SFPQ/HMGA2/RBL2/MSX1/ARID3A/MYOG/TFDP1/WIZ/PBX1/MECP2/DMRT1/EGF/POU4F1/ZNF385A/ATM/SIRT2/APEX1/ZNF16/ZBTB17/NPM1/ATRX/MED1/GLI1/BTG2/MDM2/MDM4/GATA6/RB1/TP53/PHOX2B/EP300/ID2/TP73/PHB2/PML/MSX2/CNOT7/MYBBP1A/PRDM9/NANOGP8/SIN3A/SOX15/E2F4/CNOT8/NEUROG1	56
BP	GO:2000826	regulation of heart morphogenesis	15/1855	39/18670	2.13566e-06	2.30504e-05	1.70349e-05	GATA5/RBPJ/SMAD4/TWIST1/HAND2/TBX5/SIX1/CTNNB1/HES1/FOXC2/TBX2/SOX9/ISL1/MESP1/FOXC1	15
BP	GO:1903844	regulation of cellular response to transforming growth factor beta stimulus	30/1855	122/18670	2.17963e-06	2.34744e-05	1.73482e-05	MEN1/MYOCD/ONECUT2/SOX11/ZNF703/SKI/PRDM16/ZEB1/SMAD4/CITED2/SKIL/SIRT1/PIN1/ING2/HIPK2/SMAD3/SMAD2/DLX1/ONECUT1/SMURF2/ZBTB7A/SKOR1/TP53/EP300/SNW1/ZNF451/NKX2-1/CREBBP/SMAD7/SKOR2	30
BP	GO:0021854	hypothalamus development	11/1855	22/18670	2.25938e-06	2.42291e-05	1.7906e-05	NCOA1/OTP/ETS1/POU3F2/RAX/SOX3/PROP1/FOXB1/NR0B1/NKX2-6/GSX1	11
BP	GO:0060065	uterus development	11/1855	22/18670	2.25938e-06	2.42291e-05	1.7906e-05	KDM5B/MYOCD/GATA3/LHX1/SMAD4/HOXA10/ESR1/HOXA9/HOXA11/FOXL2/ASH1L	11
BP	GO:0003171	atrioventricular valve development	12/1855	26/18670	2.28196e-06	2.43668e-05	1.80078e-05	GATA4/ZFPM1/SOX4/SMAD4/HEYL/TWIST1/HEY2/TBX20/TBX5/MDM2/MDM4/HEY1	12
BP	GO:0060740	prostate gland epithelium morphogenesis	12/1855	26/18670	2.28196e-06	2.43668e-05	1.80078e-05	HOXB13/TP63/FOXA1/ID4/ESR1/RXRA/NKX3-1/GLI2/HOXD13/AR/RARG/SOX9	12
BP	GO:0060412	ventricular septum morphogenesis	16/1855	44/18670	2.35085e-06	2.50491e-05	1.8512e-05	PROX1/SOX11/ZFPM1/RBPJ/SOX4/ZFPM2/SMAD4/HEYL/CITED2/NKX2-5/HEY2/HEY1/HES1/TBX3/ID2/SMAD7	16
BP	GO:0001711	endodermal cell fate commitment	9/1855	15/18670	2.65601e-06	2.81211e-05	2.07823e-05	SOX17/SOX2/EOMES/CTNNB1/GATA6/HNF1B/MESP1/NANOG/POU5F1	9
BP	GO:0072075	metanephric mesenchyme development	9/1855	15/18670	2.65601e-06	2.81211e-05	2.07823e-05	WT1/SIX4/TCF21/STAT1/PAX2/SMAD4/OSR1/MYC/SIX1	9
BP	GO:0072160	nephron tubule epithelial cell differentiation	9/1855	15/18670	2.65601e-06	2.81211e-05	2.07823e-05	MEF2C/GATA3/LHX1/STAT1/PAX2/OSR1/WWTR1/CTNNB1/PAX8	9
BP	GO:0022037	metencephalon development	28/1855	111/18670	2.75251e-06	2.90814e-05	2.1492e-05	EZH2/GBX2/ASCL1/OTX1/FOXP2/PROX1/LHX1/LMX1A/EN1/NCOA1/RORA/MECP2/HOXB1/PPARGC1A/ABL1/ZNF365/LHX5/GLI1/HNRNPD/LDB1/GLI2/NEUROD1/PTF1A/TP53/GBX1/FOXC1/PHOX2A/NEUROD2	28
BP	GO:0070301	cellular response to hydrogen peroxide	26/1855	99/18670	2.7591e-06	2.90896e-05	2.1498e-05	EZH2/FOXO1/KLF4/CBX8/KLF2/NR4A3/PCGF2/PAX2/NFE2L2/HSF1/ETS1/HDAC2/SIRT1/MYB/STAT6/APEX1/FOXO3/ABL1/ZNF277/ZNF580/MDM2/RELA/IL10/ANKZF1/TNFAIP3/PAWR	26
BP	GO:0051148	negative regulation of muscle cell differentiation	20/1855	65/18670	2.773e-06	2.91747e-05	2.15609e-05	EZH2/DNMT1/FOXO4/MYOCD/PPARA/HDAC4/NFATC2/SMAD4/BHLHE41/MSX1/BHLHA15/NFATC3/MECP2/NKX2-5/HDAC5/HEY2/SOX6/NFATC1/YY1/PRDM6	20
BP	GO:0060415	muscle tissue morphogenesis	23/1855	82/18670	3.04235e-06	3.19415e-05	2.36057e-05	PAX7/FOXH1/PROX1/ZFPM1/RBPJ/ZFPM2/SMAD4/NKX2-5/POU4F1/TBX1/ANKRD1/HEY2/TBX20/SHOX2/RXRA/MED1/HAND1/FOXC2/MYF6/SMAD7/ISL1/FOXC1/MYF5	23
BP	GO:0060788	ectodermal placode formation	8/1855	12/18670	3.21079e-06	3.35691e-05	2.48085e-05	SIX4/PROX1/HDAC1/HDAC2/SIX1/CTNNB1/TBX3/TBX2	8
BP	GO:0071697	ectodermal placode morphogenesis	8/1855	12/18670	3.21079e-06	3.35691e-05	2.48085e-05	SIX4/PROX1/HDAC1/HDAC2/SIX1/CTNNB1/TBX3/TBX2	8
BP	GO:0003229	ventricular cardiac muscle tissue development	18/1855	55/18670	3.23553e-06	3.37573e-05	2.49476e-05	FOXH1/PROX1/RBPJ/ZFPM2/SMAD4/NKX2-5/POU4F1/HEY2/TBX5/RXRA/MED1/HAND1/TBX3/ID2/FOXC2/SMAD7/ISL1/FOXC1	18
BP	GO:1901216	positive regulation of neuron death	25/1855	94/18670	3.33013e-06	3.46721e-05	2.56237e-05	MYBL2/PARP1/EGR1/FOS/ASCL1/JUN/ELK1/HDAC4/TFAP2A/ZNF746/MYB/PIN1/ATM/FOXO3/ABL1/NUPR1/CTNNB1/ATF2/REST/TFAP2B/TP53/PITX3/DDIT3/NF1/ATF4	25
BP	GO:0044774	mitotic DNA integrity checkpoint	27/1855	106/18670	3.37585e-06	3.50443e-05	2.58987e-05	E2F8/E2F1/E2F7/FOXN3/FOXO4/PLAGL1/TFDP2/SOX4/HMGA2/RBL2/ARID3A/TFDP1/XPC/ZNF385A/ATM/BTG2/MDM2/MDM4/ATF2/TP53/EP300/TOP2B/PML/ZNF830/CNOT7/E2F4/CNOT8	27
BP	GO:0060840	artery development	26/1855	100/18670	3.37987e-06	3.50443e-05	2.58987e-05	MYOCD/FOXH1/PROX1/RBPJ/SOX4/HAND2/TBX1/HOXA1/SRF/HEY2/SIX1/NKX3-1/HEY1/ARID2/PRDM1/HES1/TFAP2B/FOXF1/PRRX1/FOXC2/NF1/TBX2/NOTCH3/SMAD7/FOXC1/GLI3	26
BP	GO:0002076	osteoblast development	10/1855	19/18670	3.64047e-06	3.75133e-05	2.77234e-05	MEN1/HOXA2/RUNX2/HDAC4/LIMD1/SMAD3/JUND/GLI2/MSX2/SATB2	10
BP	GO:0048486	parasympathetic nervous system development	10/1855	19/18670	3.64047e-06	3.75133e-05	2.77234e-05	EGR2/TFAP2A/HOXB2/HOXB1/TBX1/SIX1/HES1/PHOX2B/PHOX2A/HES3	10
BP	GO:0072087	renal vesicle development	10/1855	19/18670	3.64047e-06	3.75133e-05	2.77234e-05	SIX2/LHX1/STAT1/PAX2/OSR1/CTNNB1/SOX8/SOX9/PAX8/SALL1	10
BP	GO:0001764	neuron migration	35/1855	157/18670	3.69608e-06	3.79303e-05	2.80316e-05	MEF2C/ASCL1/LHX6/NKX6-1/GATA3/LHX1/SCRT1/TLX3/TWIST1/SRF/VAX1/ARX/TBX20/FEZF1/FEZF2/NR4A2/SCRT2/CTNNB1/GATA2/DRGX/BARHL1/ZNF609/BARHL2/NEUROD4/PHOX2B/TOP2B/SOX14/OLIG3/NR2F2/SATB2/NKX2-1/PAX6/ATOH1/SOX1/STAT3	35
BP	GO:0031570	DNA integrity checkpoint	35/1855	157/18670	3.69608e-06	3.79303e-05	2.80316e-05	E2F8/E2F1/E2F7/FOXN3/BRIP1/FOXO4/PLAGL1/TFDP2/BRCA1/SOX4/HMGA2/RBL2/DOT1L/ARID3A/TFDP1/XPC/ZNF385A/ATM/MAPK14/BTG2/MDM2/MDM4/ATF2/TP53/EP300/CDC5L/TOP2B/PML/ZNF830/CNOT7/TP53BP1/HINFP/E2F4/CLOCK/CNOT8	35
BP	GO:0009649	entrainment of circadian clock	12/1855	27/18670	3.73614e-06	3.81849e-05	2.82197e-05	PER1/NR2F6/PER2/MTA1/BHLHE40/ARNTL2/TP53/ID2/SOX14/PML/CRTC1/ATOH7	12
BP	GO:0051569	regulation of histone H3-K4 methylation	12/1855	27/18670	3.73614e-06	3.81849e-05	2.82197e-05	DNMT1/GATA3/BRCA1/KMT2A/SMAD4/MYB/KMT2B/ZNF335/CTNNB1/GFI1/SNW1/CTCFL	12
BP	GO:0070997	neuron death	62/1855	348/18670	3.88966e-06	3.9673e-05	2.93194e-05	MYBL2/PARP1/EGR1/MEF2C/FOS/ASCL1/SIX4/THRB/PPARA/TP63/JUN/GATA3/NR4A3/ELK1/HDAC4/NONO/HSF1/TFAP2A/EN1/ADNP/ZNF746/KDM2B/MECP2/SIRT1/MYB/POU4F1/PIN1/ATM/NFATC4/HIPK2/CREB1/PPARGC1A/FOXO3/ABL1/SIX1/DLX1/POU4F3/NR4A2/EN2/FOXQ1/BTG2/MAX/NUPR1/CTNNB1/BARHL1/ATF2/HIF1A/FOXB1/REST/RB1/TFAP2B/TP53/IL10/REL/PITX3/DDIT3/NF1/ATF4/ISL1/CEBPB/STAT3/TFAP2D	62
BP	GO:0030111	regulation of Wnt signaling pathway	64/1855	363/18670	3.90993e-06	3.97986e-05	2.94123e-05	FOXO1/SOX17/FOXP3/EGR1/SOX7/RUVBL1/SMARCA4/ZEB2/LEF1/TLE3/TCF7L2/ZBED2/ZNF703/ZBED3/SKI/DLX5/RBPJ/SOX4/SIX3/HDAC1/SOX2/TBX18/ESR1/LIMD1/EGF/NKX2-5/PIN1/SNAI2/NFATC4/BARX1/HIC1/CBFB/WWTR1/APC/TCF7L1/FOXO3/ABL1/PRDM15/SMAD3/MAPK14/GLI1/NFATC1/CTNNB1/MBD2/FOXL1/SMURF2/ARNTL/CXXC4/JRK/TBL1X/CHD8/HNF1B/DDIT3/SOX9/CTNNBIP1/TNFAIP3/HHEX/NFKB1/ISL1/MESP1/GSC/MLLT3/GLI3/SALL1	64
BP	GO:0006359	regulation of transcription by RNA polymerase III	11/1855	23/18670	3.94118e-06	4.00354e-05	2.95873e-05	CEBPA/BRCA1/ZNF345/BRF2/ELL/ZNF76/NAB2/AR/CHD8/ZNF143/ZC3H8	11
BP	GO:0030224	monocyte differentiation	14/1855	36/18670	4.00124e-06	4.03997e-05	2.98565e-05	PPARG/IRF7/MEF2C/JUN/HOXA7/ZFP36L1/MYC/MED1/IFI16/FOXP1/CTNNBIP1/PIR/ZBTB46/SP3	14
BP	GO:0071392	cellular response to estradiol stimulus	14/1855	36/18670	4.00124e-06	4.03997e-05	2.98565e-05	ZNF703/HSF1/ESR1/MYOG/POU4F1/PPARGC1A/HNRNPD/NCOA3/MYOD1/IL10/KAT5/MSX2/POU4F2/NRIP1	14
BP	GO:1903131	mononuclear cell differentiation	14/1855	36/18670	4.00124e-06	4.03997e-05	2.98565e-05	PPARG/IRF7/MEF2C/JUN/HOXA7/ZFP36L1/MYC/MED1/IFI16/FOXP1/CTNNBIP1/PIR/ZBTB46/SP3	14
BP	GO:0045995	regulation of embryonic development	31/1855	132/18670	4.19333e-06	4.22539e-05	3.12268e-05	KLF4/SOX17/DMRT2/SIX4/SCX/E4F1/GATA3/LHX1/NFE2L2/TBX18/OSR1/GRHL3/GCM1/CDX1/NR2C2/TGIF2/SIX1/CTNNB1/GATA2/HNF4A/AR/HES1/FOXA2/CDX2/IL10/OTX2/HES5/TBX2/GATA1/MESP1/SNAI1	31
BP	GO:0045616	regulation of keratinocyte differentiation	15/1855	41/18670	4.44698e-06	4.47199e-05	3.30492e-05	ZFP36/TP63/OVOL2/HOXA7/GRHL2/ZFP36L1/NME2/CBFB/VDR/MED1/NCOA3/GRHL1/TRIM16/MSX2/FOXC1	15
BP	GO:0017015	regulation of transforming growth factor beta receptor signaling pathway	29/1855	120/18670	4.63814e-06	4.65487e-05	3.44008e-05	MEN1/MYOCD/ONECUT2/SOX11/ZNF703/SKI/PRDM16/ZEB1/SMAD4/CITED2/SKIL/SIRT1/PIN1/ING2/HIPK2/SMAD3/SMAD2/ONECUT1/SMURF2/ZBTB7A/SKOR1/TP53/EP300/SNW1/ZNF451/NKX2-1/CREBBP/SMAD7/SKOR2	29
BP	GO:1901214	regulation of neuron death	57/1855	313/18670	4.74779e-06	4.75538e-05	3.51436e-05	MYBL2/PARP1/EGR1/MEF2C/FOS/ASCL1/SIX4/PPARA/JUN/GATA3/NR4A3/ELK1/HDAC4/NONO/HSF1/TFAP2A/EN1/ADNP/ZNF746/KDM2B/MECP2/SIRT1/MYB/POU4F1/PIN1/ATM/NFATC4/HIPK2/CREB1/PPARGC1A/FOXO3/ABL1/SIX1/DLX1/NR4A2/EN2/FOXQ1/BTG2/NUPR1/CTNNB1/BARHL1/ATF2/HIF1A/FOXB1/REST/TFAP2B/TP53/IL10/REL/PITX3/DDIT3/NF1/ATF4/ISL1/CEBPB/STAT3/TFAP2D	57
BP	GO:0003176	aortic valve development	13/1855	32/18670	4.99168e-06	4.97975e-05	3.68017e-05	GATA3/GATA5/GATA4/RBPJ/HEYL/TWIST1/SNAI2/HEY2/TBX20/NFATC1/RB1/SOX9/SNAI1	13
BP	GO:0003338	metanephros morphogenesis	13/1855	32/18670	4.99168e-06	4.97975e-05	3.68017e-05	WT1/FOXJ1/SIX2/LHX1/STAT1/PAX2/CTNNB1/HES1/HES5/SOX8/SOX9/PAX8/SALL1	13
BP	GO:0030219	megakaryocyte differentiation	25/1855	96/18670	5.02295e-06	4.98118e-05	3.68123e-05	TAL1/KAT2B/MEF2C/FLI1/HMGB2/NR4A3/ZFPM1/KMT2A/WDR5/HDAC1/GABPA/MEIS1/ZNF385A/NFE2/CBFB/SRF/KMT2B/ZNF16/MED1/GATA2/L3MBTL1/EP300/GATA1/SIN3A/SP3	25
BP	GO:1990823	response to leukemia inhibitory factor	25/1855	96/18670	5.02295e-06	4.98118e-05	3.68123e-05	MYBL2/KLF4/SOX17/ARID5B/PRDM5/KDM5B/CACYBP/NR5A2/RFX2/JARID2/SIRT1/XRCC5/CREB1/KLF5/NFYB/MSC/MTF2/RARG/TRIM25/EED/PML/SMAD7/MYNN/PAX6/SOX1	25
BP	GO:1990830	cellular response to leukemia inhibitory factor	25/1855	96/18670	5.02295e-06	4.98118e-05	3.68123e-05	MYBL2/KLF4/SOX17/ARID5B/PRDM5/KDM5B/CACYBP/NR5A2/RFX2/JARID2/SIRT1/XRCC5/CREB1/KLF5/NFYB/MSC/MTF2/RARG/TRIM25/EED/PML/SMAD7/MYNN/PAX6/SOX1	25
BP	GO:0009880	embryonic pattern specification	19/1855	62/18670	5.23106e-06	5.16709e-05	3.81862e-05	WT1/MEOX2/MEOX1/ZBTB16/SIM2/LHX1/SMAD4/TBX6/SMAD5/SMAD3/SMAD2/HOXD8/CTNNB1/CXXC4/TBX3/NOTO/SATB2/SMAD1/NEUROG1	19
BP	GO:1905268	negative regulation of chromatin organization	19/1855	62/18670	5.23106e-06	5.16709e-05	3.81862e-05	FOXP3/HMGA1/DNMT1/SKI/BRCA1/JARID2/SMARCB1/TWIST1/PAX5/SIRT1/CTBP1/SPI1/PHF8/PHF1/MTF2/ZNF451/KDM4C/SIN3A/TET1	19
BP	GO:0002070	epithelial cell maturation	9/1855	16/18670	5.53355e-06	5.4444e-05	4.02357e-05	HOXB13/HOXA5/NKX6-1/FOXA1/SIX3/HIF1A/PGR/TFCP2L1/RFX3	9
BP	GO:0021542	dentate gyrus development	9/1855	16/18670	5.53355e-06	5.4444e-05	4.02357e-05	LEF1/PROX1/LMX1A/EMX2/FEZF2/BTG2/NEUROD1/NR2E1/NEUROD6	9
BP	GO:0043525	positive regulation of neuron apoptotic process	18/1855	57/18670	5.74201e-06	5.63843e-05	4.16696e-05	MYBL2/ASCL1/JUN/HDAC4/TFAP2A/MYB/PIN1/ATM/FOXO3/NUPR1/CTNNB1/ATF2/TFAP2B/TP53/PITX3/DDIT3/NF1/ATF4	18
BP	GO:0046660	female sex differentiation	28/1855	115/18670	5.76841e-06	5.65327e-05	4.17793e-05	ARID5B/WT1/BRCA2/TP63/LHX1/ZFPM2/TAF4/SMAD4/ZFP42/LHX9/ESR1/SIRT1/ATM/KMT2B/FOXO3/NUPR1/DACH1/DMRTA1/LHX8/FOXL2/TBX3/PGR/NR5A1/ZNF830/DACH2/NRIP1/CEBPB/FOXC1	28
BP	GO:0032355	response to estradiol	31/1855	134/18670	5.84035e-06	5.71084e-05	4.22047e-05	EZH2/STAT5B/ARNT2/ZNF703/DNMT3A/RARA/FOXA1/HSF1/NCOA1/MBD4/ESR1/MYOG/ETS1/POU4F1/PPARGC1A/MBD3/HNRNPD/CTNNB1/MBD2/NCOA3/MBD1/MYOD1/NCOR2/ESRRA/IL10/KAT5/NR2F2/MSX2/POU4F2/NRIP1/STAT3	31
BP	GO:1905314	semi-lunar valve development	14/1855	37/18670	5.84997e-06	5.71084e-05	4.22047e-05	GATA3/GATA5/GATA4/RBPJ/HEYL/TWIST1/SNAI2/HEY2/TBX20/NFATC1/HEY1/RB1/SOX9/SNAI1	14
BP	GO:0071236	cellular response to antibiotic	33/1855	147/18670	5.9129e-06	5.76105e-05	4.25758e-05	EZH2/FOXO1/KLF4/EGR1/CBX8/MEF2C/KLF2/NR4A3/PCGF2/DNMT3A/PAX2/NFE2L2/HSF1/ETS1/HDAC2/SIRT1/MYB/STAT6/AHR/APEX1/SPI1/FOXO3/ABL1/ZNF277/ZNF580/ID3/MDM2/RELA/TP53/IL10/ANKZF1/TNFAIP3/PAWR	33
BP	GO:0003180	aortic valve morphogenesis	12/1855	28/18670	5.94748e-06	5.77229e-05	4.26588e-05	GATA3/GATA5/GATA4/HEYL/TWIST1/SNAI2/HEY2/TBX20/NFATC1/RB1/SOX9/SNAI1	12
BP	GO:0060512	prostate gland morphogenesis	12/1855	28/18670	5.94748e-06	5.77229e-05	4.26588e-05	HOXB13/TP63/FOXA1/ID4/ESR1/RXRA/NKX3-1/GLI2/HOXD13/AR/RARG/SOX9	12
BP	GO:1902106	negative regulation of leukocyte differentiation	26/1855	103/18670	6.08755e-06	5.89472e-05	4.35636e-05	FOXP3/FOXJ1/BCL6/RARA/ZFPM1/HOXA7/ZNF675/ZBTB7B/MYC/NME2/PIAS3/IRF1/CBFB/CTNNB1/GATA2/HLX/ID2/TBX21/NF1/SMAD7/MAFB/ZBTB46/ZC3H8/RUNX3/LTF/GLI3	26
BP	GO:0035051	cardiocyte differentiation	36/1855	167/18670	6.09717e-06	5.89472e-05	4.35636e-05	SOX17/WT1/MEF2C/MYOCD/CACYBP/PPARA/PROX1/GATA4/RARA/RBPJ/SMAD4/RARB/TWIST1/SOX18/MEF2A/NKX2-5/PIN1/HAND2/EOMES/SRF/HEY2/TBX5/RXRA/ARID1A/SOX6/GATA6/REST/HES1/TBX3/YY1/PITX2/MAML1/TBX2/ISL1/MESP1/NKX2-6	36
BP	GO:0003181	atrioventricular valve morphogenesis	11/1855	24/18670	6.62243e-06	6.38648e-05	4.71979e-05	GATA4/ZFPM1/SOX4/SMAD4/HEYL/TWIST1/HEY2/TBX5/MDM2/MDM4/HEY1	11
BP	GO:0072234	metanephric nephron tubule development	10/1855	20/18670	6.63133e-06	6.38648e-05	4.71979e-05	STAT1/PAX2/OSR1/WWTR1/POU3F3/HES1/HES5/SOX8/SOX9/PAX8	10
BP	GO:0007569	cell aging	28/1855	116/18670	6.89189e-06	6.62468e-05	4.89582e-05	FOXM1/BRCA2/HMGA1/BCL6/MIF/TP63/HMGA2/RBL1/TWIST1/SIRT1/ATM/ING2/SRF/ABL1/NPM1/MAPK14/ZNF277/ARNTL/TBX3/TP53/TERF2/ID2/MNT/PML/TBX2/ZKSCAN3/PAWR/KAT6A	28
BP	GO:0010464	regulation of mesenchymal cell proliferation	13/1855	33/18670	7.48877e-06	7.18463e-05	5.30964e-05	FOXP2/NFIB/STAT1/ZEB1/MYC/TBX1/SHOX2/SIX1/CTNNB1/FOXF1/PRRX1/SOX9/CTNNBIP1	13
BP	GO:0030520	intracellular estrogen receptor signaling pathway	18/1855	58/18670	7.55803e-06	7.23721e-05	5.3485e-05	PARP1/ESR2/ZNF366/FOXH1/TP63/BRCA1/FOXA1/ESR1/SAFB/NCOA6/CBFB/ARID1A/MED1/AR/DDX5/PHB2/POU4F2/ISL1	18
BP	GO:0021978	telencephalon regionalization	8/1855	13/18670	7.61712e-06	7.23843e-05	5.3494e-05	LHX2/EMX1/EMX2/SIX3/DMRTA2/EOMES/GSX2/PAX6	8
BP	GO:0048715	negative regulation of oligodendrocyte differentiation	8/1855	13/18670	7.61712e-06	7.23843e-05	5.3494e-05	ID4/DLX2/DLX1/CTNNB1/HES1/ID2/HES5/NF1	8
BP	GO:0071696	ectodermal placode development	8/1855	13/18670	7.61712e-06	7.23843e-05	5.3494e-05	SIX4/PROX1/HDAC1/HDAC2/SIX1/CTNNB1/TBX3/TBX2	8
BP	GO:0072182	regulation of nephron tubule epithelial cell differentiation	8/1855	13/18670	7.61712e-06	7.23843e-05	5.3494e-05	GATA3/LHX1/STAT1/PAX2/OSR1/WWTR1/CTNNB1/PAX8	8
BP	GO:0060348	bone development	43/1855	217/18670	7.98667e-06	7.57524e-05	5.59831e-05	FOXN3/TAL1/MEF2C/SCX/FLI1/NAB1/PAX1/RUNX2/SKI/DLX5/RARA/ZFPM1/MEIS1/TFAP2A/MSX1/RARB/TWIST1/ZNF385A/SRF/SP5/CDX1/ASXL1/SMAD5/SHOX2/BBX/HOXA11/MED1/NAB2/OSR2/MEF2D/TP53/RARG/EP300/FOXP1/PITX2/MSX2/SMAD1/SOX9/HOXB4/FOXC1/LTF/GLI3/NEUROG1	43
BP	GO:0051153	regulation of striated muscle cell differentiation	28/1855	117/18670	8.21201e-06	7.77424e-05	5.74538e-05	EZH2/MEF2C/MYOCD/PPARA/PROX1/HDAC4/RBPJ/NFATC2/SMAD4/BHLHE41/MSX1/MYOG/BHLHA15/NKX2-5/PIN1/TBX1/HDAC5/SHOX2/MAPK14/SOX6/MYOD1/YY1/MAML1/HDAC9/MYF6/MESP1/MYF5/MIR133B	28
BP	GO:0007422	peripheral nervous system development	21/1855	75/18670	8.33244e-06	7.87337e-05	5.81864e-05	EGR2/ONECUT2/NAB1/EGR3/SKI/ETV1/ISL2/HOXD9/POU4F1/HAND2/POU3F2/HOXD10/SIRT2/NEUROG3/NAB2/RELA/POU3F1/NF1/SOX8/ISL1/RUNX3	21
BP	GO:0001825	blastocyst formation	14/1855	38/18670	8.41848e-06	7.93969e-05	5.86765e-05	SOX17/GABPA/HOPX/SKIL/JUNB/EOMES/SRF/HAND1/CDX2/HNF1B/KDM4C/PRDM14/TET1/SP3	14
BP	GO:0010944	negative regulation of transcription by competitive promoter binding	7/1855	10/18670	8.65464e-06	8.1166e-05	5.99839e-05	BHLHE41/TFAP2A/CREB1/DACH1/KDM2A/SMAD7/HHEX	7
BP	GO:2001054	negative regulation of mesenchymal cell apoptotic process	7/1855	10/18670	8.65464e-06	8.1166e-05	5.99839e-05	PAX2/TBX1/HIF1A/HNF1B/SOX9/POU3F4/PAX8	7
BP	GO:0060324	face development	16/1855	48/18670	8.65468e-06	8.1166e-05	5.99839e-05	CSRNP1/ARID5B/LEF1/SCX/SKI/DLX5/RARA/GRHL2/PAX9/MSX1/TBX1/SRF/SOX3/HOXB3/RARG/EP300	16
BP	GO:0045687	positive regulation of glial cell differentiation	15/1855	43/18670	8.76897e-06	8.20841e-05	6.06625e-05	PPARG/BIN1/NKX6-1/NKX2-2/HDAC1/HDAC2/OLIG2/ZNF365/RELA/HES1/ZNF488/GSX2/ID2/TP73/NKX6-2	15
BP	GO:0021766	hippocampus development	22/1855	81/18670	8.78709e-06	8.21003e-05	6.06744e-05	EZH2/ZEB2/LEF1/PROX1/NR4A3/RARA/LMX1A/EMX2/HDAC1/ID4/NCOA1/DLX2/SRF/FEZF2/LHX5/DLX1/BTG2/NEUROD1/NKX2-1/NR2E1/GLI3/NEUROD6	22
BP	GO:0000083	regulation of transcription involved in G1/S transition of mitotic cell cycle	12/1855	29/18670	9.22962e-06	8.59144e-05	6.34931e-05	E2F1/E2F7/KLF11/TFDP2/TFDP1/ESRRB/RB1/GFI1/ID2/HINFP/E2F4/E2F6	12
BP	GO:0060914	heart formation	12/1855	29/18670	9.22962e-06	8.59144e-05	6.34931e-05	SOX17/MEF2C/FOXH1/GATA5/RBPJ/HAND2/TBX5/SIX1/CTNNB1/HES1/ISL1/MESP1	12
BP	GO:1902807	negative regulation of cell cycle G1/S phase transition	30/1855	131/18670	1.01668e-05	9.44627e-05	6.98106e-05	EZH2/E2F8/E2F1/E2F7/KLF4/MEN1/PLAGL1/TFDP2/SOX4/RBL2/RBL1/ARID3A/TFDP1/NACC2/ZNF385A/ATM/ZNF655/BTG2/MDM2/MDM4/GFI1B/RB1/TP53/EP300/PML/CNOT7/BRD7/E2F4/CNOT8/MIR133B	30
BP	GO:0051052	regulation of DNA metabolic process	61/1855	351/18670	1.03864e-05	9.63246e-05	7.11866e-05	PPARG/FOXM1/RAD51/KLF4/PARP1/FOXP3/WT1/CBX8/MEN1/FUS/BCL6/GATA3/TRIM28/ZNF93/BRCA1/GRHL2/KMT2A/HMGA2/HSF1/ERCC2/TFDP1/MYC/TWIST1/MECP2/HDAC10/SIRT1/ZSCAN4/SMG6/STAT6/UPF1/ATM/HMBOX1/XRCC5/ANKRD1/APBB1/SPI1/PPARGC1A/NPM1/ZNF91/ZNF365/RLF/ATRX/MBD3/HNRNPD/TERF1/CTNNB1/MBD2/DACH1/MBD1/DNMT3L/DEK/TP53/IL10/TERF2/NPAS2/TBX21/PML/CEBPG/PRDM9/TP53BP1/PRDM14	61
BP	GO:0021700	developmental maturation	52/1855	284/18670	1.04158e-05	9.6418e-05	7.12556e-05	PPARG/EPAS1/CEBPA/TAL1/HOXB13/HOXA5/BRCA2/ASCL1/LHX6/KLF2/NKX6-1/GATA3/RUNX2/RBPJ/FOXA1/SIX3/IRX5/PAX2/ERCC2/BHLHA15/MECP2/SOX18/NFATC4/SIRT2/CBFB/TBX6/FOXO3/NFIA/NR4A2/CTNNB1/GATA2/L3MBTL3/ZBTB7A/HIF1A/VSX1/HES1/RB1/PGR/POU2F2/TFCP2L1/ID2/DDIT3/MSX2/HES5/NF1/SOX8/FEV/BCL11A/LYL1/NEUROD2/LTF/RFX3	52
BP	GO:0021783	preganglionic parasympathetic fiber development	9/1855	17/18670	1.07191e-05	9.86788e-05	7.29264e-05	EGR2/TFAP2A/HOXB2/HOXB1/TBX1/SIX1/HES1/PHOX2A/HES3	9
BP	GO:0060644	mammary gland epithelial cell differentiation	9/1855	17/18670	1.07191e-05	9.86788e-05	7.29264e-05	HOXA5/ZNF703/ELF5/IRF6/HIF1A/FOXB1/ID2/FOXF1/CEBPB	9
BP	GO:2000136	regulation of cell proliferation involved in heart morphogenesis	9/1855	17/18670	1.07191e-05	9.86788e-05	7.29264e-05	RBPJ/SMAD4/HAND2/TBX5/SIX1/CTNNB1/HES1/SOX9/ISL1	9
BP	GO:0002068	glandular epithelial cell development	11/1855	25/18670	1.07643e-05	9.87318e-05	7.29655e-05	INSM1/NKX6-1/NKX2-2/RARA/RARB/HNF4A/ARNTL/RARG/PAX6/CLOCK/RFX3	11
BP	GO:0060444	branching involved in mammary gland duct morphogenesis	11/1855	25/18670	1.07643e-05	9.87318e-05	7.29655e-05	KDM5B/ETV5/ESR1/VDR/MED1/AR/TBX3/PGR/PHB2/PML/MSX2	11
BP	GO:2000134	negative regulation of G1/S transition of mitotic cell cycle	29/1855	125/18670	1.08815e-05	9.96244e-05	7.36253e-05	EZH2/E2F8/E2F1/E2F7/KLF4/PLAGL1/TFDP2/SOX4/RBL2/RBL1/ARID3A/TFDP1/NACC2/ZNF385A/ATM/ZNF655/BTG2/MDM2/MDM4/GFI1B/RB1/TP53/EP300/PML/CNOT7/BRD7/E2F4/CNOT8/MIR133B	29
BP	GO:0090092	regulation of transmembrane receptor protein serine/threonine kinase signaling pathway	46/1855	241/18670	1.0987e-05	0.000100387	7.41888e-05	PARP1/MEN1/MYOCD/ONECUT2/SOX11/FOXD1/ZNF703/SKI/GATA4/PRDM16/OVOL2/RBPJ/ZEB1/ZNF423/SMAD4/MSX1/DMRT1/CITED2/SKIL/SIRT1/PIN1/ING2/WWTR1/HIPK2/TBX20/ABL1/SMAD3/SMAD2/DLX1/ONECUT1/TOB1/SMURF2/ZBTB7A/SKOR1/HES1/TFAP2B/TP53/EP300/SNW1/ZNF451/MSX2/HES5/NKX2-1/CREBBP/SMAD7/SKOR2	46
BP	GO:0031128	developmental induction	13/1855	34/18670	1.10249e-05	0.000100387	7.41888e-05	HOXC11/GATA5/SIX3/HIPK2/HOXA11/SIX1/CTNNB1/AR/SOX8/NKX2-1/SOX9/MESP1/SALL1	13
BP	GO:0043516	regulation of DNA damage response, signal transduction by p53 class mediator	13/1855	34/18670	1.10249e-05	0.000100387	7.41888e-05	MIF/MSX1/TWIST1/SIRT1/ZNF385A/SNAI2/ATM/HIC1/ANKRD1/MDM2/TP53/DDX5/SNAI1	13
BP	GO:0043044	ATP-dependent chromatin remodeling	23/1855	88/18670	1.11063e-05	0.000100762	7.44656e-05	CENPA/RUVBL1/SMARCA4/CENPX/CENPS/CHD4/RBBP7/SMARCA2/PTMA/HDAC1/SMARCB1/MTA2/HDAC2/SRCAP/GATAD2B/NPM1/ARID1A/MBD3/MBD2/SMARCA1/CENPT/CHD8/DMAP1	23
BP	GO:1901863	positive regulation of muscle tissue development	23/1855	88/18670	1.11063e-05	0.000100762	7.44656e-05	SOX17/MEF2C/MYOCD/RBPJ/ZFPM2/MYOG/PIN1/TBX1/HEY2/CREB1/TBX20/PPARGC1A/TBX5/SHOX2/MAPK14/GLI1/CTNNB1/ARNTL/MYOD1/GATA6/TBX2/MYF6/MYF5	23
BP	GO:0003283	atrial septum development	10/1855	21/18670	1.15313e-05	0.000103865	7.67588e-05	GATA4/ZFPM1/SOX4/NKX2-5/HEY2/TBX20/TBX5/MDM2/MDM4/ISL1	10
BP	GO:0032332	positive regulation of chondrocyte differentiation	10/1855	21/18670	1.15313e-05	0.000103865	7.67588e-05	ZBTB16/RUNX2/SOX5/ZNF219/HOXA11/SMAD3/SOX6/RELA/SOX9/GLI3	10
BP	GO:0061213	positive regulation of mesonephros development	10/1855	21/18670	1.15313e-05	0.000103865	7.67588e-05	WT1/SIX4/GATA3/LHX1/PAX2/SIX1/SOX8/SOX9/HOXB7/PAX8	10
BP	GO:2000738	positive regulation of stem cell differentiation	10/1855	21/18670	1.15313e-05	0.000103865	7.67588e-05	SOX5/GATA4/NKX2-5/TBX5/SOX6/GATA6/SP7/SOX9/HOXB4/FOXC1	10
BP	GO:0030857	negative regulation of epithelial cell differentiation	16/1855	49/18670	1.16726e-05	0.000104949	7.75602e-05	EZH2/TP63/STAT1/HOXA7/GRHL2/ZEB1/OSR1/ID1/FOXJ2/FOXE3/CTNNB1/HES1/TBX3/MSX2/HES5/SOX9	16
BP	GO:0035850	epithelial cell differentiation involved in kidney development	15/1855	44/18670	1.20887e-05	0.000108495	8.01808e-05	KLF15/WT1/FOXJ1/MEF2C/SIX2/GATA3/LHX1/STAT1/PAX2/OSR1/WWTR1/CTNNB1/FOXC2/PAX8/SALL1	15
BP	GO:0046545	development of primary female sexual characteristics	25/1855	101/18670	1.3197e-05	0.00011823	8.73753e-05	ARID5B/WT1/BRCA2/ZFPM2/TAF4/SMAD4/ZFP42/LHX9/ESR1/SIRT1/ATM/KMT2B/FOXO3/NUPR1/DACH1/DMRTA1/LHX8/FOXL2/PGR/NR5A1/ZNF830/DACH2/NRIP1/CEBPB/FOXC1	25
BP	GO:0034401	chromatin organization involved in regulation of transcription	30/1855	133/18670	1.39536e-05	0.000124785	9.22198e-05	EZH2/HMGA1/DNMT1/TRIM28/PCGF2/DNMT3A/HDAC1/HMGA2/SETDB1/DOT1L/BMI1/MECP2/SIRT1/CTBP1/SIRT2/KMT2B/HDAC5/PHF8/ARID1B/ARID1A/MBD3/CTNNB1/MBD2/MBD1/EED/ZNF304/HIRA/SIN3A/BAZ2A/TET1	30
BP	GO:0060349	bone morphogenesis	27/1855	114/18670	1.44948e-05	0.000129394	9.56256e-05	FOXN3/MEF2C/SCX/NAB1/PAX1/RUNX2/SKI/DLX5/RARA/TFAP2A/MSX1/RARB/TWIST1/SP5/CDX1/SHOX2/HOXA11/NAB2/OSR2/MEF2D/RARG/MSX2/SOX9/FOXC1/LTF/GLI3/NEUROG1	27
BP	GO:0045814	negative regulation of gene expression, epigenetic	25/1855	102/18670	1.58519e-05	0.000141257	0.000104393	EZH2/LHX2/HMGA1/DNMT1/PCGF2/RBBP7/DNMT3A/JARID2/DOT1L/BMI1/MECP2/SIRT1/CTBP1/SIRT2/SPI1/HDAC5/SUZ12/AEBP2/PHF1/MTF2/PHF19/EED/CREBZF/HIRA/SIN3A	25
BP	GO:0003230	cardiac atrium development	13/1855	35/18670	1.59497e-05	0.000141625	0.000104665	PROX1/GATA4/ZFPM1/SOX4/NKX2-5/HEY2/TBX20/TBX5/SHOX2/MDM2/MDM4/ISL1/MESP1	13
BP	GO:1905332	positive regulation of morphogenesis of an epithelium	13/1855	35/18670	1.59497e-05	0.000141625	0.000104665	SIX4/GATA3/LHX1/PAX2/ABL1/SIX1/CTNNB1/AR/SOX8/SOX9/HOXB7/RREB1/PAX8	13
BP	GO:0090398	cellular senescence	21/1855	78/18670	1.61799e-05	0.000143414	0.000105987	HMGA1/BCL6/HMGA2/RBL1/TWIST1/SIRT1/ING2/SRF/ABL1/MAPK14/ZNF277/ARNTL/TBX3/TP53/TERF2/ID2/PML/TBX2/ZKSCAN3/PAWR/KAT6A	21
BP	GO:0040034	regulation of development, heterochronic	8/1855	14/18670	1.6219e-05	0.000143507	0.000106056	HMGN1/ASCL1/RBPJ/HES1/HES5/PAX6/NR2E1/HES3	8
BP	GO:0007405	neuroblast proliferation	18/1855	61/18670	1.64919e-05	0.000145584	0.000107591	LEF1/ASCL1/SOX5/SIX3/ID4/OTP/DMRTA2/VAX1/ZNF335/CTNNB1/HIF1A/NEUROD4/TP53/TEAD3/NF1/AKNA/PAX6/GLI3	18
BP	GO:0071229	cellular response to acid chemical	41/1855	209/18670	1.6512e-05	0.000145584	0.000107591	PPARG/E2F1/KLF4/EGR1/DNMT1/KLF2/HOXA2/CPEB1/DNMT3A/RARA/SREBF1/ZEB1/PAX2/HSF1/OSR1/RARB/MYOG/NME2/HDAC2/MYB/ATM/TBX1/XRCC5/NFATC4/CREB1/PPARGC1A/SIX1/ID3/HNRNPD/RORB/TEAD2/AKAP8/ZNF35/ADNP2/RARG/SNW1/PHB2/SOX9/NR1H4/BCL11A/CEBPB	41
BP	GO:0090184	positive regulation of kidney development	14/1855	40/18670	1.66929e-05	0.000146921	0.000108579	EGR1/WT1/SIX4/GATA3/LHX1/FOXD1/LIN28A/PAX2/MYC/SIX1/SOX8/SOX9/HOXB7/PAX8	14
BP	GO:0006346	methylation-dependent chromatin silencing	11/1855	26/18670	1.69847e-05	0.000148965	0.00011009	DNMT1/TRIM28/DNMT3A/HDAC1/SETDB1/SIRT1/MBD3/MBD2/MBD1/ZNF304/TET1	11
BP	GO:1903579	negative regulation of ATP metabolic process	11/1855	26/18670	1.69847e-05	0.000148965	0.00011009	PARP1/MLXIPL/PPARA/HDAC4/MYOG/PPARGC1A/MIR210/NUPR1/CBFA2T3/TP53/STAT3	11
BP	GO:0060038	cardiac muscle cell proliferation	19/1855	67/18670	1.81718e-05	0.000159099	0.000117578	MEF2C/RBPJ/ZFPM2/JARID2/MEIS1/NKX2-5/HEY2/TBX20/TBX5/MAPK14/RXRA/GLI1/ARID2/GATA6/TP73/FOXC2/SMAD1/TBX2/FOXC1	19
BP	GO:0002089	lens morphogenesis in camera-type eye	10/1855	22/18670	1.92579e-05	0.000167146	0.000123526	PROX1/SOX11/SKI/SIX3/MEIS1/HIPK2/PROX2/CTNNB1/PITX3/SOX1	10
BP	GO:0033233	regulation of protein sumoylation	10/1855	22/18670	1.92579e-05	0.000167146	0.000123526	EGR1/HMG20B/PIAS4/HDAC4/PIAS3/PIAS1/ARNT/CTNNB1/RELA/HMG20A	10
BP	GO:0060575	intestinal epithelial cell differentiation	10/1855	22/18670	1.92579e-05	0.000167146	0.000123526	NKX3-2/HOXA5/GATA5/GATA4/SPDEF/KLF5/HIF1A/PRDM1/GATA6/CDX2	10
BP	GO:0090189	regulation of branching involved in ureteric bud morphogenesis	10/1855	22/18670	1.92579e-05	0.000167146	0.000123526	SIX4/SIX2/LHX1/PAX2/SIX1/HNF1B/SOX8/SOX9/HOXB7/PAX8	10
BP	GO:1901984	negative regulation of protein acetylation	10/1855	22/18670	1.92579e-05	0.000167146	0.000123526	KLF15/FOXP3/BRCA1/TWIST1/HDAC2/SIRT1/CTBP1/SPI1/ZNF451/SIN3A	10
BP	GO:0006349	regulation of gene expression by genetic imprinting	9/1855	18/18670	1.95447e-05	0.000168178	0.000124288	DNMT3A/BRCA1/MECP2/DNMT3L/PCGF6/EED/CTCF/CTCFL/ZFP57	9
BP	GO:0031065	positive regulation of histone deacetylation	9/1855	18/18670	1.95447e-05	0.000168178	0.000124288	BCL6/SREBF1/ZBTB7B/AKAP8L/ING2/JDP2/CTBP1/AKAP8/TP53	9
BP	GO:0060749	mammary gland alveolus development	9/1855	18/18670	1.95447e-05	0.000168178	0.000124288	HOXA5/ESR1/EGF/HIF1A/AR/FOXB1/ID2/FOXF1/PHB2	9
BP	GO:0061377	mammary gland lobule development	9/1855	18/18670	1.95447e-05	0.000168178	0.000124288	HOXA5/ESR1/EGF/HIF1A/AR/FOXB1/ID2/FOXF1/PHB2	9
BP	GO:0072077	renal vesicle morphogenesis	9/1855	18/18670	1.95447e-05	0.000168178	0.000124288	SIX2/LHX1/STAT1/PAX2/CTNNB1/SOX8/SOX9/PAX8/SALL1	9
BP	GO:0021892	cerebral cortex GABAergic interneuron differentiation	7/1855	11/18670	2.17473e-05	0.000185854	0.000137352	ASCL1/LHX6/DLX2/ARX/FEZF2/DLX1/NKX2-1	7
BP	GO:0048742	regulation of skeletal muscle fiber development	7/1855	11/18670	2.17473e-05	0.000185854	0.000137352	HDAC4/MYOG/SHOX2/MYOD1/HDAC9/MYF6/MYF5	7
BP	GO:0070933	histone H4 deacetylation	7/1855	11/18670	2.17473e-05	0.000185854	0.000137352	HDAC4/HDAC1/HDAC2/SIRT2/HDAC3/REST/HDAC9	7
BP	GO:1905941	positive regulation of gonad development	7/1855	11/18670	2.17473e-05	0.000185854	0.000137352	WT1/ZFPM2/DMRT1/CITED2/NR5A1/SOX9/SRY	7
BP	GO:0106106	cold-induced thermogenesis	31/1855	143/18670	2.33447e-05	0.000198827	0.000146939	EPAS1/EBF2/PER2/TLE3/HOXC10/TFE3/PRDM16/RBPJ/ZNF423/NR1H3/ZBTB7B/THRA/HSF1/ID1/STAT6/NR1D1/APC/PPARGC1A/YBX2/HDAC3/ARNTL/RB1/ESRRG/PHOX2B/NR1H2/FOXC2/DDIT3/ZNF516/ATF4/IRF4/CEBPB	31
BP	GO:0120161	regulation of cold-induced thermogenesis	31/1855	143/18670	2.33447e-05	0.000198827	0.000146939	EPAS1/EBF2/PER2/TLE3/HOXC10/TFE3/PRDM16/RBPJ/ZNF423/NR1H3/ZBTB7B/THRA/HSF1/ID1/STAT6/NR1D1/APC/PPARGC1A/YBX2/HDAC3/ARNTL/RB1/ESRRG/PHOX2B/NR1H2/FOXC2/DDIT3/ZNF516/ATF4/IRF4/CEBPB	31
BP	GO:0065004	protein-DNA complex assembly	46/1855	248/18670	2.35122e-05	0.000199914	0.000147742	RAD51/CENPA/SOX12/PARP1/MCM2/SMYD3/RUVBL1/SMARCA4/CENPX/CENPS/HMGB2/RBBP7/UBTF/SMARCB1/TCF4/THRA/MCM5/ERCC2/ESR1/XPA/PIAS1/XPC/DDB1/HEY2/CREB1/BRF2/NPM1/TAF1/GTF2A2/ATRX/BDP1/TERF1/DDB2/DR1/RB1/TBPL1/TP53/TBPL2/CENPT/HNF1B/GTF2B/SOX9/HIRA/KAT6A/TBP/BAZ2A	46
BP	GO:0014015	positive regulation of gliogenesis	20/1855	74/18670	2.40394e-05	0.00020405	0.000150798	PPARG/E2F1/BIN1/NKX6-1/NKX2-2/HDAC1/ETV5/HDAC2/MYB/OLIG2/ZNF365/RELA/HES1/ZNF488/PLAG1/GSX2/ID2/TP73/SOX8/NKX6-2	20
BP	GO:0002066	columnar/cuboidal epithelial cell development	17/1855	57/18670	2.41324e-05	0.000204493	0.000151126	NKX3-2/HOXA5/INSM1/NKX6-1/NKX2-2/RARA/SPDEF/RARB/KLF5/HNF4A/HIF1A/ARNTL/PRDM1/RARG/PAX6/CLOCK/RFX3	17
BP	GO:0001942	hair follicle development	22/1855	86/18670	2.46584e-05	0.000208597	0.000154159	LHX2/HOXC13/TP63/RBPJ/ALX4/HDAC1/SMAD4/ERCC2/SOX18/HDAC2/FOXQ1/LDB1/CTNNB1/MYSM1/RELA/FOXE1/FOXN1/MSX2/NF1/SOX9/SNAI1/SOX21	22
BP	GO:0003148	outflow tract septum morphogenesis	11/1855	27/18670	2.6093e-05	0.00021999	0.000162579	RARA/ZFPM2/SMAD4/RARB/NKX2-5/TBX1/TBX20/GATA6/MSX2/TBX2/ISL1	11
BP	GO:0072207	metanephric epithelium development	11/1855	27/18670	2.6093e-05	0.00021999	0.000162579	WT1/STAT1/PAX2/OSR1/WWTR1/POU3F3/HES1/HES5/SOX8/SOX9/PAX8	11
BP	GO:0050679	positive regulation of epithelial cell proliferation	40/1855	206/18670	2.66402e-05	0.000224225	0.000165709	STAT5A/KDM5B/FOXP2/PROX1/TP63/JUN/HMGB2/SOX11/TCF7L2/NR4A3/EGR3/ZNF703/NR4A1/DLX5/PAX2/OSR1/ID1/MYC/NME2/TWIST1/SIRT1/DLX6/TBX1/FOXE3/SP1/ARNT/MED1/ZNF580/CTNNB1/GATA2/HIF1A/AR/OSR2/IL10/NF1/SOX9/TNFAIP3/ZNF304/RREB1/STAT3	40
BP	GO:0007179	transforming growth factor beta receptor signaling pathway	39/1855	199/18670	2.6869e-05	0.000225771	0.000166851	PARP1/FOS/MEN1/MYOCD/FOXH1/SMAD9/JUN/ONECUT2/SOX11/ZNF703/SKI/PRDM16/ZEB1/SMAD4/ID1/CITED2/SKIL/SIRT1/PIN1/ING2/HIPK2/SMAD5/CREB1/SMAD3/SMAD2/ONECUT1/SMURF2/ZBTB7A/SKOR1/TP53/EP300/SNW1/ZNF451/PML/SMAD1/NKX2-1/CREBBP/SMAD7/SKOR2	39
BP	GO:0008593	regulation of Notch signaling pathway	25/1855	105/18670	2.697e-05	0.000226241	0.000167198	KAT2B/ASCL1/BCL6/TP63/GATA5/RBPJ/DLX2/EGF/HEY2/ELF3/DLX1/NFKBIA/GATA2/HEY1/ZBTB7A/HES1/EP300/GSX2/SNW1/MAML1/HES5/CREBBP/NOTCH3/MESP1/STAT3	25
BP	GO:0045844	positive regulation of striated muscle tissue development	22/1855	87/18670	2.9943e-05	0.000250341	0.000185009	SOX17/MEF2C/MYOCD/RBPJ/ZFPM2/MYOG/PIN1/TBX1/HEY2/CREB1/TBX20/TBX5/SHOX2/MAPK14/GLI1/CTNNB1/ARNTL/MYOD1/GATA6/TBX2/MYF6/MYF5	22
BP	GO:0048636	positive regulation of muscle organ development	22/1855	87/18670	2.9943e-05	0.000250341	0.000185009	SOX17/MEF2C/MYOCD/RBPJ/ZFPM2/MYOG/PIN1/TBX1/HEY2/CREB1/TBX20/TBX5/SHOX2/MAPK14/GLI1/CTNNB1/ARNTL/MYOD1/GATA6/TBX2/MYF6/MYF5	22
BP	GO:0060419	heart growth	26/1855	112/18670	3.0111e-05	0.000251327	0.000185737	WT1/MEF2C/PPARA/PROX1/GATA4/RBPJ/ZFPM2/JARID2/MEIS1/NKX2-5/PIN1/HEY2/TBX20/TBX5/MAPK14/RXRA/GLI1/ARID2/GATA6/YY1/TP73/FOXC2/SMAD1/TBX2/MESP1/FOXC1	26
BP	GO:0061311	cell surface receptor signaling pathway involved in heart development	12/1855	32/18670	3.02444e-05	0.00025202	0.00018625	SOX17/RBPJ/HEYL/MSX1/HAND2/SNAI2/HEY2/CTNNB1/HEY1/MSX2/MESP1/SNAI1	12
BP	GO:0072170	metanephric tubule development	10/1855	23/18670	3.10399e-05	0.000257791	0.000190515	STAT1/PAX2/OSR1/WWTR1/POU3F3/HES1/HES5/SOX8/SOX9/PAX8	10
BP	GO:0072243	metanephric nephron epithelium development	10/1855	23/18670	3.10399e-05	0.000257791	0.000190515	STAT1/PAX2/OSR1/WWTR1/POU3F3/HES1/HES5/SOX8/SOX9/PAX8	10
BP	GO:0017145	stem cell division	14/1855	42/18670	3.14217e-05	0.000260413	0.000192452	SOX17/LEF1/ZBTB16/SOX5/ETV5/ING2/WWTR1/PRDM15/ESRRB/NCOA3/TEAD3/AKNA/TIAL1/HOXB4	14
BP	GO:0021924	cell proliferation in external granule layer	8/1855	15/18670	3.17196e-05	0.000260413	0.000192452	GBX2/LHX1/ATF5/RORA/EGF/LHX5/GLI1/GLI2	8
BP	GO:0021930	cerebellar granule cell precursor proliferation	8/1855	15/18670	3.17196e-05	0.000260413	0.000192452	GBX2/LHX1/ATF5/RORA/EGF/LHX5/GLI1/GLI2	8
BP	GO:0030238	male sex determination	8/1855	15/18670	3.17196e-05	0.000260413	0.000192452	SIX4/DMRT1/AR/SF1/NR5A1/NR0B1/SOX9/SRY	8
BP	GO:0035067	negative regulation of histone acetylation	8/1855	15/18670	3.17196e-05	0.000260413	0.000192452	FOXP3/BRCA1/TWIST1/SIRT1/CTBP1/SPI1/ZNF451/SIN3A	8
BP	GO:0043584	nose development	8/1855	15/18670	3.17196e-05	0.000260413	0.000192452	ASCL1/SIX4/PROX1/SKI/DLX5/SIX1/HESX1/GLI3	8
BP	GO:0072148	epithelial cell fate commitment	8/1855	15/18670	3.17196e-05	0.000260413	0.000192452	PROX1/NKX2-2/RARA/RBPJ/ARX/NEUROD1/NR2F2/ATOH1	8
BP	GO:0003156	regulation of animal organ formation	13/1855	37/18670	3.18321e-05	0.000260482	0.000192504	WT1/HOXC11/GATA5/CITED2/HAND2/TBX5/HOXA11/SIX1/CTNNB1/AR/HES1/ISL1/MESP1	13
BP	GO:0071542	dopaminergic neuron differentiation	13/1855	37/18670	3.18321e-05	0.000260482	0.000192504	LMX1A/FOXA1/EN1/DMRTA2/LMX1B/NR4A2/CTNNB1/HIF1A/FOXA2/PHOX2B/OTX2/PITX3/PHOX2A	13
BP	GO:0001710	mesodermal cell fate commitment	9/1855	19/18670	3.38585e-05	0.00027544	0.000203558	KLF4/SOX17/SIX2/PAX2/ETV2/HOXA11/FOXC2/SMAD1/MESP1	9
BP	GO:0060231	mesenchymal to epithelial transition	9/1855	19/18670	3.38585e-05	0.00027544	0.000203558	WT1/SIX2/GATA3/STAT1/PAX2/TCF15/CTNNB1/PAX8/SALL1	9
BP	GO:0045600	positive regulation of fat cell differentiation	18/1855	64/18670	3.388e-05	0.00027544	0.000203558	PPARG/CEBPA/ZFP36/ZBTB16/CREBL2/PRDM16/ZBTB7B/ZFP36L1/ZNF385A/SNAI2/LMO3/CREB1/PPARD/MAPK14/KLF5/ID2/ZBTB7C/CEBPB	18
BP	GO:0046782	regulation of viral transcription	18/1855	64/18670	3.388e-05	0.00027544	0.000203558	ZFP36/SMARCA4/LEF1/JUN/HDAC1/SMARCB1/HMGA2/TFAP4/NELFCD/NELFB/SP1/GTF2F1/POU2F3/REST/EP300/SNW1/GTF2B/ZNF639	18
BP	GO:0060563	neuroepithelial cell differentiation	16/1855	53/18670	3.52437e-05	0.000286062	0.000211408	LEF1/ASCL1/INSM1/EMX1/SOX11/RBPJ/SOX4/DLX3/MYCL/HEY2/ABL1/POU4F3/HES1/HES5/ATOH1/CEBPB	16
BP	GO:0022404	molting cycle process	22/1855	88/18670	3.62218e-05	0.000292579	0.000216224	LHX2/HOXC13/TP63/RBPJ/ALX4/HDAC1/SMAD4/ERCC2/SOX18/HDAC2/FOXQ1/LDB1/CTNNB1/MYSM1/RELA/FOXE1/FOXN1/MSX2/NF1/SOX9/SNAI1/SOX21	22
BP	GO:0022405	hair cycle process	22/1855	88/18670	3.62218e-05	0.000292579	0.000216224	LHX2/HOXC13/TP63/RBPJ/ALX4/HDAC1/SMAD4/ERCC2/SOX18/HDAC2/FOXQ1/LDB1/CTNNB1/MYSM1/RELA/FOXE1/FOXN1/MSX2/NF1/SOX9/SNAI1/SOX21	22
BP	GO:0098773	skin epidermis development	22/1855	88/18670	3.62218e-05	0.000292579	0.000216224	LHX2/HOXC13/TP63/RBPJ/ALX4/HDAC1/SMAD4/ERCC2/SOX18/HDAC2/FOXQ1/LDB1/CTNNB1/MYSM1/RELA/FOXE1/FOXN1/MSX2/NF1/SOX9/SNAI1/SOX21	22
BP	GO:0055010	ventricular cardiac muscle tissue morphogenesis	15/1855	48/18670	3.91983e-05	0.000316111	0.000233615	FOXH1/PROX1/RBPJ/ZFPM2/SMAD4/NKX2-5/POU4F1/HEY2/RXRA/MED1/HAND1/FOXC2/SMAD7/ISL1/FOXC1	15
BP	GO:0044843	cell cycle G1/S phase transition	52/1855	298/18670	4.0549e-05	0.000326478	0.000241276	EZH2/E2F8/E2F1/E2F7/KLF4/MCM2/KLF11/MEN1/PLAGL1/TFDP2/SOX4/EIF4EBP1/ID4/RBL2/MCM5/RBL1/ARID3A/TFDP1/MYC/NACC2/KHDRBS1/PIAS1/ZNF385A/ATM/APEX1/PHF8/ZNF655/TAF1/ESRRB/GLI1/BTG2/MDM2/MDM4/ECD/MAX/GFI1B/RB1/GFI1/TFDP3/TP53/EP300/ID2/PHB2/PML/CNOT7/NANOGP8/BRD7/HINFP/E2F4/E2F6/CNOT8/MIR133B	52
BP	GO:0060603	mammary gland duct morphogenesis	12/1855	33/18670	4.32476e-05	0.000347089	0.000256509	KDM5B/ETV5/ESR1/VDR/MED1/GLI2/AR/TBX3/PGR/PHB2/PML/MSX2	12
BP	GO:0061036	positive regulation of cartilage development	12/1855	33/18670	4.32476e-05	0.000347089	0.000256509	SCX/ZBTB16/RUNX2/SOX5/ZNF219/HOXA11/SMAD3/SOX6/RELA/SMAD1/SOX9/GLI3	12
BP	GO:0021549	cerebellum development	24/1855	102/18670	4.75888e-05	0.000380979	0.000281554	EZH2/GBX2/FOXP2/PROX1/LHX1/LMX1A/EN1/NCOA1/RORA/MECP2/PPARGC1A/ABL1/ZNF365/LHX5/GLI1/HNRNPD/LDB1/GLI2/NEUROD1/PTF1A/TP53/GBX1/FOXC1/NEUROD2	24
BP	GO:0021889	olfactory bulb interneuron differentiation	7/1855	12/18670	4.76985e-05	0.000380979	0.000281554	DLX5/ATF5/SALL3/ARX/GSX2/SALL1/UNCX	7
BP	GO:0021903	rostrocaudal neural tube patterning	7/1855	12/18670	4.76985e-05	0.000380979	0.000281554	SOX17/GBX2/EN1/KDM2B/HES1/PAX6/HES3	7
BP	GO:0035265	organ growth	39/1855	204/18670	4.78995e-05	0.000381976	0.000282291	WT1/MEF2C/PPARA/PROX1/GATA4/RARA/RBPJ/ZFPM2/JARID2/MEIS1/RARB/ESR1/NKX2-5/PIN1/YBX3/ARX/HEY2/TBX20/TBX5/SMAD2/MAPK14/RXRA/GLI1/BNC2/ARID2/HLX/AR/GATA6/PLAG1/YY1/RARG/TP73/FOXC2/MSX2/SMAD1/TBX2/SOX9/MESP1/FOXC1	39
BP	GO:0090103	cochlea morphogenesis	10/1855	24/18670	4.8481e-05	0.000385386	0.000284811	ZEB1/PAX2/GRHL3/TBX1/HOXA1/SIX1/GLI2/SOX9/POU3F4/NEUROG1	10
BP	GO:2000178	negative regulation of neural precursor cell proliferation	10/1855	24/18670	4.8481e-05	0.000385386	0.000284811	KDM2B/SIRT2/VAX1/BTG2/GATA2/TP53/ID2/NF1/PAX6/NR2E1	10
BP	GO:0008585	female gonad development	23/1855	96/18670	5.0215e-05	0.000398537	0.00029453	ARID5B/WT1/BRCA2/ZFPM2/TAF4/SMAD4/ZFP42/LHX9/ESR1/SIRT1/ATM/KMT2B/FOXO3/NUPR1/DMRTA1/LHX8/FOXL2/PGR/NR5A1/ZNF830/NRIP1/CEBPB/FOXC1	23
BP	GO:0010717	regulation of epithelial to mesenchymal transition	22/1855	90/18670	5.24244e-05	0.000414104	0.000306034	EZH2/LEF1/TCF7L2/ZNF703/OVOL2/FOXA1/SMAD4/TWIST1/HDAC2/USF3/WWTR1/TBX5/SMAD3/SMAD2/CTNNB1/FOXA2/ALX1/NKX2-1/SMAD7/ISL1/FOXC1/SNAI1	22
BP	GO:0030901	midbrain development	22/1855	90/18670	5.24244e-05	0.000414104	0.000306034	OTX1/LMX1A/EN1/MSX1/KDM2B/TAL2/SIRT2/TAF1/NR4A2/EN2/CTNNB1/BARHL1/FOXB1/HES1/ZNF430/OTX2/PITX3/SMAD1/ZNF148/PHOX2A/TFAP2D/HES3	22
BP	GO:0045778	positive regulation of ossification	22/1855	90/18670	5.24244e-05	0.000414104	0.000306034	CEBPA/MEF2C/ZHX3/ZBTB16/TP63/SOX11/RUNX2/TFAP2A/OSR1/SMAD5/SMAD3/JUND/MIR210/CTNNB1/CEBPD/OSR2/MSX2/SMAD1/CTNNBIP1/CEBPB/LTF/GLI3	22
BP	GO:0070482	response to oxygen levels	64/1855	394/18670	5.51634e-05	0.000435052	0.000321516	PPARG/E2F1/EPAS1/FOXO1/BRIP1/HIF3A/EGR1/MYOCD/ASCL2/PPARA/ARNT2/USF1/CPEB1/DNMT3A/PLAU/RBPJ/EIF4EBP1/SMAD4/NFE2L2/HSF1/RORA/ZFP36L1/ERCC2/MYC/TWIST1/ETS1/MECP2/CITED2/HDAC2/LIMD1/SIRT1/MYB/PIN1/ATM/SIRT2/SRF/ANKRD1/HIPK2/CREB1/PPARGC1A/FOXO3/PPARD/SMAD3/ARNT/MIR210/NR4A2/NKX3-1/MDM2/MDM4/ENO1/VHL/HIF1A/MYOD1/GATA6/REST/CBFA2T3/TP53/EP300/PHB2/PML/NF1/POU4F2/CREBBP/ATF4	64
BP	GO:0031061	negative regulation of histone methylation	9/1855	20/18670	5.61352e-05	0.000440635	0.000325642	DNMT1/BRCA1/JARID2/SMARCB1/PAX5/SIRT1/PHF1/MTF2/KDM4C	9
BP	GO:0060008	Sertoli cell differentiation	9/1855	20/18670	5.61352e-05	0.000440635	0.000325642	SCX/TCF21/RARA/DMRT1/SAFB2/ATRX/SOX8/NR0B1/SOX9	9
BP	GO:0060261	positive regulation of transcription initiation from RNA polymerase II promoter	9/1855	20/18670	5.61352e-05	0.000440635	0.000325642	ESR1/NKX2-5/SRF/CREB1/TAF1/TP53/HNF1B/GTF2B/HNF1A	9
BP	GO:0045666	positive regulation of neuron differentiation	61/1855	371/18670	5.71254e-05	0.000447705	0.000330867	EZH2/ZEB2/MEF2C/FOXO6/ASCL1/CRABP2/BCL6/TCF3/HMG20B/PROX1/NKX6-1/SOX11/NKX2-2/RARA/LIN28A/FOXA1/ZEB1/NFE2L2/TCF4/ETV5/HEYL/ADNP/HOXD3/NCOA1/RARB/NME2/SKIL/DLX2/NKX2-5/SRF/ANKRD1/APBB1/ZNF804A/TGIF2/FEZF1/SHOX2/FEZF2/DLX1/IRX3/GLI2/NEUROG3/CUX1/GATA2/NEUROD1/TCF12/REST/CUX2/PHOX2B/ATF1/EP300/CREB3L2/POU4F2/KDM4C/ATOH1/ARHGAP35/CRX/SIN3A/CRTC1/NEUROD2/NEUROG1/MIR133B	61
BP	GO:0031063	regulation of histone deacetylation	11/1855	29/18670	5.73998e-05	0.000449154	0.000331937	FOXP3/BCL6/SKI/SREBF1/ZBTB7B/AKAP8L/ING2/JDP2/CTBP1/AKAP8/TP53	11
BP	GO:0021534	cell proliferation in hindbrain	8/1855	16/18670	5.79057e-05	0.000450298	0.000332783	GBX2/LHX1/ATF5/RORA/EGF/LHX5/GLI1/GLI2	8
BP	GO:0036124	histone H3-K9 trimethylation	8/1855	16/18670	5.79057e-05	0.000450298	0.000332783	SMARCB1/MECP2/SIRT1/DMRTC2/ATRX/ZNF274/KDM4C/ZNF304	8
BP	GO:0048385	regulation of retinoic acid receptor signaling pathway	8/1855	16/18670	5.79057e-05	0.000450298	0.000332783	EZH2/CRABP2/NR2C1/ASXL1/ZNF536/CYP26A1/TRIM16/SNW1	8
BP	GO:0060413	atrial septum morphogenesis	8/1855	16/18670	5.79057e-05	0.000450298	0.000332783	GATA4/ZFPM1/SOX4/NKX2-5/HEY2/TBX20/TBX5/ISL1	8
BP	GO:0060042	retina morphogenesis in camera-type eye	16/1855	55/18670	5.83024e-05	0.000452679	0.000334543	THRB/PROX1/LHX1/IRX5/TFAP2A/HIPK2/TOPORS/RORB/FOXN4/NRL/VSX1/PTF1A/TFAP2B/ZHX2/SOX8/SOX9	16
BP	GO:2001022	positive regulation of response to DNA damage stimulus	23/1855	97/18670	5.97143e-05	0.000462924	0.000342114	FOXM1/PARP1/CBX8/FUS/PIAS4/TRIM28/BRCA1/HMGA2/MSX1/MYC/SKIL/NACC2/HDAC10/SIRT1/ZNF385A/ATM/HIC1/ANKRD1/APBB1/NKX3-1/NPAS2/DDX5/CEBPG	23
BP	GO:0030510	regulation of BMP signaling pathway	22/1855	91/18670	6.27342e-05	0.000485584	0.00035886	SOX11/FOXD1/SKI/GATA4/RBPJ/ZNF423/SMAD4/MSX1/SKIL/HIPK2/ABL1/SMAD2/DLX1/TOB1/SMURF2/SKOR1/HES1/TFAP2B/MSX2/HES5/SMAD7/SKOR2	22
BP	GO:0001706	endoderm formation	15/1855	50/18670	6.66631e-05	0.000514405	0.00038016	SOX17/SOX7/LHX1/HMGA2/SOX2/EOMES/TBX20/SMAD2/MIXL1/CTNNB1/GATA6/HNF1B/MESP1/NANOG/POU5F1	15
BP	GO:0010718	positive regulation of epithelial to mesenchymal transition	15/1855	50/18670	6.66631e-05	0.000514405	0.00038016	EZH2/LEF1/TCF7L2/ZNF703/SMAD4/TWIST1/HDAC2/WWTR1/SMAD3/SMAD2/CTNNB1/ALX1/ISL1/FOXC1/SNAI1	15
BP	GO:1902107	positive regulation of leukocyte differentiation	30/1855	144/18670	6.87621e-05	0.000529786	0.000391526	FOXP3/KLF10/LEF1/FOS/ZBTB16/BCL6/JUN/GATA3/EGR3/RARA/HAX1/ZBTB7B/RAG1/ZFP36L1/TRAF6/MYB/ZBTB1/POU4F1/CBFB/CREB1/GLI2/HLX/NFKBIZ/RB1/ID2/POU4F2/CTNNBIP1/ZBTB46/RUNX3/GLI3	30
BP	GO:0001824	blastocyst development	23/1855	98/18670	7.07882e-05	0.000544558	0.000402444	SALL4/SOX17/BRCA2/HCFC1/GABPA/HOPX/SKIL/JUNB/EOMES/SRF/ETV2/ELF3/SPIC/HAND1/CDX2/ZFP14/HNF1B/ZNF830/KDM4C/PRDM14/POU5F1/TET1/SP3	23
BP	GO:0002053	positive regulation of mesenchymal cell proliferation	10/1855	25/18670	7.36255e-05	0.000562926	0.000416018	FOXP2/STAT1/MYC/TBX1/SHOX2/SIX1/CTNNB1/FOXF1/PRRX1/SOX9	10
BP	GO:0009648	photoperiodism	10/1855	25/18670	7.36255e-05	0.000562926	0.000416018	PER1/NR2F6/PER2/MTA1/BHLHE40/TP53/ID2/PML/CRTC1/CLOCK	10
BP	GO:0060561	apoptotic process involved in morphogenesis	10/1855	25/18670	7.36255e-05	0.000562926	0.000416018	LEF1/PAX2/NKX2-5/HAND2/SPI1/VDR/FOXC2/HNF1B/PAX8/FOXC1	10
BP	GO:0072202	cell differentiation involved in metanephros development	10/1855	25/18670	7.36255e-05	0.000562926	0.000416018	TCF21/SIX2/STAT1/PAX2/OSR1/WWTR1/POU3F3/CTNNB1/PAX8/SALL1	10
BP	GO:0010830	regulation of myotube differentiation	17/1855	62/18670	7.90125e-05	0.000603193	0.000445776	MYOCD/HDAC4/NFATC2/BHLHE41/MYOG/BHLHA15/NKX2-5/TBX1/HDAC5/SHOX2/MAPK14/MYOD1/MAML1/HDAC9/MYF6/MYF5/MIR133B	17
BP	GO:0000075	cell cycle checkpoint	40/1855	216/18670	8.06458e-05	0.000613993	0.000453758	E2F8/E2F1/E2F7/FOXN3/BRIP1/FOXO4/PLAGL1/PROX1/SOX11/TFDP2/BRCA1/SOX4/HMGA2/RBL2/DOT1L/ARID3A/TFDP1/XPC/ZNF385A/ATM/APC/ZNF207/MAPK14/BTG2/MDM2/MDM4/ATF2/RB1/TP53/EP300/CDC5L/TOP2B/PML/ZNF830/CNOT7/TP53BP1/HINFP/E2F4/CLOCK/CNOT8	40
BP	GO:0002088	lens development in camera-type eye	20/1855	80/18670	8.06778e-05	0.000613993	0.000453758	ZEB2/KDM5B/MAF/PROX1/SOX11/GATA3/SKI/SIX3/MEIS1/SKIL/HIPK2/PROX2/FOXE3/SMAD3/MED1/CTNNB1/SIX5/PITX3/PAX6/SOX1	20
BP	GO:0001659	temperature homeostasis	34/1855	173/18670	8.0795e-05	0.000613993	0.000453758	EPAS1/FOXO1/EBF2/EGR1/PER2/TLE3/HOXC10/TFE3/PRDM16/RBPJ/ZNF423/NR1H3/ZBTB7B/THRA/HSF1/ID1/STAT6/NR1D1/APC/PPARGC1A/YBX2/HDAC3/ARNTL/RB1/ESRRG/PHOX2B/NR1H2/FOXC2/DDIT3/ZNF516/ATF4/IRF4/CEBPB/STAT3	34
BP	GO:0003209	cardiac atrium morphogenesis	11/1855	30/18670	8.25291e-05	0.000626221	0.000462795	PROX1/GATA4/ZFPM1/SOX4/NKX2-5/HEY2/TBX20/TBX5/SHOX2/ISL1/MESP1	11
BP	GO:0035909	aorta morphogenesis	12/1855	35/18670	8.42359e-05	0.000636455	0.000470358	FOXH1/PROX1/RBPJ/SOX4/TBX1/SRF/HEY2/SIX1/HEY1/HES1/TFAP2B/TBX2	12
BP	GO:0048333	mesodermal cell differentiation	12/1855	35/18670	8.42359e-05	0.000636455	0.000470358	KLF4/TAL1/SOX17/SIX2/PAX2/HMGA2/ETV2/HOXA11/FOXF1/FOXC2/SMAD1/MESP1	12
BP	GO:0042303	molting cycle	25/1855	112/18670	8.43863e-05	0.000636455	0.000470358	LHX2/PER1/HOXC13/TP63/RBPJ/ALX4/HDAC1/SMAD4/ERCC2/SOX18/HDAC2/FOXQ1/LDB1/CTNNB1/MYSM1/ARNTL/RELA/FOXE1/FOXN1/MSX2/NF1/SOX9/CLOCK/SNAI1/SOX21	25
BP	GO:0042633	hair cycle	25/1855	112/18670	8.43863e-05	0.000636455	0.000470358	LHX2/PER1/HOXC13/TP63/RBPJ/ALX4/HDAC1/SMAD4/ERCC2/SOX18/HDAC2/FOXQ1/LDB1/CTNNB1/MYSM1/ARNTL/RELA/FOXE1/FOXN1/MSX2/NF1/SOX9/CLOCK/SNAI1/SOX21	25
BP	GO:0045668	negative regulation of osteoblast differentiation	15/1855	51/18670	8.58398e-05	0.000645474	0.000477023	TWIST2/MEN1/HOXA2/SKI/HDAC4/ID1/TWIST1/LIMD1/HAND2/SMAD3/ID3/RORB/TOB1/HDAC7/ID2	15
BP	GO:0090102	cochlea development	15/1855	51/18670	8.58398e-05	0.000645474	0.000477023	MCM2/GATA3/ZEB1/PAX2/GRHL3/TBX1/HOXA1/HEY2/SIX1/GLI2/GATA2/HES1/SOX9/POU3F4/NEUROG1	15
BP	GO:0045580	regulation of T cell differentiation	29/1855	139/18670	8.77571e-05	0.000658902	0.000486947	FOXP3/FOXJ1/ZBTB16/BCL6/GATA3/EGR3/RARA/ZEB1/NFATC2/ZBTB7B/RAG1/IRF1/MYB/ZBTB1/CBFB/ABL1/SOX13/GLI2/HLX/NFKBIZ/PRDM1/ZNF683/FOXN1/TBX21/SMAD7/IRF4/ZC3H8/RUNX3/GLI3	29
BP	GO:0035162	embryonic hemopoiesis	9/1855	21/18670	8.95882e-05	0.000668256	0.00049386	TAL1/GATA3/ZFPM1/KMT2A/PBX1/MED1/GATA2/HIF1A/GATA1	9
BP	GO:0043153	entrainment of circadian clock by photoperiod	9/1855	21/18670	8.95882e-05	0.000668256	0.00049386	PER1/NR2F6/PER2/MTA1/BHLHE40/TP53/ID2/PML/CRTC1	9
BP	GO:0070734	histone H3-K27 methylation	9/1855	21/18670	8.95882e-05	0.000668256	0.00049386	EZH2/EHMT2/GATA3/SUZ12/PHF1/MTF2/PHF19/EED/ZNF304	9
BP	GO:0035264	multicellular organism growth	30/1855	146/18670	8.96702e-05	0.000668256	0.00049386	STAT5B/ARID5B/STAT5A/HOXA5/KLF2/RARA/GRHL2/FOXS1/ATF5/HSF1/EN1/ZFP36L1/RARB/ERCC2/XPA/TAL2/POU3F2/ATM/WWTR1/CREB1/SP2/ATRX/HELT/AR/POU1F1/PLAG1/TP53/RARG/EP300/STAT3	30
BP	GO:2001251	negative regulation of chromosome organization	30/1855	146/18670	8.96702e-05	0.000668256	0.00049386	PTTG1/PARP1/MCM2/FOXP3/HMGA1/DNMT1/SKI/BRCA1/JARID2/SMARCB1/TWIST1/PAX5/SIRT1/SMG6/ATM/XRCC5/CTBP1/APC/ZNF207/SPI1/PHF8/ATRX/PHF1/TERF1/MTF2/TERF2/ZNF451/KDM4C/SIN3A/TET1	30
BP	GO:0090287	regulation of cellular response to growth factor stimulus	50/1855	292/18670	9.2448e-05	0.000687934	0.000508402	CREB3L1/MEN1/MYOCD/ONECUT2/SOX11/GATA3/FOXD1/ZNF703/RUNX2/SKI/GATA4/PRDM16/RBPJ/ZEB1/ZNF423/SMAD4/MSX1/CITED2/SKIL/SIRT1/PIN1/ING2/HIPK2/ABL1/SMAD3/SMAD2/ARNT/DLX1/ONECUT1/TOB1/CTNNB1/SMURF2/ZBTB7A/HIF1A/SKOR1/HES1/TFAP2B/TP53/EP300/OTX2/SNW1/ZNF451/MSX2/HES5/NKX2-1/CREBBP/SMAD7/HHEX/PRDM14/SKOR2	50
BP	GO:0010454	negative regulation of cell fate commitment	7/1855	13/18670	9.44601e-05	0.000697723	0.000515637	SOX17/SPDEF/HES1/GLIS1/TBX21/MESP1/NKX6-2	7
BP	GO:0043970	histone H3-K9 acetylation	7/1855	13/18670	9.44601e-05	0.000697723	0.000515637	KAT2B/GATA3/BRCA1/KMT2A/SMAD4/SMARCB1/ZNF451	7
BP	GO:0045820	negative regulation of glycolytic process	7/1855	13/18670	9.44601e-05	0.000697723	0.000515637	PPARA/HDAC4/MYOG/PPARGC1A/NUPR1/CBFA2T3/STAT3	7
BP	GO:0048505	regulation of timing of cell differentiation	7/1855	13/18670	9.44601e-05	0.000697723	0.000515637	ASCL1/RBPJ/HES1/HES5/PAX6/NR2E1/HES3	7
BP	GO:0050872	white fat cell differentiation	7/1855	13/18670	9.44601e-05	0.000697723	0.000515637	PPARG/CEBPA/PER2/PRDM16/SIRT1/SNAI2/CTBP1	7
BP	GO:0060711	labyrinthine layer development	14/1855	46/18670	9.7446e-05	0.000718718	0.000531153	LEF1/OVOL2/RBPJ/GRHL2/NCOA1/ZFP36L1/GCM1/JUNB/HEY2/HEY1/HES1/CDX2/IL10/CDX4	14
BP	GO:0046637	regulation of alpha-beta T cell differentiation	17/1855	63/18670	9.83014e-05	0.000723961	0.000535027	FOXP3/ZBTB16/BCL6/GATA3/RARA/ZBTB7B/MYB/CBFB/HLX/NFKBIZ/PRDM1/ZNF683/TBX21/SMAD7/IRF4/RUNX3/GLI3	17
BP	GO:0003198	epithelial to mesenchymal transition involved in endocardial cushion formation	8/1855	17/18670	9.98493e-05	0.000731061	0.000540274	RBPJ/SMAD4/HEYL/MSX1/SNAI2/HEY2/MSX2/SNAI1	8
BP	GO:0033599	regulation of mammary gland epithelial cell proliferation	8/1855	17/18670	9.98493e-05	0.000731061	0.000540274	HOXA5/BRCA2/KDM5B/GATA3/ZNF703/DEAF1/PHB2/RREB1	8
BP	GO:0035855	megakaryocyte development	8/1855	17/18670	9.98493e-05	0.000731061	0.000540274	TAL1/FLI1/ZFPM1/MEIS1/ZNF385A/SRF/MED1/EP300	8
BP	GO:0090185	negative regulation of kidney development	8/1855	17/18670	9.98493e-05	0.000731061	0.000540274	WT1/GATA3/STAT1/PAX2/OSR1/CTNNB1/HNF1B/PAX8	8
BP	GO:0055008	cardiac muscle tissue morphogenesis	18/1855	69/18670	0.000100098	0.00073181	0.000540828	FOXH1/PROX1/ZFPM1/RBPJ/ZFPM2/SMAD4/NKX2-5/POU4F1/ANKRD1/HEY2/TBX20/RXRA/MED1/HAND1/FOXC2/SMAD7/ISL1/FOXC1	18
BP	GO:0051146	striated muscle cell differentiation	50/1855	293/18670	0.000100938	0.000736875	0.000544571	EZH2/WT1/SMYD3/MEF2C/SIX4/MYOCD/CACYBP/PPARA/PROX1/SKI/GATA4/RARA/HDAC4/RBPJ/NFATC2/SMAD4/BHLHE41/MSX1/RARB/MYOG/BHLHA15/MEF2A/NKX2-5/PIN1/TBX1/SRF/ANKRD1/HDAC5/HEY2/TBX5/SHOX2/MAPK14/SIX1/RXRA/KLF5/ARID1A/SOX6/MYOD1/GATA6/RB1/TBX3/BARX2/YY1/MAML1/HDAC9/MYF6/MESP1/NKX2-6/MYF5/MIR133B	50
BP	GO:1990845	adaptive thermogenesis	31/1855	154/18670	0.000103151	0.000751934	0.0005557	EPAS1/EBF2/PER2/TLE3/HOXC10/TFE3/PRDM16/RBPJ/ZNF423/NR1H3/ZBTB7B/THRA/HSF1/ID1/STAT6/NR1D1/APC/PPARGC1A/YBX2/HDAC3/ARNTL/RB1/ESRRG/PHOX2B/NR1H2/FOXC2/DDIT3/ZNF516/ATF4/IRF4/CEBPB	31
BP	GO:0040019	positive regulation of embryonic development	13/1855	41/18670	0.000107783	0.000783423	0.000578972	DMRT2/SIX4/SCX/GATA3/LHX1/OSR1/NR2C2/SIX1/CTNNB1/AR/HES1/FOXA2/OTX2	13
BP	GO:0050434	positive regulation of viral transcription	13/1855	41/18670	0.000107783	0.000783423	0.000578972	SMARCA4/LEF1/JUN/SMARCB1/TFAP4/NELFCD/NELFB/SP1/GTF2F1/EP300/SNW1/GTF2B/ZNF639	13
BP	GO:0042593	glucose homeostasis	43/1855	241/18670	0.000108224	0.00078549	0.000580499	PPARG/KLF15/FOXO1/CEBPA/MLXIPL/SMARCA4/FOXO6/FOXO4/MEN1/TCF7L2/USF1/FOXK2/GATA4/LIN28A/FOXA1/SOX4/PAX2/SMARCB1/KLF7/BHLHA15/FOXA3/NME2/SIRT1/PDX1/SRF/NR1D1/PPARGC1A/FOXO3/ZBTB20/HNF4A/NEUROD1/HIF1A/FOXA2/RFX6/TFAP2B/HMGN3/FOXK1/NR1H4/PAX6/ZNF236/SIN3A/HNF1A/STAT3	43
BP	GO:0032800	receptor biosynthetic process	10/1855	26/18670	0.000109026	0.000787882	0.000582267	PPARG/HOXA5/PPARA/HDAC1/NR1H3/HNRNPK/HDAC2/NR1D1/HIF1A/IL10	10
BP	GO:0060706	cell differentiation involved in embryonic placenta development	10/1855	26/18670	0.000109026	0.000787882	0.000582267	E2F8/E2F7/ASCL2/GRHL2/GCM1/EOMES/PRDM1/HAND1/NR2F2/SNAI1	10
BP	GO:0072539	T-helper 17 cell differentiation	10/1855	26/18670	0.000109026	0.000787882	0.000582267	FOXP3/BATF/ZBTB7B/RORA/RORC/NFKBIZ/TBX21/SMAD7/IRF4/STAT3	10
BP	GO:0034599	cellular response to oxidative stress	51/1855	302/18670	0.000113435	0.00081856	0.000604939	EZH2/EPAS1/FOXO1/KLF4/PARP1/CBX8/FOS/KLF2/JUN/NR4A3/PCGF2/GATA4/NONO/PAX2/SFPQ/NFE2L2/ETV5/HSF1/NME2/ETS1/HDAC2/SIRT1/MYB/STAT6/SIRT2/APEX1/BRF2/PPARGC1A/FOXO3/ABL1/NFE2L1/ARNT/ZNF277/ZNF580/NR4A2/HNRNPD/MDM2/CTNNB1/HIF1A/ARNTL/REST/RELA/ADNP2/TP53/IL10/PML/ANKZF1/ATF4/TNFAIP3/PAWR/SIN3A	51
BP	GO:0030279	negative regulation of ossification	20/1855	82/18670	0.00011676	0.000841346	0.000621778	TWIST2/MEF2C/MEN1/HOXA2/SKI/HDAC4/RBPJ/ID1/TWIST1/LIMD1/HAND2/SMAD3/ID3/RORB/TOB1/HIF1A/HDAC7/ID2/SOX9/GATA1	20
BP	GO:0033500	carbohydrate homeostasis	43/1855	242/18670	0.000119209	0.000857755	0.000633905	PPARG/KLF15/FOXO1/CEBPA/MLXIPL/SMARCA4/FOXO6/FOXO4/MEN1/TCF7L2/USF1/FOXK2/GATA4/LIN28A/FOXA1/SOX4/PAX2/SMARCB1/KLF7/BHLHA15/FOXA3/NME2/SIRT1/PDX1/SRF/NR1D1/PPARGC1A/FOXO3/ZBTB20/HNF4A/NEUROD1/HIF1A/FOXA2/RFX6/TFAP2B/HMGN3/FOXK1/NR1H4/PAX6/ZNF236/SIN3A/HNF1A/STAT3	43
BP	GO:0045669	positive regulation of osteoblast differentiation	17/1855	64/18670	0.000121603	0.000873725	0.000645707	CEBPA/MEF2C/ZHX3/TP63/SOX11/RUNX2/SMAD5/JUND/MIR210/CTNNB1/CEBPD/MSX2/SMAD1/CTNNBIP1/CEBPB/LTF/GLI3	17
BP	GO:0033077	T cell differentiation in thymus	18/1855	70/18670	0.000122379	0.000878046	0.000648901	FOXP3/FOXJ1/GATA3/EGR3/ZEB1/RAG1/ZFP36L1/ZBTB1/SRF/GLI2/CTNNB1/AIRE/TP53/FOXN1/BCL11B/MAFB/ZC3H8/GLI3	18
BP	GO:0120163	negative regulation of cold-induced thermogenesis	14/1855	47/18670	0.000126206	0.000904209	0.000668236	TLE3/HOXC10/TFE3/RBPJ/ZNF423/NR1H3/ID1/NR1D1/ARNTL/RB1/NR1H2/FOXC2/DDIT3/ATF4	14
BP	GO:0006333	chromatin assembly or disassembly	41/1855	228/18670	0.000129696	0.000927882	0.000685731	CENPA/TAL1/MCM2/SMYD3/RUVBL1/SMARCA4/CENPX/CENPS/HMGA1/DNMT1/HMGB2/TRIM28/RBBP7/DNMT3A/HDAC1/SMARCB1/HMGA2/SETDB1/MTA2/SIRT1/NFE2/SIRT2/PHF8/NPM1/ATRX/ARID1A/MBD3/MBD2/ARID2/SMARCA1/MBD1/TP53/CENPT/SOX9/CTCF/PRDM9/ZNF304/HIRA/KAT6A/BAZ2A/TET1	41
BP	GO:2001233	regulation of apoptotic signaling pathway	64/1855	406/18670	0.00013491	0.00096381	0.000712283	E2F1/MAZ/PARP1/CREB3L1/MIF/ATF3/TP63/HMGB2/PIAS4/TCF7L2/TFDP2/PCGF2/GATA4/BRCA1/ZNF205/NONO/HDAC1/SFPQ/HNRNPK/NFE2L2/MEIS3/TFAP4/MSX1/TFDP1/CREB3/RBCK1/SKIL/NACC2/SIRT1/YBX3/ZNF385A/SNAI2/ING2/NFATC4/PDX1/PLAGL2/ST18/SMAD3/MIR210/NR4A2/NKX3-1/MDM2/NUPR1/SCRT2/CTNNB1/ENO1/URI1/HIF1A/AR/RELA/RB1/TP53/MNT/TP73/ZMYND11/PML/DDIT3/NF1/SP100/MAL/TNFAIP3/GATA1/RB1CC1/SNAI1	64
BP	GO:0010869	regulation of receptor biosynthetic process	9/1855	22/18670	0.000138278	0.000984545	0.000727607	PPARG/HOXA5/PPARA/HDAC1/NR1H3/HNRNPK/HDAC2/NR1D1/HIF1A	9
BP	GO:0090312	positive regulation of protein deacetylation	9/1855	22/18670	0.000138278	0.000984545	0.000727607	BCL6/SREBF1/ZBTB7B/AKAP8L/ING2/JDP2/CTBP1/AKAP8/TP53	9
BP	GO:0097549	chromatin organization involved in negative regulation of transcription	26/1855	122/18670	0.000138403	0.000984545	0.000727607	EZH2/HMGA1/DNMT1/TRIM28/PCGF2/DNMT3A/HDAC1/HMGA2/SETDB1/DOT1L/BMI1/MECP2/SIRT1/CTBP1/SIRT2/HDAC5/PHF8/MBD3/MBD2/MBD1/EED/ZNF304/HIRA/SIN3A/BAZ2A/TET1	26
BP	GO:2001020	regulation of response to DNA damage stimulus	39/1855	214/18670	0.000139972	0.000993032	0.000733879	FOXM1/RAD51/PARP1/CBX8/FUS/MIF/PIAS4/TRIM28/BRCA1/HNRNPK/HMGA2/HSF1/MSX1/MYC/TWIST1/SKIL/NACC2/HDAC10/SIRT1/ZNF385A/SNAI2/ATM/ING2/HIC1/ANKRD1/APBB1/ABL1/ZNF365/NKX3-1/MDM2/DEK/TP53/TERF2/NPAS2/DDX5/PML/CEBPG/TP53BP1/SNAI1	39
BP	GO:0001666	response to hypoxia	58/1855	359/18670	0.000140047	0.000993032	0.000733879	E2F1/EPAS1/BRIP1/HIF3A/EGR1/MYOCD/ASCL2/PPARA/ARNT2/USF1/CPEB1/DNMT3A/PLAU/RBPJ/EIF4EBP1/SMAD4/NFE2L2/HSF1/RORA/ZFP36L1/ERCC2/MYC/TWIST1/ETS1/MECP2/CITED2/LIMD1/SIRT1/MYB/PIN1/ATM/SIRT2/SRF/ANKRD1/HIPK2/CREB1/PPARGC1A/FOXO3/PPARD/SMAD3/ARNT/MIR210/NR4A2/NKX3-1/MDM2/MDM4/ENO1/VHL/HIF1A/GATA6/REST/CBFA2T3/TP53/EP300/PHB2/PML/NF1/CREBBP	58
BP	GO:0007440	foregut morphogenesis	6/1855	10/18670	0.000140785	0.000993032	0.000733879	SOX17/GATA4/SMAD3/SMAD2/CTNNB1/FOXF1	6
BP	GO:0046532	regulation of photoreceptor cell differentiation	6/1855	10/18670	0.000140785	0.000993032	0.000733879	THRB/DLX2/DLX1/SOX8/SOX9/CRX	6
BP	GO:0061140	lung secretory cell differentiation	6/1855	10/18670	0.000140785	0.000993032	0.000733879	HOXA5/ASCL1/NFIB/SPDEF/GATA6/NKX2-1	6
BP	GO:0061408	positive regulation of transcription from RNA polymerase II promoter in response to heat stress	6/1855	10/18670	0.000140785	0.000993032	0.000733879	HSF1/HSF2/HSF5/HSF4/HSFX2/HSFX1	6
BP	GO:0014033	neural crest cell differentiation	21/1855	90/18670	0.000156871	0.00110493	0.000816577	ZEB2/MEF2C/GBX2/SOX11/OVOL2/SMAD4/TWIST1/HAND2/SNAI2/TBX1/HIF1A/HES1/PHOX2B/PITX2/FOXC2/ALX1/SOX8/SOX9/ISL1/GSC/FOXC1	21
BP	GO:0048643	positive regulation of skeletal muscle tissue development	10/1855	27/18670	0.00015781	0.00110688	0.000818016	SOX17/MEF2C/MYOG/TBX1/SHOX2/CTNNB1/ARNTL/MYOD1/MYF6/MYF5	10
BP	GO:0051450	myoblast proliferation	10/1855	27/18670	0.00015781	0.00110688	0.000818016	ATOH8/PAX7/MEIS2/PPARD/ZNF609/ATF2/MYOD1/GATA6/SOX15/MIR133B	10
BP	GO:0071514	genetic imprinting	10/1855	27/18670	0.00015781	0.00110688	0.000818016	TRIM28/DNMT3A/BRCA1/MECP2/DNMT3L/PCGF6/EED/CTCF/CTCFL/ZFP57	10
BP	GO:0043500	muscle adaptation	27/1855	130/18670	0.00016372	0.00114454	0.000845845	EZH2/KLF15/FOXO1/KLF4/PARP1/GTF2IRD1/MEF2C/PPARA/NR4A3/GATA5/HDAC4/SMAD4/JARID2/GTF2IRD2B/MYOG/MEF2A/PIN1/HAND2/GTF2IRD2/HEY2/PPARGC1A/FOXO3/SMAD3/CAMTA2/MYOD1/GATA6/YY1	27
BP	GO:0043011	myeloid dendritic cell differentiation	8/1855	18/18670	0.000164093	0.00114454	0.000845845	RBPJ/BATF/RELB/TRAF6/BATF2/SPI1/IRF4/BATF3	8
BP	GO:0090190	positive regulation of branching involved in ureteric bud morphogenesis	8/1855	18/18670	0.000164093	0.00114454	0.000845845	SIX4/LHX1/PAX2/SIX1/SOX8/SOX9/HOXB7/PAX8	8
BP	GO:1900543	negative regulation of purine nucleotide metabolic process	8/1855	18/18670	0.000164093	0.00114454	0.000845845	PARP1/PPARA/HDAC4/MYOG/PPARGC1A/NUPR1/CBFA2T3/STAT3	8
BP	GO:0043374	CD8-positive, alpha-beta T cell differentiation	7/1855	14/18670	0.000172701	0.00119791	0.000885286	PAX1/ZBTB7B/SATB1/IRF1/EOMES/CBFB/RUNX3	7
BP	GO:0043922	negative regulation by host of viral transcription	7/1855	14/18670	0.000172701	0.00119791	0.000885286	JUN/HDAC1/HMGA2/TFAP4/POU2F3/REST/ZNF639	7
BP	GO:0045605	negative regulation of epidermal cell differentiation	7/1855	14/18670	0.000172701	0.00119791	0.000885286	EZH2/TP63/HOXA7/GRHL2/HES1/MSX2/HES5	7
BP	GO:0060911	cardiac cell fate commitment	7/1855	14/18670	0.000172701	0.00119791	0.000885286	SOX17/WT1/RBPJ/NKX2-5/TBX3/ISL1/MESP1	7
BP	GO:0045747	positive regulation of Notch signaling pathway	15/1855	54/18670	0.00017501	0.00121224	0.000895878	KAT2B/ASCL1/TP63/GATA5/RBPJ/ELF3/HES1/EP300/GSX2/SNW1/MAML1/HES5/CREBBP/MESP1/STAT3	15
BP	GO:0036293	response to decreased oxygen levels	59/1855	370/18670	0.000176964	0.00122408	0.000904631	E2F1/EPAS1/BRIP1/HIF3A/EGR1/MYOCD/ASCL2/PPARA/ARNT2/USF1/CPEB1/DNMT3A/PLAU/RBPJ/EIF4EBP1/SMAD4/NFE2L2/HSF1/RORA/ZFP36L1/ERCC2/MYC/TWIST1/ETS1/MECP2/CITED2/LIMD1/SIRT1/MYB/PIN1/ATM/SIRT2/SRF/ANKRD1/HIPK2/CREB1/PPARGC1A/FOXO3/PPARD/SMAD3/ARNT/MIR210/NR4A2/NKX3-1/MDM2/MDM4/ENO1/VHL/HIF1A/GATA6/REST/CBFA2T3/TP53/EP300/PHB2/PML/NF1/CREBBP/ATF4	59
BP	GO:0019216	regulation of lipid metabolic process	64/1855	410/18670	0.000179105	0.00123718	0.000914311	PPARG/KLF4/MLXIPL/TRIB3/EGR1/PPARA/CREBL2/PROX1/NR4A3/NR1D2/BRCA1/SREBF1/NR1H3/THRA/RBL2/NCOA1/RBL1/RORA/NFYA/TWIST1/SIRT1/SNAI2/NCOA6/ZFP69/ANKRD1/NR1D1/SLA2/CREB1/PPARGC1A/VDR/PPARD/NFE2L1/CRTC3/SP1/RXRA/ZBTB20/MED1/NFYB/SREBF2/HNF4A/RORC/NCOR1/HDAC3/NCOR2/SF1/REST/RB1/GFI1/SEC14L2/TBL1X/NR5A1/GRHL1/NPAS2/ID2/NFYC/BCL11B/NR1H2/CREBBP/NFKB1/NR1H4/NCOA2/FHL2/SIN3A/SNAI1	64
BP	GO:0051851	modification by host of symbiont morphology or physiology	16/1855	60/18670	0.000181673	0.00125147	0.000924869	SMARCA4/LEF1/JUN/ZNF502/HDAC1/SMARCB1/HMGA2/TFAP4/SP1/POU2F3/REST/EP300/SNW1/GTF2B/ZNF639/LTF	16
BP	GO:0090342	regulation of cell aging	16/1855	60/18670	0.000181673	0.00125147	0.000924869	FOXM1/HMGA1/BCL6/MIF/HMGA2/RBL1/TWIST1/SIRT1/ING2/ABL1/ZNF277/ARNTL/TP53/TERF2/ZKSCAN3/PAWR	16
BP	GO:1902806	regulation of cell cycle G1/S phase transition	37/1855	202/18670	0.000184312	0.00126791	0.000937019	EZH2/E2F8/E2F1/E2F7/KLF4/MEN1/PLAGL1/TFDP2/SOX4/RBL2/RBL1/ARID3A/TFDP1/NACC2/ZNF385A/ATM/APEX1/ZNF655/TAF1/GLI1/BTG2/MDM2/MDM4/ECD/GFI1B/RB1/TP53/EP300/ID2/PHB2/PML/CNOT7/NANOGP8/BRD7/E2F4/CNOT8/MIR133B	37
BP	GO:0060333	interferon-gamma-mediated signaling pathway	21/1855	91/18670	0.000185112	0.00126878	0.000937662	PPARG/IRF7/STAT1/NR1H3/IRF5/IRF9/IRF1/PIAS1/IRF3/MED1/TRIM22/IRF6/TP53/TRIM25/IRF2/NR1H2/PML/SP100/CIITA/IRF8/IRF4	21
BP	GO:0060612	adipose tissue development	13/1855	43/18670	0.000185199	0.00126878	0.000937662	EBF2/ARID5B/KLF7/SIRT1/PPARGC1A/PPARD/RORC/ATF2/ID2/POU4F2/SOX8/ZNF516/NR1H4	13
BP	GO:1901985	positive regulation of protein acetylation	13/1855	43/18670	0.000185199	0.00126878	0.000937662	FOXP3/GATA3/BRCA1/SOX4/SMAD4/SMARCB1/SNAI2/PPARGC1A/ARNTL/KAT5/KAT7/ISL1/BRD7	13
BP	GO:0030183	B cell differentiation	27/1855	131/18670	0.000187027	0.00127955	0.000945623	KLF6/BCL6/TCF3/BCL3/HDAC4/RBPJ/RAG1/ZFP36L1/NKX2-3/ZBTB1/ATM/IKZF3/HDAC5/ABL1/ONECUT1/ZBTB7A/POU1F1/TP53/POU2F2/IL10/EP300/ID2/CEBPG/HDAC9/HHEX/LYL1/SP3	27
BP	GO:0001678	cellular glucose homeostasis	30/1855	152/18670	0.000190901	0.00130427	0.000963892	KLF15/FOXO1/MLXIPL/SMARCA4/MEN1/FOXK2/GATA4/LIN28A/SOX4/PAX2/SMARCB1/KLF7/FOXA3/NME2/SIRT1/PDX1/SRF/NR1D1/PPARGC1A/FOXO3/ZBTB20/NEUROD1/HIF1A/FOXA2/RFX6/HMGN3/FOXK1/NR1H4/ZNF236/SIN3A	30
BP	GO:0014031	mesenchymal cell development	20/1855	85/18670	0.000197564	0.00134612	0.000994822	ZEB2/GBX2/SOX11/OVOL2/HEYL/TWIST1/HAND2/SNAI2/TBX1/HEY2/HIF1A/HES1/PHOX2B/PITX2/FOXC2/ALX1/SOX8/SOX9/ISL1/FOXC1	20
BP	GO:1901532	regulation of hematopoietic progenitor cell differentiation	20/1855	85/18670	0.000197564	0.00134612	0.000994822	TAL1/LMO2/TCF3/GATA3/KMT2A/NFE2L2/MYB/ZBTB1/CBFB/ABL1/MIXL1/LDB1/GATA2/EIF2AK2/TCF12/HES1/TP73/HES5/GATA1/FOXC1	20
BP	GO:0032350	regulation of hormone metabolic process	12/1855	38/18670	0.000206116	0.00140249	0.00103648	EGR1/TCF7L2/GATA3/TRERF1/PPARGC1A/VDR/ARNT/HIF1A/REST/GFI1/NFKB1/PAX8	12
BP	GO:0048714	positive regulation of oligodendrocyte differentiation	9/1855	23/18670	0.000207217	0.00140426	0.00103778	PPARG/NKX2-2/HDAC1/HDAC2/OLIG2/ZNF365/ZNF488/GSX2/TP73	9
BP	GO:0072215	regulation of metanephros development	9/1855	23/18670	0.000207217	0.00140426	0.00103778	EGR1/WT1/STAT1/PAX2/MYC/WWTR1/CTNNB1/HNF1B/PAX8	9
BP	GO:2000291	regulation of myoblast proliferation	9/1855	23/18670	0.000207217	0.00140426	0.00103778	PAX7/MEIS2/PPARD/ZNF609/ATF2/MYOD1/GATA6/SOX15/MIR133B	9
BP	GO:0001841	neural tube formation	23/1855	105/18670	0.000214567	0.00145014	0.00107169	SALL4/LHX2/ZEB2/SOX11/SKI/RARA/OVOL2/GRHL2/SOX4/PAX2/TRAF6/KDM2B/GRHL3/TWIST1/ABL1/ARID1A/DEAF1/TEAD2/HIF1A/RARG/ALX1/LMO4/ARHGAP35	23
BP	GO:0055017	cardiac muscle tissue growth	23/1855	105/18670	0.000214567	0.00145014	0.00107169	MEF2C/PPARA/GATA4/RBPJ/ZFPM2/JARID2/MEIS1/NKX2-5/PIN1/HEY2/TBX20/TBX5/MAPK14/RXRA/GLI1/ARID2/GATA6/YY1/TP73/FOXC2/SMAD1/TBX2/FOXC1	23
BP	GO:0042542	response to hydrogen peroxide	29/1855	146/18670	0.000216086	0.00145843	0.00107782	EZH2/FOXO1/KLF4/CBX8/KLF2/JUN/NR4A3/PCGF2/STAT1/PAX2/NFE2L2/HSF1/ETS1/HDAC2/SIRT1/MYB/STAT6/APEX1/FOXO3/ABL1/ZNF277/ZNF580/MDM2/RELA/IL10/ANKZF1/FOSL1/TNFAIP3/PAWR	29
BP	GO:0000082	G1/S transition of mitotic cell cycle	47/1855	279/18670	0.00021874	0.00147436	0.0010896	EZH2/E2F8/E2F1/E2F7/KLF4/MCM2/KLF11/PLAGL1/TFDP2/SOX4/EIF4EBP1/ID4/RBL2/MCM5/RBL1/ARID3A/TFDP1/MYC/NACC2/KHDRBS1/PIAS1/ZNF385A/ATM/APEX1/PHF8/ZNF655/ESRRB/BTG2/MDM2/MDM4/ECD/MAX/GFI1B/RB1/GFI1/TFDP3/TP53/EP300/ID2/PML/CNOT7/BRD7/HINFP/E2F4/E2F6/CNOT8/MIR133B	47
BP	GO:0030513	positive regulation of BMP signaling pathway	11/1855	33/18670	0.000220885	0.00148283	0.00109585	SOX11/FOXD1/GATA4/RBPJ/ZNF423/SMAD4/MSX1/SMAD2/HES1/MSX2/HES5	11
BP	GO:1902692	regulation of neuroblast proliferation	11/1855	33/18670	0.000220885	0.00148283	0.00109585	SIX3/OTP/DMRTA2/VAX1/ZNF335/CTNNB1/HIF1A/TP53/NF1/PAX6/GLI3	11
BP	GO:2000758	positive regulation of peptidyl-lysine acetylation	11/1855	33/18670	0.000220885	0.00148283	0.00109585	FOXP3/GATA3/BRCA1/SOX4/SMAD4/SMARCB1/SNAI2/PPARGC1A/KAT7/ISL1/BRD7	11
BP	GO:0090344	negative regulation of cell aging	10/1855	28/18670	0.000223744	0.00150002	0.00110855	FOXM1/BCL6/MIF/HMGA2/RBL1/TWIST1/SIRT1/ABL1/TERF2/ZKSCAN3	10
BP	GO:0014902	myotube differentiation	24/1855	112/18670	0.000225255	0.00150813	0.00111455	SMYD3/MEF2C/SIX4/MYOCD/SKI/HDAC4/NFATC2/BHLHE41/MYOG/BHLHA15/NKX2-5/TBX1/HDAC5/SHOX2/MAPK14/SIX1/KLF5/MYOD1/BARX2/MAML1/HDAC9/MYF6/MYF5/MIR133B	24
BP	GO:0071453	cellular response to oxygen levels	41/1855	234/18670	0.0002309	0.00154385	0.00114095	PPARG/E2F1/EPAS1/FOXO1/BRIP1/HIF3A/EGR1/CPEB1/DNMT3A/RBPJ/EIF4EBP1/NFE2L2/RORA/ZFP36L1/MYC/TWIST1/CITED2/LIMD1/SIRT1/SIRT2/ANKRD1/HIPK2/PPARGC1A/FOXO3/PPARD/ARNT/MIR210/NKX3-1/MDM2/MDM4/ENO1/VHL/HIF1A/MYOD1/GATA6/TP53/EP300/PHB2/POU4F2/CREBBP/ATF4	41
BP	GO:0014003	oligodendrocyte development	13/1855	44/18670	0.000239177	0.00159494	0.0011787	ASCL1/SOX11/NKX2-2/PRDM8/HDAC11/ID4/ERCC2/HDAC10/ZNF488/MYRF/ID2/HES5/NKX6-2	13
BP	GO:0018023	peptidyl-lysine trimethylation	13/1855	44/18670	0.000239177	0.00159494	0.0011787	KMT2A/TET3/SMARCB1/MECP2/SIRT1/KMT2B/DMRTC2/ZNF335/ATRX/TET2/ZNF274/KDM4C/ZNF304	13
BP	GO:0002286	T cell activation involved in immune response	23/1855	106/18670	0.000248667	0.00165601	0.00122384	FOXP3/LEF1/BCL6/BCL3/GATA3/RARA/ZFPM1/BATF/ZBTB7B/RELB/RORA/MYB/STAT6/EOMES/RORC/HLX/NFKBIZ/TP53/FOXP1/TBX21/SMAD7/IRF4/STAT3	23
BP	GO:0006260	DNA replication	46/1855	273/18670	0.000252386	0.00167855	0.00124049	RAD51/E2F8/E2F7/MCM2/BRIP1/CENPX/BRCA2/CENPS/HMGA1/BARD1/CACYBP/BCL6/JUN/EHMT2/E4F1/RBBP7/NFIB/BRCA1/REPIN1/PURA/ZBTB38/MCM5/WIZ/UPF1/ATM/NFIX/NCOA6/ZNF365/ATRX/NFIA/ID3/GLI1/KIN/GLI2/TERF1/DACH1/TTF1/NFIC/TP53/ATF1/KAT5/TERF2/KAT7/ZNF830/SIN3A/ING4	46
BP	GO:0045980	negative regulation of nucleotide metabolic process	8/1855	19/18670	0.000258809	0.00171217	0.00126534	PARP1/PPARA/HDAC4/MYOG/PPARGC1A/NUPR1/CBFA2T3/STAT3	8
BP	GO:0060438	trachea development	8/1855	19/18670	0.000258809	0.00171217	0.00126534	LEF1/HOXA5/RARA/SRF/CTNNB1/RARG/FOXF1/SOX9	8
BP	GO:1905939	regulation of gonad development	8/1855	19/18670	0.000258809	0.00171217	0.00126534	WT1/ZFPM2/DMRT1/CITED2/NUPR1/NR5A1/SOX9/SRY	8
BP	GO:2000696	regulation of epithelial cell differentiation involved in kidney development	8/1855	19/18670	0.000258809	0.00171217	0.00126534	GATA3/LHX1/STAT1/PAX2/OSR1/WWTR1/CTNNB1/PAX8	8
BP	GO:0046620	regulation of organ growth	24/1855	113/18670	0.000259494	0.00171444	0.00126702	WT1/MEF2C/PPARA/PROX1/RBPJ/ZFPM2/JARID2/MEIS1/NKX2-5/PIN1/YBX3/ARX/HEY2/TBX20/TBX5/MAPK14/GLI1/HLX/GATA6/YY1/TP73/FOXC2/TBX2/FOXC1	24
BP	GO:0045619	regulation of lymphocyte differentiation	32/1855	169/18670	0.000263215	0.00173673	0.0012835	FOXP3/FOXJ1/ZBTB16/BCL6/GATA3/EGR3/RARA/ZEB1/NFATC2/ZBTB7B/RAG1/ZFP36L1/IRF1/MYB/ZBTB1/IKZF3/CBFB/ABL1/SOX13/GLI2/HLX/NFKBIZ/PRDM1/ZNF683/FOXN1/ID2/TBX21/SMAD7/IRF4/ZC3H8/RUNX3/GLI3	32
BP	GO:0033146	regulation of intracellular estrogen receptor signaling pathway	12/1855	39/18670	0.000271038	0.00178365	0.00131817	PARP1/ZNF366/FOXH1/TP63/BRCA1/FOXA1/ESR1/CBFB/MED1/AR/PHB2/ISL1	12
BP	GO:2000648	positive regulation of stem cell proliferation	12/1855	39/18670	0.000271038	0.00178365	0.00131817	SOX11/HMGA2/OTP/DMRTA2/ZNF335/CTNNB1/HIF1A/TBX3/PAX6/NANOG/NR2E1/GLI3	12
BP	GO:0003263	cardioblast proliferation	6/1855	11/18670	0.000283631	0.00183993	0.00135976	HAND2/TBX5/SIX1/CTNNB1/HES1/ISL1	6
BP	GO:0003264	regulation of cardioblast proliferation	6/1855	11/18670	0.000283631	0.00183993	0.00135976	HAND2/TBX5/SIX1/CTNNB1/HES1/ISL1	6
BP	GO:0043619	regulation of transcription from RNA polymerase II promoter in response to oxidative stress	6/1855	11/18670	0.000283631	0.00183993	0.00135976	EPAS1/NFE2L2/ARNT/HIF1A/ATF4/SIN3A	6
BP	GO:0051573	negative regulation of histone H3-K9 methylation	6/1855	11/18670	0.000283631	0.00183993	0.00135976	DNMT1/BRCA1/SMARCB1/PAX5/SIRT1/KDM4C	6
BP	GO:0060272	embryonic skeletal joint morphogenesis	6/1855	11/18670	0.000283631	0.00183993	0.00135976	HOXC11/OSR1/SHOX2/HOXA11/CTNNB1/OSR2	6
BP	GO:0060379	cardiac muscle cell myoblast differentiation	6/1855	11/18670	0.000283631	0.00183993	0.00135976	MYOCD/RBPJ/SRF/REST/TBX2/ISL1	6
BP	GO:0060525	prostate glandular acinus development	6/1855	11/18670	0.000283631	0.00183993	0.00135976	HOXB13/TP63/FOXA1/ESR1/RXRA/HOXD13	6
BP	GO:0061085	regulation of histone H3-K27 methylation	6/1855	11/18670	0.000283631	0.00183993	0.00135976	GATA3/PHF1/MTF2/PHF19/EED/ZNF304	6
BP	GO:0061314	Notch signaling involved in heart development	6/1855	11/18670	0.000283631	0.00183993	0.00135976	RBPJ/HEYL/SNAI2/HEY2/HEY1/SNAI1	6
BP	GO:0072173	metanephric tubule morphogenesis	6/1855	11/18670	0.000283631	0.00183993	0.00135976	PAX2/HES1/HES5/SOX8/SOX9/PAX8	6
BP	GO:2000615	regulation of histone H3-K9 acetylation	6/1855	11/18670	0.000283631	0.00183993	0.00135976	GATA3/BRCA1/KMT2A/SMAD4/SMARCB1/ZNF451	6
BP	GO:0048708	astrocyte differentiation	19/1855	81/18670	0.0002948	0.00190574	0.0014084	TAL1/BIN1/NKX2-2/ID4/POU3F2/GCM1/NR1D1/ABL1/SOX6/MBD1/HES1/ID2/HES5/NF1/SOX8/SOX9/PAX6/STAT3/NR2E1	19
BP	GO:0001829	trophectodermal cell differentiation	7/1855	15/18670	0.00029606	0.00190574	0.0014084	HOPX/JUNB/EOMES/SRF/HAND1/CDX2/SP3	7
BP	GO:0033151	V(D)J recombination	7/1855	15/18670	0.00029606	0.00190574	0.0014084	LEF1/TCF3/HMGB2/RAG1/ATM/TCF7/BCL11B	7
BP	GO:0042921	glucocorticoid receptor signaling pathway	7/1855	15/18670	0.00029606	0.00190574	0.0014084	NR3C1/PER1/LMO3/NCOA6/ARID1A/ARNTL/CLOCK	7
BP	GO:0048368	lateral mesoderm development	7/1855	15/18670	0.00029606	0.00190574	0.0014084	FOXH1/CITED2/TBX20/SMAD2/TEAD2/FOXF1/MESP1	7
BP	GO:0072283	metanephric renal vesicle morphogenesis	7/1855	15/18670	0.00029606	0.00190574	0.0014084	SIX2/LHX1/STAT1/PAX2/CTNNB1/PAX8/SALL1	7
BP	GO:0003272	endocardial cushion formation	9/1855	24/18670	0.000302459	0.00194194	0.00143515	RBPJ/SMAD4/HEYL/MSX1/SNAI2/HEY2/TBX20/MSX2/SNAI1	9
BP	GO:0046639	negative regulation of alpha-beta T cell differentiation	9/1855	24/18670	0.000302459	0.00194194	0.00143515	FOXP3/BCL6/ZBTB7B/CBFB/HLX/TBX21/SMAD7/RUNX3/GLI3	9
BP	GO:0072538	T-helper 17 type immune response	10/1855	29/18670	0.000311294	0.00199611	0.00147518	FOXP3/BATF/ZBTB7B/RORA/RORC/NFKBIZ/TBX21/SMAD7/IRF4/STAT3	10
BP	GO:0046622	positive regulation of organ growth	16/1855	63/18670	0.000334064	0.00213938	0.00158106	WT1/MEF2C/PROX1/RBPJ/ZFPM2/PIN1/YBX3/ARX/HEY2/TBX20/TBX5/MAPK14/GLI1/HLX/GATA6/TBX2	16
BP	GO:0014888	striated muscle adaptation	15/1855	57/18670	0.00033525	0.00214423	0.00158465	EZH2/KLF15/FOXO1/GTF2IRD1/MEF2C/HDAC4/GTF2IRD2B/MYOG/GTF2IRD2/HEY2/PPARGC1A/SMAD3/CAMTA2/MYOD1/GATA6	15
BP	GO:1901215	negative regulation of neuron death	37/1855	208/18670	0.000335853	0.00214534	0.00158547	MEF2C/SIX4/PPARA/JUN/NR4A3/NONO/HSF1/EN1/ADNP/KDM2B/MECP2/SIRT1/POU4F1/PIN1/NFATC4/HIPK2/CREB1/PPARGC1A/SIX1/DLX1/NR4A2/EN2/FOXQ1/BTG2/CTNNB1/BARHL1/HIF1A/FOXB1/REST/TFAP2B/IL10/REL/ATF4/ISL1/CEBPB/STAT3/TFAP2D	37
BP	GO:0050810	regulation of steroid biosynthetic process	21/1855	95/18670	0.000347829	0.00221902	0.00163992	EGR1/PROX1/SREBF1/NFYA/SIRT1/SNAI2/NR1D1/PPARGC1A/VDR/SP1/NFYB/SREBF2/SF1/REST/GFI1/SEC14L2/NR5A1/NFYC/NFKB1/NR1H4/SNAI1	21
BP	GO:0034644	cellular response to UV	19/1855	82/18670	0.000348494	0.00222043	0.00164096	PARP1/RBL2/MYC/XPA/SIRT1/XPC/ZBTB1/NFATC4/DDB1/NPM1/TAF1/MDM2/DDB2/TP53/YY1/EP300/CREBBP/ATF4/E2F4	19
BP	GO:0021532	neural tube patterning	12/1855	40/18670	0.00035252	0.00224323	0.00165781	SOX17/GBX2/PAX7/FOXA1/EN1/KDM2B/GLI2/HES1/PAX6/GSC/GLI3/HES3	12
BP	GO:0007093	mitotic cell cycle checkpoint	31/1855	165/18670	0.00037512	0.00238401	0.00176185	E2F8/E2F1/E2F7/FOXN3/FOXO4/PLAGL1/TFDP2/BRCA1/SOX4/HMGA2/RBL2/ARID3A/TFDP1/XPC/ZNF385A/ATM/APC/ZNF207/BTG2/MDM2/MDM4/ATF2/RB1/TP53/EP300/TOP2B/PML/ZNF830/CNOT7/E2F4/CNOT8	31
BP	GO:0061515	myeloid cell development	17/1855	70/18670	0.000390774	0.00248035	0.00183305	TAL1/BCL6/FLI1/KLF2/ZFPM1/MEIS1/ERCC2/ZNF385A/SRF/MED1/SOX6/L3MBTL3/ZBTB7A/EP300/FOXP1/GATA1/LTF	17
BP	GO:0043371	negative regulation of CD4-positive, alpha-beta T cell differentiation	8/1855	20/18670	0.000393925	0.00249403	0.00184316	FOXP3/BCL6/ZBTB7B/CBFB/HLX/TBX21/SMAD7/RUNX3	8
BP	GO:0045655	regulation of monocyte differentiation	8/1855	20/18670	0.000393925	0.00249403	0.00184316	IRF7/JUN/HOXA7/ZFP36L1/MYC/FOXP1/CTNNBIP1/ZBTB46	8
BP	GO:0014904	myotube cell development	11/1855	35/18670	0.000395153	0.00249549	0.00184424	SMYD3/SKI/HDAC4/NFATC2/MYOG/SHOX2/SIX1/MYOD1/HDAC9/MYF6/MYF5	11
BP	GO:0110111	negative regulation of animal organ morphogenesis	11/1855	35/18670	0.000395153	0.00249549	0.00184424	THRB/GATA3/NFIB/STAT1/PAX2/CTNNB1/FOXC2/HNF1B/TBX2/PAX8/FOXC1	11
BP	GO:0045670	regulation of osteoclast differentiation	16/1855	64/18670	0.000404885	0.00255373	0.00188728	KLF10/FOS/TFE3/MITF/ZNF675/TRAF6/PIAS3/POU4F1/CREB1/CTNNB1/ESRRA/NF1/POU4F2/MAFB/CEBPB/LTF	16
BP	GO:2000772	regulation of cellular senescence	14/1855	52/18670	0.000406729	0.00256214	0.00189349	HMGA1/BCL6/HMGA2/RBL1/TWIST1/SIRT1/ING2/ABL1/ZNF277/ARNTL/TP53/TERF2/ZKSCAN3/PAWR	14
BP	GO:0035066	positive regulation of histone acetylation	10/1855	30/18670	0.000425677	0.00267813	0.00197921	FOXP3/GATA3/BRCA1/SMAD4/SMARCB1/SNAI2/PPARGC1A/KAT7/ISL1/BRD7	10
BP	GO:0008544	epidermis development	69/1855	464/18670	0.000430314	0.00270391	0.00199826	EZH2/KLF4/LHX2/HOXC13/ZFP36/HOXB13/CRABP2/MAFF/PPARA/TP63/NAB1/OVOL2/OVOL1/RBPJ/HOXA7/GRHL2/ALX4/HDAC1/SMAD4/KLF7/SATB1/ZFP36L1/ERCC2/TFDP1/GRHL3/NME2/SOX18/HDAC2/POU3F2/CBFB/MYCL/TSG101/HEY2/VDR/PPARD/ELF3/MED1/POU4F3/BNC1/GLI1/FOXQ1/LDB1/MAFG/CTNNB1/IRF6/POU2F3/MYSM1/NAB2/FOSL2/NCOA3/RELA/HES1/FOXE1/POU3F1/FOXN1/GRHL1/TRIM16/BCL11B/PITX2/ZNF750/MSX2/HES5/NF1/SOX9/PAX6/ATOH1/FOXC1/SNAI1/SOX21	69
BP	GO:0032481	positive regulation of type I interferon production	18/1855	77/18670	0.000440266	0.00276297	0.00204191	IRF7/HMGB2/STAT1/IRF5/NFKB2/IRF1/IRF3/STAT6/XRCC5/ZBTB20/IFI16/CTNNB1/XRCC6/LRRFIP1/RELA/EP300/CREBBP/NFKB1	18
BP	GO:0009314	response to radiation	67/1855	448/18670	0.000441786	0.00276904	0.0020464	RAD51/PARP1/PER1/EGR1/NR2F6/PER2/FOS/HMGN1/BRCA2/MEN1/MEIS2/JUN/BCL3/USF1/GATA3/ELK1/DNMT3A/BRCA1/HMGA2/HSF1/RBL2/RAG1/MBD4/ERCC2/MYC/XPA/MECP2/PIAS1/SIRT1/XPC/ZBTB1/SNAI2/ATM/XRCC5/NFATC4/JUNB/DDB1/HOXA1/CREB1/NPM1/MTA1/MAPK14/TAF1/NR2E3/JUND/BHLHE40/MDM2/IFI16/DEAF1/XRCC6/DDB2/HIF1A/FOXB1/RELA/TP53/KAT5/YY1/EP300/ID2/PML/NF1/CREBBP/ATF4/TP53BP1/CRTC1/E2F4/CLOCK	67
BP	GO:0001101	response to acid chemical	54/1855	343/18670	0.0004477	0.0028026	0.0020712	PPARG/E2F1/FOXO1/KLF4/EGR1/RXRG/ASCL1/DNMT1/KLF2/HOXA2/CPEB1/DNMT3A/RARA/SREBF1/ZEB1/PAX2/HSF1/OSR1/NCOA1/RARB/MYOG/NME2/HDAC2/MYB/ATM/TBX1/XRCC5/NFATC4/PDX1/ASXL1/CREB1/PPARGC1A/SIX1/RXRA/ID3/HNRNPD/RORB/TEAD2/AKAP8/ATF2/ZNF35/RELA/ADNP2/CYP26A1/YY1/RARG/TRIM16/SNW1/PHB2/SOX9/NR1H4/BCL11A/CEBPB/RXRB	54
BP	GO:0021575	hindbrain morphogenesis	12/1855	41/18670	0.00045379	0.00283364	0.00209414	PROX1/LHX1/RORA/ABL1/ZNF365/LHX5/GLI1/LDB1/GLI2/HES1/GSX2/HES3	12
BP	GO:0048286	lung alveolus development	12/1855	41/18670	0.00045379	0.00283364	0.00209414	HOXA5/MYOCD/TCF21/FOXP2/FOXA1/ASXL1/CREB1/GATA6/PGR/FOXF1/NKX2-1/CIC	12
BP	GO:0071479	cellular response to ionizing radiation	17/1855	71/18670	0.00046692	0.002912	0.00215205	RAD51/EGR1/GATA3/ELK1/HMGA2/HSF1/SIRT1/SNAI2/ATM/XRCC5/MAPK14/MDM2/IFI16/XRCC6/TP53/TP53BP1/CLOCK	17
BP	GO:0014020	primary neural tube formation	21/1855	97/18670	0.000468394	0.00291756	0.00215616	SALL4/LHX2/ZEB2/SKI/RARA/OVOL2/GRHL2/PAX2/TRAF6/KDM2B/GRHL3/TWIST1/ABL1/ARID1A/DEAF1/TEAD2/HIF1A/RARG/ALX1/LMO4/ARHGAP35	21
BP	GO:0031958	corticosteroid receptor signaling pathway	7/1855	16/18670	0.000481291	0.00297544	0.00219893	NR3C1/PER1/LMO3/NCOA6/ARID1A/ARNTL/CLOCK	7
BP	GO:0045618	positive regulation of keratinocyte differentiation	7/1855	16/18670	0.000481291	0.00297544	0.00219893	OVOL2/NME2/VDR/MED1/NCOA3/TRIM16/FOXC1	7
BP	GO:0051571	positive regulation of histone H3-K4 methylation	7/1855	16/18670	0.000481291	0.00297544	0.00219893	DNMT1/BRCA1/KMT2A/SMAD4/MYB/CTNNB1/SNW1	7
BP	GO:0060965	negative regulation of gene silencing by miRNA	7/1855	16/18670	0.000481291	0.00297544	0.00219893	PPARG/ESR1/NCOR1/NCOR2/TP53/NEAT1/POU5F1	7
BP	GO:0061548	ganglion development	7/1855	16/18670	0.000481291	0.00297544	0.00219893	ASCL1/INSM1/SIX4/SIX1/CTNNB1/PHOX2B/POU4F2	7
BP	GO:0060420	regulation of heart growth	19/1855	84/18670	0.000481845	0.00297544	0.00219893	WT1/MEF2C/PPARA/PROX1/RBPJ/ZFPM2/JARID2/MEIS1/NKX2-5/PIN1/HEY2/TBX20/TBX5/MAPK14/GLI1/GATA6/YY1/TP73/TBX2	19
BP	GO:0070828	heterochromatin organization	19/1855	84/18670	0.000481845	0.00297544	0.00219893	HMGA1/DNMT1/TRIM28/MECOM/DNMT3A/PRDM16/HDAC1/HMGA2/SETDB1/SIRT1/SIRT2/PHF8/MBD3/MBD2/MBD1/ZNF304/SNAI1/BAZ2A/TET1	19
BP	GO:0043370	regulation of CD4-positive, alpha-beta T cell differentiation	13/1855	47/18670	0.000488424	0.00300864	0.00222347	FOXP3/BCL6/GATA3/RARA/ZBTB7B/MYB/CBFB/HLX/NFKBIZ/TBX21/SMAD7/IRF4/RUNX3	13
BP	GO:0045058	T cell selection	13/1855	47/18670	0.000488424	0.00300864	0.00222347	FOXP3/GATA3/ZFPM1/BATF/STAT6/SRF/AIRE/FOXN1/TBX21/BCL11B/IRF4/STAT3/GLI3	13
BP	GO:0009749	response to glucose	35/1855	197/18670	0.000490543	0.00301799	0.00223038	MLXIPL/EGR1/SMARCA4/MEN1/NKX6-1/NKX2-2/TCF7L2/MAFA/GATA4/LIN28A/SOX4/SREBF1/PAX2/SMARCB1/KLF7/NME2/PDX1/SRF/NR1D1/PPARGC1A/FOXO3/PPARD/SMAD2/ZBTB20/HNF4A/NEUROD1/HIF1A/FOXA2/RFX6/HMGN3/HNF1B/NR0B2/NR1H4/ZNF236/SIN3A	35
BP	GO:0045843	negative regulation of striated muscle tissue development	15/1855	59/18670	0.000501386	0.00308091	0.00227688	LEF1/SIX4/MYOCD/PPARA/SMAD4/JARID2/MEIS1/TWIST1/YBX3/SIRT2/TBX5/SOX6/YY1/TP73/SOX15	15
BP	GO:0045661	regulation of myoblast differentiation	14/1855	53/18670	0.000502824	0.00308596	0.00228061	MEF2C/MYOCD/ZFP36L1/MYOG/PPARD/MAPK14/ID3/MYOD1/TBX3/DDIT3/SOX8/MYF6/SOX9/MYF5	14
BP	GO:0055007	cardiac muscle cell differentiation	26/1855	132/18670	0.000511438	0.00313498	0.00231684	WT1/MEF2C/MYOCD/CACYBP/PPARA/PROX1/GATA4/RARA/RBPJ/SMAD4/RARB/MEF2A/NKX2-5/PIN1/SRF/HEY2/TBX5/RXRA/ARID1A/SOX6/GATA6/TBX3/YY1/MAML1/MESP1/NKX2-6	26
BP	GO:0010453	regulation of cell fate commitment	11/1855	36/18670	0.000518419	0.00314515	0.00232435	SOX17/PAX7/RBPJ/SPDEF/AR/HES1/GLIS1/TBX21/LMO4/MESP1/NKX6-2	11
BP	GO:0003161	cardiac conduction system development	6/1855	12/18670	0.000519563	0.00314515	0.00232435	NKX2-5/TBX5/TBX3/ID2/MAML1/MESP1	6
BP	GO:0003337	mesenchymal to epithelial transition involved in metanephros morphogenesis	6/1855	12/18670	0.000519563	0.00314515	0.00232435	SIX2/STAT1/PAX2/CTNNB1/PAX8/SALL1	6
BP	GO:0060019	radial glial cell differentiation	6/1855	12/18670	0.000519563	0.00314515	0.00232435	LEF1/EMX1/HES1/HES5/STAT3/GLI3	6
BP	GO:0060707	trophoblast giant cell differentiation	6/1855	12/18670	0.000519563	0.00314515	0.00232435	E2F8/E2F7/PRDM1/HAND1/NR2F2/SNAI1	6
BP	GO:0060742	epithelial cell differentiation involved in prostate gland development	6/1855	12/18670	0.000519563	0.00314515	0.00232435	HOXB13/TP63/FOXA1/RXRA/CTNNB1/AR	6
BP	GO:0060900	embryonic camera-type eye formation	6/1855	12/18670	0.000519563	0.00314515	0.00232435	PROX1/SOX11/PAX2/TFAP2A/TWIST1/ARID1A	6
BP	GO:0071481	cellular response to X-ray	6/1855	12/18670	0.000519563	0.00314515	0.00232435	GATA3/HMGA2/ATM/XRCC5/XRCC6/TP53BP1	6
BP	GO:1902337	regulation of apoptotic process involved in morphogenesis	6/1855	12/18670	0.000519563	0.00314515	0.00232435	PAX2/VDR/FOXC2/HNF1B/PAX8/FOXC1	6
BP	GO:0021954	central nervous system neuron development	18/1855	78/18670	0.000520004	0.00314515	0.00232435	ZEB2/GBX2/ASCL1/LHX6/NFIB/ATF5/SALL3/ARX/FEZF2/NR4A2/BTG2/GLI2/GATA2/LHX8/PHOX2B/ARHGAP35/SOX1/NR2E1	18
BP	GO:2000243	positive regulation of reproductive process	18/1855	78/18670	0.000520004	0.00314515	0.00232435	WT1/HDAC4/OVOL1/ZFPM2/MSX1/DMRT1/CITED2/HDAC2/SIRT2/CTNNB1/SMURF2/AR/NR5A1/MSX2/SOX9/PRDM9/PRDM14/SRY	18
BP	GO:0070306	lens fiber cell differentiation	10/1855	31/18670	0.000572907	0.00346094	0.00255773	ZEB2/KDM5B/MAF/PROX1/SIX3/SKIL/PROX2/FOXE3/SMAD3/PITX3	10
BP	GO:0051154	negative regulation of striated muscle cell differentiation	12/1855	42/18670	0.0005785	0.00349052	0.00257959	EZH2/MYOCD/PPARA/HDAC4/SMAD4/BHLHE41/MSX1/BHLHA15/NKX2-5/HDAC5/SOX6/YY1	12
BP	GO:0032479	regulation of type I interferon production	25/1855	126/18670	0.00057978	0.00349403	0.00258218	IRF7/HMGB2/STAT1/IRF5/RELB/NFKB2/IRF1/IRF3/STAT6/PIN1/XRCC5/ZBTB20/IFI16/CTNNB1/XRCC6/LRRFIP1/RELA/IL10/YY1/EP300/TRIM25/REL/CREBBP/TNFAIP3/NFKB1	25
BP	GO:0035357	peroxisome proliferator activated receptor signaling pathway	8/1855	21/18670	0.000581209	0.00349423	0.00258234	PPARG/TWIST1/CITED2/SIRT1/LMO3/ASXL1/RXRA/MED1	8
BP	GO:2001014	regulation of skeletal muscle cell differentiation	8/1855	21/18670	0.000581209	0.00349423	0.00258234	MEF2C/SIX4/MYOCD/NR1D2/TBX1/SIX1/ARNTL/DDX5	8
BP	GO:0002360	T cell lineage commitment	9/1855	26/18670	0.00060173	0.00360894	0.00266711	FOXP3/ZFPM1/BATF/STAT6/TP53/FOXN1/TBX21/IRF4/STAT3	9
BP	GO:0060037	pharyngeal system development	9/1855	26/18670	0.00060173	0.00360894	0.00266711	SIX4/GATA3/NKX2-5/TBX1/SIX1/NKX3-1/HES1/ISL1/NKX2-6	9
BP	GO:0048635	negative regulation of muscle organ development	15/1855	60/18670	0.000607958	0.00364193	0.00269149	LEF1/SIX4/MYOCD/PPARA/SMAD4/JARID2/MEIS1/TWIST1/YBX3/SIRT2/TBX5/SOX6/YY1/TP73/SOX15	15
BP	GO:0002762	negative regulation of myeloid leukocyte differentiation	13/1855	48/18670	0.000609655	0.00364338	0.00269256	RARA/ZFPM1/HOXA7/ZNF675/MYC/NME2/PIAS3/CTNNB1/GATA2/NF1/MAFB/ZBTB46/LTF	13
BP	GO:0051150	regulation of smooth muscle cell differentiation	13/1855	48/18670	0.000609655	0.00364338	0.00269256	DNMT1/FOXO4/MYOCD/ZEB1/NFATC2/NFATC3/MECP2/PIAS1/SIRT1/SRF/HEY2/NFATC1/PRDM6	13
BP	GO:0045652	regulation of megakaryocyte differentiation	18/1855	79/18670	0.000611891	0.00365238	0.00269921	KAT2B/MEF2C/HMGB2/NR4A3/ZFPM1/KMT2A/WDR5/HDAC1/GABPA/NFE2/CBFB/KMT2B/ZNF16/GATA2/L3MBTL1/EP300/GATA1/SIN3A	18
BP	GO:0071456	cellular response to hypoxia	36/1855	207/18670	0.000621046	0.00370262	0.00273634	E2F1/EPAS1/BRIP1/HIF3A/EGR1/CPEB1/DNMT3A/RBPJ/EIF4EBP1/NFE2L2/RORA/ZFP36L1/MYC/TWIST1/CITED2/LIMD1/SIRT1/SIRT2/ANKRD1/HIPK2/PPARGC1A/FOXO3/PPARD/ARNT/MIR210/NKX3-1/MDM2/MDM4/ENO1/VHL/HIF1A/GATA6/TP53/EP300/PHB2/CREBBP	36
BP	GO:0009411	response to UV	27/1855	141/18670	0.000639588	0.00380863	0.00281468	PARP1/HMGN1/BRCA2/MEN1/BCL3/USF1/RBL2/ERCC2/MYC/XPA/SIRT1/XPC/ZBTB1/NFATC4/DDB1/NPM1/TAF1/MDM2/DDB2/RELA/TP53/YY1/EP300/PML/CREBBP/ATF4/E2F4	27
BP	GO:0050792	regulation of viral process	36/1855	208/18670	0.000680737	0.00404885	0.00299221	ZFP36/SMARCA4/LEF1/NR5A2/PROX1/JUN/TRIM28/STAT1/ZNF502/ILF3/HDAC1/SMARCB1/HMGA2/SETDB1/TFAP4/NELFCD/NELFB/DDB1/TSG101/SP1/GTF2F1/IFI16/POU2F3/EIF2AK2/REST/EP300/TRIM25/SNW1/DDX5/TOP2B/PML/GTF2B/CNOT7/PLSCR1/ZNF639/LTF	36
BP	GO:1901654	response to ketone	34/1855	193/18670	0.00068483	0.00406836	0.00300663	PPARG/FOXO1/KLF4/PARP1/NR3C1/KLF9/SMYD3/FOSB/HOXB13/FOS/FOXP2/KLF2/NKX2-2/ELK1/NPAS4/SREBF1/EIF4EBP1/NR1H3/HSF1/TFAP4/NCOA1/SIRT1/AHR/FOXO3/HNRNPD/NKX3-1/HOXD13/AKAP8/AR/RELA/CDC5L/FOSL1/NCOA2/SIN3A	34
BP	GO:0055024	regulation of cardiac muscle tissue development	21/1855	100/18670	0.000716976	0.00425428	0.00314403	MEF2C/MYOCD/PPARA/RBPJ/ZFPM2/SMAD4/JARID2/MEIS1/NKX2-5/PIN1/HEY2/CREB1/TBX20/TBX5/MAPK14/SOX6/GLI1/GATA6/YY1/TP73/TBX2	21
BP	GO:0032606	type I interferon production	25/1855	128/18670	0.000738672	0.00437784	0.00323534	IRF7/HMGB2/STAT1/IRF5/RELB/NFKB2/IRF1/IRF3/STAT6/PIN1/XRCC5/ZBTB20/IFI16/CTNNB1/XRCC6/LRRFIP1/RELA/IL10/YY1/EP300/TRIM25/REL/CREBBP/TNFAIP3/NFKB1	25
BP	GO:0043373	CD4-positive, alpha-beta T cell lineage commitment	7/1855	17/18670	0.000748301	0.00442966	0.00327364	FOXP3/ZFPM1/BATF/STAT6/TBX21/IRF4/STAT3	7
BP	GO:0060317	cardiac epithelial to mesenchymal transition	10/1855	32/18670	0.000759831	0.0044873	0.00331624	RBPJ/SMAD4/HEYL/MSX1/TWIST1/SNAI2/HEY2/HEY1/MSX2/SNAI1	10
BP	GO:0060325	face morphogenesis	10/1855	32/18670	0.000759831	0.0044873	0.00331624	CSRNP1/ARID5B/LEF1/SCX/SKI/DLX5/PAX9/MSX1/TBX1/EP300	10
BP	GO:0036294	cellular response to decreased oxygen levels	37/1855	217/18670	0.000771822	0.00455275	0.00336461	E2F1/EPAS1/BRIP1/HIF3A/EGR1/CPEB1/DNMT3A/RBPJ/EIF4EBP1/NFE2L2/RORA/ZFP36L1/MYC/TWIST1/CITED2/LIMD1/SIRT1/SIRT2/ANKRD1/HIPK2/PPARGC1A/FOXO3/PPARD/ARNT/MIR210/NKX3-1/MDM2/MDM4/ENO1/VHL/HIF1A/GATA6/TP53/EP300/PHB2/CREBBP/ATF4	37
BP	GO:0009746	response to hexose	35/1855	202/18670	0.000785561	0.00462834	0.00342047	MLXIPL/EGR1/SMARCA4/MEN1/NKX6-1/NKX2-2/TCF7L2/MAFA/GATA4/LIN28A/SOX4/SREBF1/PAX2/SMARCB1/KLF7/NME2/PDX1/SRF/NR1D1/PPARGC1A/FOXO3/PPARD/SMAD2/ZBTB20/HNF4A/NEUROD1/HIF1A/FOXA2/RFX6/HMGN3/HNF1B/NR0B2/NR1H4/ZNF236/SIN3A	35
BP	GO:0046885	regulation of hormone biosynthetic process	9/1855	27/18670	0.000823689	0.00484728	0.00358228	EGR1/TRERF1/PPARGC1A/VDR/ARNT/HIF1A/REST/GFI1/NFKB1	9
BP	GO:0007398	ectoderm development	8/1855	22/18670	0.000834313	0.00489829	0.00361997	ETS2/LHX1/ZBTB7B/GRHL3/VAX2/ZBTB17/CTNNB1/ELF5	8
BP	GO:2000773	negative regulation of cellular senescence	8/1855	22/18670	0.000834313	0.00489829	0.00361997	BCL6/HMGA2/RBL1/TWIST1/SIRT1/ABL1/TERF2/ZKSCAN3	8
BP	GO:0014032	neural crest cell development	18/1855	81/18670	0.000838146	0.00491503	0.00363235	ZEB2/GBX2/SOX11/OVOL2/TWIST1/HAND2/SNAI2/TBX1/HIF1A/HES1/PHOX2B/PITX2/FOXC2/ALX1/SOX8/SOX9/ISL1/FOXC1	18
BP	GO:1902742	apoptotic process involved in development	11/1855	38/18670	0.000862094	0.00504955	0.00373176	LEF1/SIX3/PAX2/NKX2-5/HAND2/SPI1/VDR/FOXC2/HNF1B/PAX8/FOXC1	11
BP	GO:0032835	glomerulus development	15/1855	62/18670	0.000879719	0.00511173	0.00377771	KLF15/EGR1/WT1/FOXJ1/MEF2C/TCF21/LHX1/PAX2/HEYL/OSR1/WWTR1/HES1/FOXC2/NOTCH3/FOXC1	15
BP	GO:1901862	negative regulation of muscle tissue development	15/1855	62/18670	0.000879719	0.00511173	0.00377771	LEF1/SIX4/MYOCD/PPARA/SMAD4/JARID2/MEIS1/TWIST1/YBX3/SIRT2/TBX5/SOX6/YY1/TP73/SOX15	15
BP	GO:0002087	regulation of respiratory gaseous exchange by neurological system process	6/1855	13/18670	0.000883938	0.00511173	0.00377771	TLX3/MECP2/TSHZ3/PHOX2B/GSX2/PBX3	6
BP	GO:0003157	endocardium development	6/1855	13/18670	0.000883938	0.00511173	0.00377771	SOX17/PROX1/OVOL2/RBPJ/SMAD4/SOX18	6
BP	GO:0006384	transcription initiation from RNA polymerase III promoter	6/1855	13/18670	0.000883938	0.00511173	0.00377771	BRF2/BDP1/SNAPC5/TBPL1/TBPL2/TBP	6
BP	GO:0007183	SMAD protein complex assembly	6/1855	13/18670	0.000883938	0.00511173	0.00377771	PARP1/SMAD4/TBX20/SMAD3/SMAD2/SMAD1	6
BP	GO:0010870	positive regulation of receptor biosynthetic process	6/1855	13/18670	0.000883938	0.00511173	0.00377771	HOXA5/HDAC1/NR1H3/HNRNPK/HDAC2/HIF1A	6
BP	GO:0021984	adenohypophysis development	6/1855	13/18670	0.000883938	0.00511173	0.00377771	SOX2/PROP1/HES1/POU1F1/PITX2/GSX1	6
BP	GO:0033147	negative regulation of intracellular estrogen receptor signaling pathway	6/1855	13/18670	0.000883938	0.00511173	0.00377771	ZNF366/FOXH1/TP63/BRCA1/PHB2/ISL1	6
BP	GO:0060576	intestinal epithelial cell development	6/1855	13/18670	0.000883938	0.00511173	0.00377771	NKX3-2/HOXA5/SPDEF/KLF5/HIF1A/PRDM1	6
BP	GO:0090239	regulation of histone H4 acetylation	6/1855	13/18670	0.000883938	0.00511173	0.00377771	BRCA1/SMARCB1/SIRT1/CTBP1/SPI1/KAT7	6
BP	GO:0010332	response to gamma radiation	14/1855	56/18670	0.000914412	0.00527966	0.00390182	PARP1/EGR1/BRCA2/MEN1/GATA3/ELK1/HSF1/MYC/ATM/XRCC5/MDM2/XRCC6/TP53/PML	14
BP	GO:0090311	regulation of protein deacetylation	12/1855	44/18670	0.000915085	0.00527966	0.00390182	FOXP3/BCL6/SKI/SREBF1/ZBTB7B/AKAP8L/ING2/JDP2/CTBP1/AKAP8/TP53/EP300	12
BP	GO:0060425	lung morphogenesis	13/1855	50/18670	0.000929117	0.00535445	0.00395709	HOXA5/TCF21/FOXP2/SOX11/NFIB/FOXA1/GRHL2/ID1/SRF/CTNNB1/FOXF1/NKX2-1/SOX9	13
BP	GO:0051053	negative regulation of DNA metabolic process	24/1855	123/18670	0.000946556	0.00544868	0.00402673	PPARG/PARP1/FOXP3/MEN1/BCL6/GATA3/TRIM28/ZNF93/KMT2A/HMGA2/HSF1/TWIST1/ZSCAN4/SMG6/ATM/XRCC5/ANKRD1/ZNF91/TERF1/DACH1/DNMT3L/TP53/TERF2/TP53BP1	24
BP	GO:0051149	positive regulation of muscle cell differentiation	22/1855	109/18670	0.000950777	0.00546669	0.00404004	MEF2C/MYOCD/TCF3/PROX1/RBPJ/NFATC2/MYOG/MEF2A/PIAS1/SIRT1/PIN1/TBX1/SHOX2/ABL1/MAPK14/CTNNB1/MYOD1/MAML1/MYF6/MESP1/MYF5/MIR133B	22
BP	GO:0016925	protein sumoylation	18/1855	82/18670	0.000975861	0.00560022	0.00413872	EGR1/EGR2/HMG20B/PIAS4/TRIM28/HDAC4/PIAS3/PIAS1/TOPORS/ARNT/MDM2/CTNNB1/RELA/ZBED1/HMG20A/ZNF451/PIAS2/BCL11A	18
BP	GO:0009416	response to light stimulus	49/1855	314/18670	0.000976236	0.00560022	0.00413872	PARP1/PER1/NR2F6/PER2/FOS/HMGN1/BRCA2/MEN1/MEIS2/BCL3/USF1/ELK1/RBL2/RAG1/ERCC2/MYC/XPA/MECP2/PIAS1/SIRT1/XPC/ZBTB1/NFATC4/DDB1/HOXA1/CREB1/NPM1/MTA1/TAF1/NR2E3/JUND/BHLHE40/MDM2/DEAF1/DDB2/HIF1A/FOXB1/RELA/TP53/YY1/EP300/ID2/PML/NF1/CREBBP/ATF4/CRTC1/E2F4/CLOCK	49
BP	GO:0045736	negative regulation of cyclin-dependent protein serine/threonine kinase activity	10/1855	33/18670	0.000994155	0.00568998	0.00420505	CEBPA/KAT2B/MEN1/MYOCD/TFAP4/APC/HEXIM1/NR2F2/TNFAIP3/HHEX	10
BP	GO:0048821	erythrocyte development	10/1855	33/18670	0.000994155	0.00568998	0.00420505	TAL1/BCL6/KLF2/ERCC2/SRF/MED1/SOX6/L3MBTL3/ZBTB7A/GATA1	10
BP	GO:0071103	DNA conformation change	55/1855	364/18670	0.0010802	0.00617538	0.00456378	RAD51/CENPA/PARP1/MCM2/BRIP1/SMYD3/RUVBL1/CENPX/CENPS/HMGA1/DNMT1/CHD4/HMGB2/TRIM28/RBBP7/DNMT3A/PURA/HDAC1/HMGA2/SETDB1/MCM5/AKAP8L/ERCC2/XPA/SIRT1/XPC/XRCC5/SIRT2/DDB1/PHF8/ABL1/NPM1/ATRX/MBD3/MBD2/XRCC6/DDB2/AKAP8/SMARCA1/MBD1/TP53/MTERF1/TOP2B/CENPT/CHD8/ASH1L/SOX9/CTCF/HHEX/PRDM9/ZNF304/HIRA/KAT6A/BAZ2A/TET1	55
BP	GO:0045684	positive regulation of epidermis development	11/1855	39/18670	0.00109429	0.00624883	0.00461806	OVOL2/NME2/VDR/PPARD/MED1/NCOA3/FOXN1/TRIM16/MSX2/ATOH1/FOXC1	11
BP	GO:0060043	regulation of cardiac muscle cell proliferation	14/1855	57/18670	0.00110298	0.00628339	0.0046436	MEF2C/RBPJ/ZFPM2/JARID2/MEIS1/NKX2-5/HEY2/TBX20/TBX5/MAPK14/GLI1/GATA6/TP73/TBX2	14
BP	GO:0001702	gastrulation with mouth forming second	9/1855	28/18670	0.00110787	0.00628339	0.0046436	ETS2/LHX1/SMAD4/SRF/ZBTB17/LDB1/CTNNB1/FOXA2/OTX2	9
BP	GO:0001773	myeloid dendritic cell activation	9/1855	28/18670	0.00110787	0.00628339	0.0046436	RBPJ/BATF/RELB/TRAF6/BATF2/SPI1/IL10/IRF4/BATF3	9
BP	GO:0021846	cell proliferation in forebrain	9/1855	28/18670	0.00110787	0.00628339	0.0046436	ZEB2/EMX2/SIX3/POU3F2/ARX/LHX5/POU3F3/AKNA/GLI3	9
BP	GO:0051123	RNA polymerase II preinitiation complex assembly	9/1855	28/18670	0.00110787	0.00628339	0.0046436	THRA/ESR1/CREB1/TAF1/GTF2A2/DR1/TP53/GTF2B/TBP	9
BP	GO:0070076	histone lysine demethylation	9/1855	28/18670	0.00110787	0.00628339	0.0046436	KDM5B/KDM4B/JARID2/KDM2B/PHF8/KDM2A/HR/HSF4/KDM4C	9
BP	GO:0035994	response to muscle stretch	7/1855	18/18670	0.00112007	0.00633105	0.00467882	FOS/JUN/ANKRD1/MAPK14/NFKBIA/RELA/NFKB1	7
BP	GO:0045683	negative regulation of epidermis development	7/1855	18/18670	0.00112007	0.00633105	0.00467882	EZH2/TP63/HOXA7/GRHL2/HES1/MSX2/HES5	7
BP	GO:0048339	paraxial mesoderm development	7/1855	18/18670	0.00112007	0.00633105	0.00467882	LEF1/TCF15/SMAD3/SMAD2/TEAD2/FOXC2/FOXC1	7
BP	GO:0048145	regulation of fibroblast proliferation	18/1855	83/18670	0.00113242	0.00638646	0.00471977	PPARG/E2F1/MIF/JUN/SKI/ESR1/MYC/BMI1/MYB/CREB1/NUPR1/CTNNB1/DACH1/FOSL2/TP53/PML/NF1/PAWR	18
BP	GO:1903845	negative regulation of cellular response to transforming growth factor beta stimulus	18/1855	83/18670	0.00113242	0.00638646	0.00471977	ONECUT2/SKI/PRDM16/SKIL/SIRT1/PIN1/SMAD3/SMAD2/DLX1/ONECUT1/SMURF2/ZBTB7A/SKOR1/TP53/ZNF451/NKX2-1/SMAD7/SKOR2	18
BP	GO:0006342	chromatin silencing	13/1855	51/18670	0.00113519	0.00638768	0.00472067	EZH2/HMGA1/PCGF2/DOT1L/BMI1/MECP2/SIRT1/CTBP1/SIRT2/HDAC5/EED/HIRA/SIN3A	13
BP	GO:0009994	oocyte differentiation	13/1855	51/18670	0.00113519	0.00638768	0.00472067	BRCA2/SOHLH1/DMRT1/ATM/SIRT2/KMT2B/ZGLP1/FOXO3/YBX2/CTNNB1/FIGLA/FOXL2/SOHLH2	13
BP	GO:0045581	negative regulation of T cell differentiation	12/1855	45/18670	0.00113655	0.00638815	0.00472102	FOXP3/FOXJ1/BCL6/ZBTB7B/IRF1/CBFB/HLX/TBX21/SMAD7/ZC3H8/RUNX3/GLI3	12
BP	GO:0071478	cellular response to radiation	33/1855	191/18670	0.00114709	0.00644014	0.00475945	RAD51/PARP1/EGR1/GATA3/ELK1/HMGA2/HSF1/RBL2/MYC/XPA/SIRT1/XPC/ZBTB1/SNAI2/ATM/XRCC5/NFATC4/DDB1/NPM1/MAPK14/TAF1/MDM2/IFI16/XRCC6/DDB2/TP53/YY1/EP300/CREBBP/ATF4/TP53BP1/E2F4/CLOCK	33
BP	GO:0060395	SMAD protein signal transduction	16/1855	70/18670	0.00116092	0.00651052	0.00481146	ATOH8/PARP1/FOS/SMAD9/JUN/SKI/OVOL2/SMAD4/WWTR1/HIPK2/SMAD5/SMAD3/SMAD2/TOB1/HNF4A/SMAD1	16
BP	GO:0032703	negative regulation of interleukin-2 production	8/1855	23/18670	0.00116876	0.00651075	0.00481163	FOXP3/ZFP36/GATA3/HDAC7/KAT5/TBX21/TNFAIP3/NR1H4	8
BP	GO:0043576	regulation of respiratory gaseous exchange	8/1855	23/18670	0.00116876	0.00651075	0.00481163	TLX3/MECP2/TSHZ3/NR4A2/PHOX2B/GSX2/PBX3/PHOX2A	8
BP	GO:0051151	negative regulation of smooth muscle cell differentiation	8/1855	23/18670	0.00116876	0.00651075	0.00481163	DNMT1/FOXO4/NFATC2/NFATC3/MECP2/HEY2/NFATC1/PRDM6	8
BP	GO:0071157	negative regulation of cell cycle arrest	8/1855	23/18670	0.00116876	0.00651075	0.00481163	MLXIPL/MIF/TFAP4/FOXE3/MDM2/MDM4/ZNF268/PHOX2B	8
BP	GO:0097150	neuronal stem cell population maintenance	8/1855	23/18670	0.00116876	0.00651075	0.00481163	FOXO1/PROX1/SOX2/FOXO3/REST/HES1/PRRX1/HES5	8
BP	GO:0098743	cell aggregation	8/1855	23/18670	0.00116876	0.00651075	0.00481163	THRA/MAPK14/BARX2/ALX1/SOX9/MYF5/LTF/UNCX	8
BP	GO:0001843	neural tube closure	19/1855	90/18670	0.00117746	0.0065519	0.00484203	SALL4/LHX2/ZEB2/SKI/RARA/GRHL2/PAX2/TRAF6/KDM2B/GRHL3/TWIST1/ABL1/ARID1A/DEAF1/TEAD2/RARG/ALX1/LMO4/ARHGAP35	19
BP	GO:2000045	regulation of G1/S transition of mitotic cell cycle	32/1855	184/18670	0.00120813	0.00671511	0.00496266	EZH2/E2F8/E2F1/E2F7/KLF4/PLAGL1/TFDP2/SOX4/RBL2/RBL1/ARID3A/TFDP1/NACC2/ZNF385A/ATM/APEX1/ZNF655/BTG2/MDM2/MDM4/ECD/GFI1B/RB1/TP53/EP300/ID2/PML/CNOT7/BRD7/E2F4/CNOT8/MIR133B	32
BP	GO:0009743	response to carbohydrate	38/1855	230/18670	0.00121097	0.00672345	0.00496882	MLXIPL/EGR1/SMARCA4/MEN1/NKX6-1/NKX2-2/TCF7L2/MAFA/GATA4/LIN28A/SOX4/SREBF1/PAX2/SMARCB1/KLF7/ADNP/ZFP36L1/NME2/PDX1/SRF/NR1D1/PPARGC1A/FOXO3/PPARD/SMAD2/ZBTB20/HNF4A/NEUROD1/HIF1A/FOXA2/RFX6/HMGN3/KAT7/HNF1B/NR0B2/NR1H4/ZNF236/SIN3A	38
BP	GO:0034284	response to monosaccharide	35/1855	207/18670	0.00122659	0.0068026	0.00502731	MLXIPL/EGR1/SMARCA4/MEN1/NKX6-1/NKX2-2/TCF7L2/MAFA/GATA4/LIN28A/SOX4/SREBF1/PAX2/SMARCB1/KLF7/NME2/PDX1/SRF/NR1D1/PPARGC1A/FOXO3/PPARD/SMAD2/ZBTB20/HNF4A/NEUROD1/HIF1A/FOXA2/RFX6/HMGN3/HNF1B/NR0B2/NR1H4/ZNF236/SIN3A	35
BP	GO:0043524	negative regulation of neuron apoptotic process	27/1855	147/18670	0.00123406	0.00683645	0.00505233	MEF2C/SIX4/JUN/NR4A3/NONO/EN1/ADNP/KDM2B/MECP2/POU4F1/PIN1/NFATC4/HIPK2/PPARGC1A/SIX1/DLX1/NR4A2/EN2/FOXQ1/BTG2/BARHL1/HIF1A/FOXB1/TFAP2B/ISL1/CEBPB/TFAP2D	27
BP	GO:0051702	interaction with symbiont	17/1855	77/18670	0.00124689	0.00689729	0.00509729	SMARCA4/LEF1/JUN/ZNF502/HDAC1/SMARCB1/HMGA2/TFAP4/DDB1/SP1/POU2F3/REST/EP300/SNW1/GTF2B/ZNF639/LTF	17
BP	GO:0060135	maternal process involved in female pregnancy	15/1855	64/18670	0.00124779	0.00689729	0.00509729	MEN1/KLF1/ESR1/HMX3/JUNB/VDR/PPARD/RXRA/MED1/TCF23/AR/PRDM1/PGR/NR2F2/ASH1L	15
BP	GO:0043368	positive T cell selection	10/1855	34/18670	0.00128446	0.00708431	0.0052355	FOXP3/ZFPM1/BATF/STAT6/SRF/FOXN1/TBX21/BCL11B/IRF4/STAT3	10
BP	GO:1904030	negative regulation of cyclin-dependent protein kinase activity	10/1855	34/18670	0.00128446	0.00708431	0.0052355	CEBPA/KAT2B/MEN1/MYOCD/TFAP4/APC/HEXIM1/NR2F2/TNFAIP3/HHEX	10
BP	GO:0048144	fibroblast proliferation	18/1855	84/18670	0.00130985	0.00721644	0.00533315	PPARG/E2F1/MIF/JUN/SKI/ESR1/MYC/BMI1/MYB/CREB1/NUPR1/CTNNB1/DACH1/FOSL2/TP53/PML/NF1/PAWR	18
BP	GO:0035904	aorta development	14/1855	58/18670	0.00132309	0.00728137	0.00538114	FOXH1/PROX1/RBPJ/SOX4/TBX1/SRF/HEY2/SIX1/NKX3-1/HEY1/PRDM1/HES1/TFAP2B/TBX2	14
BP	GO:0060606	tube closure	19/1855	91/18670	0.00135216	0.00743319	0.00549333	SALL4/LHX2/ZEB2/SKI/RARA/GRHL2/PAX2/TRAF6/KDM2B/GRHL3/TWIST1/ABL1/ARID1A/DEAF1/TEAD2/RARG/ALX1/LMO4/ARHGAP35	19
BP	GO:0042795	snRNA transcription by RNA polymerase II	16/1855	71/18670	0.00136281	0.00748352	0.00553053	SNAPC2/SNAPC4/POU2F1/SP1/GTF2A2/GTF2F1/ELL/SNAPC5/MYOD1/POU2F2/TAF5/GTF2B/ZNF143/GTF2A1/TBP/ZC3H8	16
BP	GO:0060421	positive regulation of heart growth	13/1855	52/18670	0.00137801	0.00755868	0.00558608	WT1/MEF2C/PROX1/RBPJ/ZFPM2/PIN1/HEY2/TBX20/TBX5/MAPK14/GLI1/GATA6/TBX2	13
BP	GO:0035196	production of miRNAs involved in gene silencing by miRNA	12/1855	46/18670	0.00140066	0.00767451	0.00567168	LIN28A/MYCN/ESR1/LIN28B/SMAD3/SMAD2/NCOR1/NCOR2/SNIP1/TP53/DDX5/SMAD1	12
BP	GO:0003214	cardiac left ventricle morphogenesis	6/1855	14/18670	0.00141737	0.0077154	0.00570189	RBPJ/SMAD4/HEY2/TBX5/HAND1/FOXF1	6
BP	GO:0007501	mesodermal cell fate specification	6/1855	14/18670	0.00141737	0.0077154	0.00570189	SOX17/SIX2/PAX2/ETV2/HOXA11/MESP1	6
BP	GO:0045064	T-helper 2 cell differentiation	6/1855	14/18670	0.00141737	0.0077154	0.00570189	BCL6/BCL3/GATA3/RARA/BATF/HLX	6
BP	GO:0045346	regulation of MHC class II biosynthetic process	6/1855	14/18670	0.00141737	0.0077154	0.00570189	HDAC2/SIRT1/SPI1/IL10/NFX1/CIITA	6
BP	GO:0072498	embryonic skeletal joint development	6/1855	14/18670	0.00141737	0.0077154	0.00570189	HOXC11/OSR1/SHOX2/HOXA11/CTNNB1/OSR2	6
BP	GO:1904748	regulation of apoptotic process involved in development	6/1855	14/18670	0.00141737	0.0077154	0.00570189	PAX2/VDR/FOXC2/HNF1B/PAX8/FOXC1	6
BP	GO:0055021	regulation of cardiac muscle tissue growth	17/1855	78/18670	0.00144946	0.00788156	0.0058247	MEF2C/PPARA/RBPJ/ZFPM2/JARID2/MEIS1/NKX2-5/PIN1/HEY2/TBX20/TBX5/MAPK14/GLI1/GATA6/YY1/TP73/TBX2	17
BP	GO:0002683	negative regulation of immune system process	63/1855	435/18670	0.00146276	0.00793881	0.00586701	PPARG/TAL1/FOXP3/ZFP36/FOXJ1/HOXA5/ZBTB16/BCL6/MIF/MEIS2/SOX11/RARA/ZFPM1/HOXA7/ZNF675/KLF13/TRAFD1/NR1H3/GABPA/NFE2L2/ZBTB7B/MEIS1/ZFP36L1/MYC/NME2/PIAS3/IRF1/HOXA9/STAT6/ATM/CBFB/NR1D1/SLA2/TSC22D3/MIXL1/LDB1/IFI16/NFKBIA/CTNNB1/GATA2/HLX/HES1/IL10/ID2/FOXF1/TBX21/NR1H2/HES5/NF1/CNOT7/SMAD7/SOX9/TNFAIP3/ELF1/PAWR/MAFB/ZBTB46/ZC3H8/CEBPB/RUNX3/HOXB8/LTF/GLI3	63
BP	GO:0016577	histone demethylation	9/1855	29/18670	0.00146633	0.00793881	0.00586701	KDM5B/KDM4B/JARID2/KDM2B/PHF8/KDM2A/HR/HSF4/KDM4C	9
BP	GO:0030511	positive regulation of transforming growth factor beta receptor signaling pathway	9/1855	29/18670	0.00146633	0.00793881	0.00586701	MEN1/MYOCD/SMAD4/CITED2/ING2/HIPK2/EP300/SNW1/CREBBP	9
BP	GO:1903846	positive regulation of cellular response to transforming growth factor beta stimulus	9/1855	29/18670	0.00146633	0.00793881	0.00586701	MEN1/MYOCD/SMAD4/CITED2/ING2/HIPK2/EP300/SNW1/CREBBP	9
BP	GO:0048864	stem cell development	18/1855	85/18670	0.00151032	0.00816811	0.00603646	ZEB2/GBX2/SOX11/OVOL2/TWIST1/HAND2/SNAI2/TBX1/HIF1A/HES1/PHOX2B/PITX2/FOXC2/ALX1/SOX8/SOX9/ISL1/FOXC1	18
BP	GO:0031497	chromatin assembly	34/1855	202/18670	0.0015454	0.00834883	0.00617002	CENPA/MCM2/SMYD3/RUVBL1/CENPX/CENPS/HMGA1/DNMT1/HMGB2/TRIM28/RBBP7/DNMT3A/HDAC1/HMGA2/SETDB1/SIRT1/SIRT2/PHF8/NPM1/ATRX/MBD3/MBD2/SMARCA1/MBD1/TP53/CENPT/SOX9/CTCF/PRDM9/ZNF304/HIRA/KAT6A/BAZ2A/TET1	34
BP	GO:0021987	cerebral cortex development	22/1855	113/18670	0.00155712	0.0083994	0.00620739	LHX2/ASCL1/LHX6/EMX1/FOXP2/EMX2/NCOA1/PAX5/DMRTA2/POU3F2/EOMES/ARX/TBR1/POU3F3/CTNNB1/HIF1A/NF1/NKX2-1/PAX6/ATOH1/NR2E1/GLI3	22
BP	GO:0051817	modification of morphology or physiology of other organism involved in symbiotic interaction	20/1855	99/18670	0.00156694	0.0083994	0.00620739	SMARCA4/LEF1/JUN/ZNF502/HDAC1/SMARCB1/HMGA2/TFAP4/HIPK2/SMAD3/SP1/RXRA/POU2F3/EIF2AK2/REST/EP300/SNW1/GTF2B/ZNF639/LTF	20
BP	GO:0062014	negative regulation of small molecule metabolic process	20/1855	99/18670	0.00156694	0.0083994	0.00620739	PARP1/TRIB3/PPARA/PROX1/HDAC4/BRCA1/MYOG/SIRT1/SNAI2/PPARGC1A/NUPR1/REST/GFI1/CBFA2T3/TP53/EP300/NFKB1/NR1H4/STAT3/SNAI1	20
BP	GO:0003300	cardiac muscle hypertrophy	21/1855	106/18670	0.00156891	0.0083994	0.00620739	EZH2/KLF15/FOXO1/PARP1/MEF2C/PPARA/NR4A3/GATA5/GATA4/HDAC4/SMAD4/JARID2/MEF2A/HDAC2/PIN1/HAND2/HEY2/SMAD3/CAMTA2/GATA6/YY1	21
BP	GO:0021936	regulation of cerebellar granule cell precursor proliferation	5/1855	10/18670	0.0015816	0.0083994	0.00620739	LHX1/EGF/LHX5/GLI1/GLI2	5
BP	GO:0032275	luteinizing hormone secretion	5/1855	10/18670	0.0015816	0.0083994	0.00620739	FOXD1/SMAD4/FOXL2/TBX3/TMF1	5
BP	GO:0045945	positive regulation of transcription by RNA polymerase III	5/1855	10/18670	0.0015816	0.0083994	0.00620739	CEBPA/ELL/AR/CHD8/ZC3H8	5
BP	GO:0048340	paraxial mesoderm morphogenesis	5/1855	10/18670	0.0015816	0.0083994	0.00620739	LEF1/SMAD3/SMAD2/FOXC2/FOXC1	5
BP	GO:0048382	mesendoderm development	5/1855	10/18670	0.0015816	0.0083994	0.00620739	LHX1/SMAD4/ZFP36L1/EOMES/LDB1	5
BP	GO:0048703	embryonic viscerocranium morphogenesis	5/1855	10/18670	0.0015816	0.0083994	0.00620739	MEF2C/HOXA2/LHX1/TBX1/FOXC2	5
BP	GO:0060033	anatomical structure regression	5/1855	10/18670	0.0015816	0.0083994	0.00620739	LEF1/SPI1/SMAD5/GLI1/GLI2	5
BP	GO:0070341	fat cell proliferation	5/1855	10/18670	0.0015816	0.0083994	0.00620739	E2F1/PER2/E2F3/TFDP1/GATA2	5
BP	GO:0070344	regulation of fat cell proliferation	5/1855	10/18670	0.0015816	0.0083994	0.00620739	E2F1/PER2/E2F3/TFDP1/GATA2	5
BP	GO:0072203	cell proliferation involved in metanephros development	5/1855	10/18670	0.0015816	0.0083994	0.00620739	EGR1/WT1/STAT1/OSR1/MYC	5
BP	GO:0090009	primitive streak formation	5/1855	10/18670	0.0015816	0.0083994	0.00620739	ETS2/LHX1/SRF/FOXA2/OTX2	5
BP	GO:0098722	asymmetric stem cell division	5/1855	10/18670	0.0015816	0.0083994	0.00620739	ZBTB16/SOX5/ETV5/ING2/TEAD3	5
BP	GO:0009301	snRNA transcription	16/1855	72/18670	0.00159347	0.00843564	0.00623417	SNAPC2/SNAPC4/POU2F1/SP1/GTF2A2/GTF2F1/ELL/SNAPC5/MYOD1/POU2F2/TAF5/GTF2B/ZNF143/GTF2A1/TBP/ZC3H8	16
BP	GO:0051155	positive regulation of striated muscle cell differentiation	16/1855	72/18670	0.00159347	0.00843564	0.00623417	MEF2C/MYOCD/PROX1/RBPJ/NFATC2/MYOG/PIN1/TBX1/SHOX2/MAPK14/MYOD1/MAML1/MYF6/MESP1/MYF5/MIR133B	16
BP	GO:1902036	regulation of hematopoietic stem cell differentiation	16/1855	72/18670	0.00159347	0.00843564	0.00623417	TAL1/LMO2/TCF3/GATA3/KMT2A/NFE2L2/MYB/CBFB/ABL1/LDB1/GATA2/EIF2AK2/TCF12/TP73/GATA1/FOXC1	16
BP	GO:0021544	subpallium development	8/1855	24/18670	0.00160192	0.00846244	0.00625398	ASCL1/FOXP2/RARB/DLX2/DLX1/GSX2/BCL11B/GLI3	8
BP	GO:0045606	positive regulation of epidermal cell differentiation	8/1855	24/18670	0.00160192	0.00846244	0.00625398	OVOL2/NME2/VDR/MED1/NCOA3/TRIM16/ATOH1/FOXC1	8
BP	GO:0002363	alpha-beta T cell lineage commitment	7/1855	19/18670	0.00162247	0.00852606	0.006301	FOXP3/ZFPM1/BATF/STAT6/TBX21/IRF4/STAT3	7
BP	GO:0021533	cell differentiation in hindbrain	7/1855	19/18670	0.00162247	0.00852606	0.006301	PROX1/LHX1/RORA/LHX5/LDB1/GATA2/PHOX2B	7
BP	GO:0060149	negative regulation of posttranscriptional gene silencing	7/1855	19/18670	0.00162247	0.00852606	0.006301	PPARG/ESR1/NCOR1/NCOR2/TP53/NEAT1/POU5F1	7
BP	GO:0060967	negative regulation of gene silencing by RNA	7/1855	19/18670	0.00162247	0.00852606	0.006301	PPARG/ESR1/NCOR1/NCOR2/TP53/NEAT1/POU5F1	7
BP	GO:1903798	regulation of production of miRNAs involved in gene silencing by miRNA	7/1855	19/18670	0.00162247	0.00852606	0.006301	LIN28A/MYCN/ESR1/NCOR1/NCOR2/TP53/DDX5	7
BP	GO:0045622	regulation of T-helper cell differentiation	10/1855	35/18670	0.00164018	0.00860105	0.00635642	FOXP3/BCL6/RARA/ZBTB7B/MYB/HLX/NFKBIZ/TBX21/SMAD7/IRF4	10
BP	GO:0098751	bone cell development	10/1855	35/18670	0.00164018	0.00860105	0.00635642	TAL1/FLI1/ZFPM1/MEIS1/ZNF385A/SRF/MED1/EP300/FOXP1/LTF	10
BP	GO:0045930	negative regulation of mitotic cell cycle	51/1855	338/18670	0.00165472	0.00866822	0.00640606	PTTG1/EZH2/E2F8/E2F1/E2F7/KLF4/FOXN3/FOXO4/BCL6/PLAGL1/TFDP2/E4F1/BRCA1/OVOL1/SOX4/HMGA2/RBL2/RBL1/ZFP36L1/ARID3A/TFDP1/NACC2/XPC/ZNF385A/ATM/APC/ZNF207/ABL1/SMAD3/ZNF655/ATRX/BTG2/NKX3-1/MDM2/MDM4/CTNNB1/ATF2/GFI1B/RB1/TP53/IL10/EP300/TOP2B/PML/ZNF830/CNOT7/BRD7/E2F4/FOXC1/CNOT8/MIR133B	51
BP	GO:2001242	regulation of intrinsic apoptotic signaling pathway	29/1855	165/18670	0.00169255	0.00885717	0.0065457	PARP1/CREB3L1/MIF/PIAS4/NONO/HDAC1/SFPQ/HNRNPK/NFE2L2/MSX1/CREB3/SKIL/NACC2/SIRT1/YBX3/ZNF385A/SNAI2/ING2/PDX1/PLAGL2/NKX3-1/MDM2/NUPR1/ENO1/URI1/HIF1A/TP53/DDIT3/SNAI1	29
BP	GO:0019098	reproductive behavior	9/1855	30/18670	0.00191233	0.0099864	0.00738023	THRB/HDAC4/THRA/NCOA1/NPAS1/HDAC2/MBD2/DMRTA1/NHLH2	9
BP	GO:0050869	negative regulation of B cell activation	9/1855	30/18670	0.00191233	0.0099864	0.00738023	FOXP3/FOXJ1/BCL6/ATM/SLA2/IL10/ID2/TNFAIP3/PAWR	9
BP	GO:0002763	positive regulation of myeloid leukocyte differentiation	13/1855	54/18670	0.00199375	0.0104007	0.00768644	KLF10/LEF1/FOS/JUN/HAX1/ZFP36L1/TRAF6/POU4F1/CREB1/RB1/ID2/POU4F2/CTNNBIP1	13
BP	GO:0006275	regulation of DNA replication	21/1855	108/18670	0.00199922	0.0104184	0.00769951	E2F8/E2F7/BRCA2/CACYBP/BCL6/JUN/EHMT2/ZBTB38/WIZ/ZNF365/ATRX/ID3/GLI1/GLI2/TERF1/DACH1/TTF1/TP53/ATF1/TERF2/ZNF830	21
BP	GO:0000578	embryonic axis specification	10/1855	36/18670	0.00207162	0.0107845	0.00797004	WT1/LHX1/SMAD4/TBX6/SMAD2/HOXD8/CTNNB1/CXXC4/TBX3/NEUROG1	10
BP	GO:0051972	regulation of telomerase activity	12/1855	48/18670	0.00208135	0.0108239	0.00799916	PPARG/KLF4/MEN1/GRHL2/MYC/SMG6/HMBOX1/XRCC5/HNRNPD/TERF1/CTNNB1/TP53	12
BP	GO:0010470	regulation of gastrulation	11/1855	42/18670	0.00211648	0.0109838	0.00811731	KLF4/SOX17/SCX/LHX1/OSR1/TGIF2/HNF4A/FOXA2/IL10/OTX2/MESP1	11
BP	GO:0097028	dendritic cell differentiation	11/1855	42/18670	0.00211648	0.0109838	0.00811731	RBPJ/BATF/RELB/TRAF6/BATF2/SPI1/GATA1/IRF4/ZBTB46/CEBPB/BATF3	11
BP	GO:0031670	cellular response to nutrient	16/1855	74/18670	0.0021538	0.0110971	0.00820104	PPARG/BRIP1/USF1/HSF1/NCOA1/USF2/SNAI2/SRF/VDR/TAF1/MED1/MDM2/FOXA2/SNW1/NR1H4/BCL11A	16
BP	GO:0002467	germinal center formation	6/1855	15/18670	0.0021649	0.0110971	0.00820104	FOXJ1/MEF2C/BCL6/BCL3/NFKB2/TNFAIP3	6
BP	GO:0003128	heart field specification	6/1855	15/18670	0.0021649	0.0110971	0.00820104	MEF2C/FOXH1/GATA5/RBPJ/ISL1/MESP1	6
BP	GO:0032352	positive regulation of hormone metabolic process	6/1855	15/18670	0.0021649	0.0110971	0.00820104	EGR1/GATA3/PPARGC1A/ARNT/HIF1A/PAX8	6
BP	GO:0034616	response to laminar fluid shear stress	6/1855	15/18670	0.0021649	0.0110971	0.00820104	KLF4/KLF2/NFE2L2/ETS1/SREBF2/SMAD7	6
BP	GO:0043517	positive regulation of DNA damage response, signal transduction by p53 class mediator	6/1855	15/18670	0.0021649	0.0110971	0.00820104	MSX1/ZNF385A/ATM/HIC1/ANKRD1/DDX5	6
BP	GO:0043518	negative regulation of DNA damage response, signal transduction by p53 class mediator	6/1855	15/18670	0.0021649	0.0110971	0.00820104	MIF/TWIST1/SIRT1/SNAI2/MDM2/SNAI1	6
BP	GO:0045342	MHC class II biosynthetic process	6/1855	15/18670	0.0021649	0.0110971	0.00820104	HDAC2/SIRT1/SPI1/IL10/NFX1/CIITA	6
BP	GO:0045475	locomotor rhythm	6/1855	15/18670	0.0021649	0.0110971	0.00820104	EGR1/MTA1/NCOR1/ID2/NCOA2/ZFHX3	6
BP	GO:0048712	negative regulation of astrocyte differentiation	6/1855	15/18670	0.0021649	0.0110971	0.00820104	ID4/NR1D1/MBD1/HES5/NF1/NR2E1	6
BP	GO:0070365	hepatocyte differentiation	6/1855	15/18670	0.0021649	0.0110971	0.00820104	E2F8/E2F7/PROX1/HNF4A/HNF1B/MESP1	6
BP	GO:0071599	otic vesicle development	6/1855	15/18670	0.0021649	0.0110971	0.00820104	PROX1/GATA3/SIX1/HESX1/SOX9/PAX8	6
BP	GO:0043903	regulation of symbiosis, encompassing mutualism through parasitism	36/1855	222/18670	0.00222964	0.0114123	0.00843398	ZFP36/SMARCA4/LEF1/NR5A2/PROX1/JUN/TRIM28/STAT1/ZNF502/ILF3/HDAC1/SMARCB1/HMGA2/SETDB1/TFAP4/NELFCD/NELFB/DDB1/TSG101/SP1/GTF2F1/IFI16/POU2F3/EIF2AK2/REST/EP300/TRIM25/SNW1/DDX5/TOP2B/PML/GTF2B/CNOT7/PLSCR1/ZNF639/LTF	36
BP	GO:0030512	negative regulation of transforming growth factor beta receptor signaling pathway	17/1855	81/18670	0.00223095	0.0114123	0.00843398	ONECUT2/SKI/PRDM16/SKIL/SIRT1/PIN1/SMAD3/SMAD2/ONECUT1/SMURF2/ZBTB7A/SKOR1/TP53/ZNF451/NKX2-1/SMAD7/SKOR2	17
BP	GO:0034614	cellular response to reactive oxygen species	29/1855	168/18670	0.0022399	0.0114463	0.00845916	EZH2/FOXO1/KLF4/CBX8/FOS/KLF2/JUN/NR4A3/PCGF2/PAX2/NFE2L2/HSF1/ETS1/HDAC2/SIRT1/MYB/STAT6/APEX1/FOXO3/ABL1/ZNF277/ZNF580/HNRNPD/MDM2/RELA/IL10/ANKZF1/TNFAIP3/PAWR	29
BP	GO:0014897	striated muscle hypertrophy	21/1855	109/18670	0.00224942	0.0114798	0.00848391	EZH2/KLF15/FOXO1/PARP1/MEF2C/PPARA/NR4A3/GATA5/GATA4/HDAC4/SMAD4/JARID2/MEF2A/HDAC2/PIN1/HAND2/HEY2/SMAD3/CAMTA2/GATA6/YY1	21
BP	GO:0051054	positive regulation of DNA metabolic process	32/1855	191/18670	0.00225104	0.0114798	0.00848391	FOXM1/RAD51/KLF4/PARP1/WT1/CBX8/FUS/TRIM28/BRCA1/GRHL2/HSF1/ERCC2/MYC/MECP2/HDAC10/SIRT1/STAT6/ATM/HMBOX1/XRCC5/APBB1/PPARGC1A/ATRX/HNRNPD/CTNNB1/DNMT3L/NPAS2/TBX21/PML/CEBPG/PRDM9/TP53BP1	32
BP	GO:0001502	cartilage condensation	7/1855	20/18670	0.002284	0.0115305	0.00852136	THRA/MAPK14/BARX2/ALX1/SOX9/MYF5/UNCX	7
BP	GO:0002320	lymphoid progenitor cell differentiation	7/1855	20/18670	0.002284	0.0115305	0.00852136	GATA3/SOX4/BATF/ZBTB1/SPI1/HES1/HES5	7
BP	GO:0003323	type B pancreatic cell development	7/1855	20/18670	0.002284	0.0115305	0.00852136	INSM1/NKX6-1/NKX2-2/HNF4A/ARNTL/CLOCK/RFX3	7
BP	GO:0008356	asymmetric cell division	7/1855	20/18670	0.002284	0.0115305	0.00852136	ZBTB16/SOX5/ETV5/ING2/TEAD3/PAX6/POU5F1	7
BP	GO:0030220	platelet formation	7/1855	20/18670	0.002284	0.0115305	0.00852136	TAL1/MEF2C/ZFPM1/ZNF385A/SRF/EP300/GATA1	7
BP	GO:0043369	CD4-positive or CD8-positive, alpha-beta T cell lineage commitment	7/1855	20/18670	0.002284	0.0115305	0.00852136	FOXP3/ZFPM1/BATF/STAT6/TBX21/IRF4/STAT3	7
BP	GO:0048745	smooth muscle tissue development	7/1855	20/18670	0.002284	0.0115305	0.00852136	FOXP2/PROX1/OSR1/SRF/SIX1/NF1/SOX9	7
BP	GO:0060039	pericardium development	7/1855	20/18670	0.002284	0.0115305	0.00852136	WT1/HAND2/TBX20/TBX5/SMAD3/SMAD2/NKX2-6	7
BP	GO:0060602	branch elongation of an epithelium	7/1855	20/18670	0.002284	0.0115305	0.00852136	SIX4/ESR1/SIX1/MED1/HOXD13/HNF1B/SOX9	7
BP	GO:1903204	negative regulation of oxidative stress-induced neuron death	7/1855	20/18670	0.002284	0.0115305	0.00852136	NR4A3/NONO/CTNNB1/HIF1A/REST/IL10/ATF4	7
BP	GO:0060070	canonical Wnt signaling pathway	50/1855	335/18670	0.0022996	0.0115976	0.00857094	FOXO1/KLF4/SOX17/EGR1/SOX7/RUVBL1/LEF1/TLE3/TCF7L2/GATA3/ZBED2/ZNF703/ZBED3/MITF/DLX5/RBPJ/SOX4/HDAC1/SOX2/TBX18/LIMD1/EGF/NKX2-5/PIN1/SNAI2/WWTR1/APC/TCF7L1/TCF7/FOXO3/PRDM15/SMAD3/MAPK14/NR4A2/GLI1/CTNNB1/SMURF2/PROP1/ARNTL/JRK/TBL1X/RARG/CHD8/DDIT3/SOX9/NFKB1/ISL1/MESP1/MLLT3/GLI3	50
BP	GO:0045620	negative regulation of lymphocyte differentiation	13/1855	55/18670	0.00237757	0.0119787	0.00885262	FOXP3/FOXJ1/BCL6/ZBTB7B/IRF1/CBFB/HLX/ID2/TBX21/SMAD7/ZC3H8/RUNX3/GLI3	13
BP	GO:0019218	regulation of steroid metabolic process	23/1855	124/18670	0.002396	0.0120595	0.0089123	EGR1/PROX1/SREBF1/RORA/NFYA/SIRT1/SNAI2/NR1D1/PPARGC1A/VDR/SP1/NFYB/SREBF2/RORC/SF1/REST/GFI1/SEC14L2/NR5A1/NFYC/NFKB1/NR1H4/SNAI1	23
BP	GO:0003299	muscle hypertrophy in response to stress	9/1855	31/18670	0.00246028	0.0123088	0.00909652	EZH2/KLF15/FOXO1/MEF2C/HDAC4/HEY2/SMAD3/CAMTA2/GATA6	9
BP	GO:0006482	protein demethylation	9/1855	31/18670	0.00246028	0.0123088	0.00909652	KDM5B/KDM4B/JARID2/KDM2B/PHF8/KDM2A/HR/HSF4/KDM4C	9
BP	GO:0008214	protein dealkylation	9/1855	31/18670	0.00246028	0.0123088	0.00909652	KDM5B/KDM4B/JARID2/KDM2B/PHF8/KDM2A/HR/HSF4/KDM4C	9
BP	GO:0014887	cardiac muscle adaptation	9/1855	31/18670	0.00246028	0.0123088	0.00909652	EZH2/KLF15/FOXO1/MEF2C/HDAC4/HEY2/SMAD3/CAMTA2/GATA6	9
BP	GO:0014898	cardiac muscle hypertrophy in response to stress	9/1855	31/18670	0.00246028	0.0123088	0.00909652	EZH2/KLF15/FOXO1/MEF2C/HDAC4/HEY2/SMAD3/CAMTA2/GATA6	9
BP	GO:0048710	regulation of astrocyte differentiation	9/1855	31/18670	0.00246028	0.0123088	0.00909652	BIN1/ID4/NR1D1/MBD1/HES1/ID2/HES5/NF1/NR2E1	9
BP	GO:0043124	negative regulation of I-kappaB kinase/NF-kappaB signaling	12/1855	49/18670	0.00251142	0.0125521	0.00927634	PER1/STAT1/HDAC1/RORA/ESR1/SIRT1/NR1D1/ABL1/ZMYND11/ASH1L/TNFAIP3/NR1H4	12
BP	GO:0060323	head morphogenesis	10/1855	37/18670	0.00258992	0.0129315	0.00955677	CSRNP1/ARID5B/LEF1/SCX/SKI/DLX5/PAX9/MSX1/TBX1/EP300	10
BP	GO:0043616	keratinocyte proliferation	11/1855	43/18670	0.00259282	0.0129331	0.00955795	KLF9/ZFP36/TP63/OVOL2/ZFP36L1/SNAI2/VDR/PPARD/MED1/IRF6/BCL11B	11
BP	GO:0002562	somatic diversification of immune receptors via germline recombination within a single locus	14/1855	62/18670	0.00260323	0.0129592	0.00957723	FOXP3/LEF1/BCL6/TCF3/HMGB2/BATF/RAG1/STAT6/ATM/TCF7/IL10/TBX21/BCL11B/TP53BP1	14
BP	GO:0016444	somatic cell DNA recombination	14/1855	62/18670	0.00260323	0.0129592	0.00957723	FOXP3/LEF1/BCL6/TCF3/HMGB2/BATF/RAG1/STAT6/ATM/TCF7/IL10/TBX21/BCL11B/TP53BP1	14
BP	GO:0010212	response to ionizing radiation	26/1855	147/18670	0.00260646	0.0129624	0.00957957	RAD51/PARP1/EGR1/BRCA2/MEN1/GATA3/ELK1/DNMT3A/BRCA1/HMGA2/HSF1/MYC/SIRT1/SNAI2/ATM/XRCC5/MTA1/MAPK14/MDM2/IFI16/XRCC6/TP53/KAT5/PML/TP53BP1/CLOCK	26
BP	GO:0009950	dorsal/ventral axis specification	5/1855	11/18670	0.00266323	0.0131274	0.00970154	VAX2/SMAD2/CTNNB1/CXXC4/PAX6	5
BP	GO:0019042	viral latency	5/1855	11/18670	0.00266323	0.0131274	0.00970154	IRF7/HMGA1/HCFC1/XRCC5/XRCC6	5
BP	GO:0033234	negative regulation of protein sumoylation	5/1855	11/18670	0.00266323	0.0131274	0.00970154	HMG20B/PIAS3/CTNNB1/RELA/HMG20A	5
BP	GO:0033235	positive regulation of protein sumoylation	5/1855	11/18670	0.00266323	0.0131274	0.00970154	PIAS4/HDAC4/PIAS3/PIAS1/ARNT	5
BP	GO:0033327	Leydig cell differentiation	5/1855	11/18670	0.00266323	0.0131274	0.00970154	AR/SF1/NKX2-1/NR0B1/TMF1	5
BP	GO:0048853	forebrain morphogenesis	5/1855	11/18670	0.00266323	0.0131274	0.00970154	OTX1/PROP1/HESX1/GSX2/NF1	5
BP	GO:0055015	ventricular cardiac muscle cell development	5/1855	11/18670	0.00266323	0.0131274	0.00970154	PROX1/MEF2A/NKX2-5/HEY2/NKX2-6	5
BP	GO:0060947	cardiac vascular smooth muscle cell differentiation	5/1855	11/18670	0.00266323	0.0131274	0.00970154	MYOCD/SRF/HEY2/GATA6/MESP1	5
BP	GO:0072070	loop of Henle development	5/1855	11/18670	0.00266323	0.0131274	0.00970154	IRX1/POU3F3/IRX3/HES5/IRX2	5
BP	GO:0042110	T cell activation	65/1855	464/18670	0.00282919	0.0139207	0.0102878	FOXP3/EGR1/FOXJ1/LEF1/ZBTB16/BCL6/BCL3/GATA3/EGR3/PAX1/RUNX2/RARA/ZFPM1/SOX4/ZEB1/NFATC2/BATF/ZBTB7B/RELB/PATZ1/SATB1/RAG1/RORA/ZFP36L1/TRAF6/NKX2-3/IRF1/MYB/STAT6/ZBTB1/EOMES/CBFB/SRF/ELF4/SLA2/TCF7/ABL1/SMAD3/PKNOX1/SOX13/GLI2/CTNNB1/RORC/HLX/NFKBIZ/PRDM1/AIRE/HES1/ZNF683/TP53/FOXN1/IL10/FOXP1/TBX21/BCL11B/SMAD7/PAWR/MAFB/IRF4/ZC3H8/CEBPB/STAT3/RUNX3/GLI3/SP3	65
BP	GO:0014896	muscle hypertrophy	21/1855	111/18670	0.00282972	0.0139207	0.0102878	EZH2/KLF15/FOXO1/PARP1/MEF2C/PPARA/NR4A3/GATA5/GATA4/HDAC4/SMAD4/JARID2/MEF2A/HDAC2/PIN1/HAND2/HEY2/SMAD3/CAMTA2/GATA6/YY1	21
BP	GO:0032897	negative regulation of viral transcription	8/1855	26/18670	0.00284224	0.0139412	0.0103029	ZFP36/JUN/HDAC1/HMGA2/TFAP4/POU2F3/REST/ZNF639	8
BP	GO:0060669	embryonic placenta morphogenesis	8/1855	26/18670	0.00284224	0.0139412	0.0103029	LEF1/TRIM28/GRHL2/NCOA1/ZFP36L1/GCM1/IL10/ZNF568	8
BP	GO:1903203	regulation of oxidative stress-induced neuron death	8/1855	26/18670	0.00284224	0.0139412	0.0103029	PARP1/NR4A3/NONO/CTNNB1/HIF1A/REST/IL10/ATF4	8
BP	GO:0007224	smoothened signaling pathway	24/1855	133/18670	0.00284785	0.0139414	0.0103031	NKX6-1/NKX2-2/RUNX2/FOXA1/GLIS2/SALL3/RORA/ZIC1/PDX1/HIPK2/SHOX2/DZIP1/GLI1/GLI2/HES1/RB1/OTX2/FOXF1/PRRX1/HES5/CREBBP/PAX6/RFX4/GLI3	24
BP	GO:0071333	cellular response to glucose stimulus	24/1855	133/18670	0.00284785	0.0139414	0.0103031	MLXIPL/SMARCA4/MEN1/GATA4/LIN28A/SOX4/PAX2/SMARCB1/KLF7/NME2/PDX1/SRF/NR1D1/PPARGC1A/FOXO3/ZBTB20/NEUROD1/HIF1A/FOXA2/RFX6/HMGN3/NR1H4/ZNF236/SIN3A	24
BP	GO:0031507	heterochromatin assembly	16/1855	76/18670	0.00286942	0.0140332	0.010371	HMGA1/DNMT1/TRIM28/DNMT3A/HDAC1/HMGA2/SETDB1/SIRT1/SIRT2/PHF8/MBD3/MBD2/MBD1/ZNF304/BAZ2A/TET1	16
BP	GO:0090100	positive regulation of transmembrane receptor protein serine/threonine kinase signaling pathway	20/1855	104/18670	0.00289002	0.0141202	0.0104352	PARP1/MEN1/MYOCD/SOX11/FOXD1/GATA4/RBPJ/ZNF423/SMAD4/MSX1/CITED2/ING2/HIPK2/SMAD2/HES1/EP300/SNW1/MSX2/HES5/CREBBP	20
BP	GO:0030316	osteoclast differentiation	19/1855	97/18670	0.00293011	0.0143021	0.0105697	KLF10/FOS/TFE3/MITF/ZNF675/TRAF6/PIAS3/POU4F1/JUNB/CREB1/MAPK14/CTNNB1/ESRRA/FOXP1/NF1/POU4F2/MAFB/CEBPB/LTF	19
BP	GO:0032392	DNA geometric change	22/1855	119/18670	0.0030687	0.014964	0.0110588	RAD51/PARP1/MCM2/BRIP1/RUVBL1/HMGA1/CHD4/HMGB2/PURA/MCM5/ERCC2/XPA/XPC/XRCC5/DDB1/ATRX/XRCC6/DDB2/SMARCA1/TP53/MTERF1/CHD8	22
BP	GO:0048741	skeletal muscle fiber development	9/1855	32/18670	0.00312567	0.0151857	0.0112227	SKI/HDAC4/MYOG/SHOX2/SIX1/MYOD1/HDAC9/MYF6/MYF5	9
BP	GO:0060674	placenta blood vessel development	9/1855	32/18670	0.00312567	0.0151857	0.0112227	OVOL2/RBPJ/JUNB/HEY2/ARID1A/HEY1/HES1/NR2F2/FOSL1	9
BP	GO:0032986	protein-DNA complex disassembly	7/1855	21/18670	0.00313539	0.0151857	0.0112227	SMARCA4/HMGA1/SMARCB1/MYC/NFE2/ARID1A/ARID2	7
BP	GO:0036344	platelet morphogenesis	7/1855	21/18670	0.00313539	0.0151857	0.0112227	TAL1/MEF2C/ZFPM1/ZNF385A/SRF/EP300/GATA1	7
BP	GO:0070920	regulation of production of small RNA involved in gene silencing by RNA	7/1855	21/18670	0.00313539	0.0151857	0.0112227	LIN28A/MYCN/ESR1/NCOR1/NCOR2/TP53/DDX5	7
BP	GO:0072111	cell proliferation involved in kidney development	7/1855	21/18670	0.00313539	0.0151857	0.0112227	EGR1/WT1/GATA3/STAT1/LIN28A/OSR1/MYC	7
BP	GO:2000737	negative regulation of stem cell differentiation	7/1855	21/18670	0.00313539	0.0151857	0.0112227	NFE2L2/NELFB/ESRRB/REST/HES1/HES5/STAT3	7
BP	GO:0030225	macrophage differentiation	11/1855	44/18670	0.00315207	0.0152452	0.0112666	PARP1/CEBPA/NKX2-3/SIRT1/CEBPE/SPI1/GATA2/L3MBTL3/RB1/ID2/ZBTB46	11
BP	GO:0002295	T-helper cell lineage commitment	6/1855	16/18670	0.00317507	0.0152452	0.0112666	ZFPM1/BATF/STAT6/TBX21/IRF4/STAT3	6
BP	GO:0010225	response to UV-C	6/1855	16/18670	0.00317507	0.0152452	0.0112666	HMGN1/BRCA2/BCL3/MDM2/TP53/YY1	6
BP	GO:0010885	regulation of cholesterol storage	6/1855	16/18670	0.00317507	0.0152452	0.0112666	PPARG/PPARA/NR1H3/PPARD/SREBF2/NR1H2	6
BP	GO:0015074	DNA integration	6/1855	16/18670	0.00317507	0.0152452	0.0112666	ZNF93/SMARCB1/ZNF91/RLF/ZBED9/THAP9	6
BP	GO:0044065	regulation of respiratory system process	6/1855	16/18670	0.00317507	0.0152452	0.0112666	TLX3/MECP2/TSHZ3/PHOX2B/GSX2/PBX3	6
BP	GO:0045623	negative regulation of T-helper cell differentiation	6/1855	16/18670	0.00317507	0.0152452	0.0112666	FOXP3/BCL6/ZBTB7B/HLX/TBX21/SMAD7	6
BP	GO:0072224	metanephric glomerulus development	6/1855	16/18670	0.00317507	0.0152452	0.0112666	EGR1/WT1/TCF21/LHX1/PAX2/OSR1	6
BP	GO:0097067	cellular response to thyroid hormone stimulus	6/1855	16/18670	0.00317507	0.0152452	0.0112666	KLF9/LMO2/PPARGC1A/SIX1/MED1/GATA1	6
BP	GO:0070988	demethylation	15/1855	70/18670	0.00320178	0.0153544	0.0113473	KDM5B/GATA3/TRIM28/KDM4B/TET3/JARID2/KDM2B/APEX1/PHF8/KDM2A/TET2/HR/HSF4/KDM4C/TET1	15
BP	GO:0010831	positive regulation of myotube differentiation	10/1855	38/18670	0.003207	0.0153544	0.0113473	NFATC2/MYOG/TBX1/SHOX2/MAPK14/MYOD1/MAML1/MYF6/MYF5/MIR133B	10
BP	GO:0060045	positive regulation of cardiac muscle cell proliferation	10/1855	38/18670	0.003207	0.0153544	0.0113473	MEF2C/RBPJ/ZFPM2/HEY2/TBX20/TBX5/MAPK14/GLI1/GATA6/TBX2	10
BP	GO:0050680	negative regulation of epithelial cell proliferation	28/1855	165/18670	0.00339403	0.0162343	0.0119976	PPARG/ATOH8/KLF9/MEF2C/BRCA2/MEN1/GATA3/NFIB/STAT1/SOX2/SNAI2/VDR/PPARD/MED1/NKX3-1/NUPR1/ATF2/AR/RB1/PHB2/NR2F2/NF1/SOX9/PAX6/ISL1/NKX2-8/RUNX3/MIR133B	28
BP	GO:0071331	cellular response to hexose stimulus	24/1855	135/18670	0.00347878	0.0166238	0.0122855	MLXIPL/SMARCA4/MEN1/GATA4/LIN28A/SOX4/PAX2/SMARCB1/KLF7/NME2/PDX1/SRF/NR1D1/PPARGC1A/FOXO3/ZBTB20/NEUROD1/HIF1A/FOXA2/RFX6/HMGN3/NR1H4/ZNF236/SIN3A	24
BP	GO:0006360	transcription by RNA polymerase I	14/1855	64/18670	0.00355071	0.0169513	0.0125275	SMARCA4/UBTF/SMARCB1/ZNRD1/ERCC2/POLR1A/POU4F1/PHF8/TAF1/MED1/TTF1/ATF4/TBP/BAZ2A	14
BP	GO:0031050	dsRNA processing	12/1855	51/18670	0.00358829	0.0170982	0.012636	LIN28A/MYCN/ESR1/LIN28B/SMAD3/SMAD2/NCOR1/NCOR2/SNIP1/TP53/DDX5/SMAD1	12
BP	GO:0070918	production of small RNA involved in gene silencing by RNA	12/1855	51/18670	0.00358829	0.0170982	0.012636	LIN28A/MYCN/ESR1/LIN28B/SMAD3/SMAD2/NCOR1/NCOR2/SNIP1/TP53/DDX5/SMAD1	12
BP	GO:0036475	neuron death in response to oxidative stress	8/1855	27/18670	0.00369215	0.0175763	0.0129894	PARP1/NR4A3/NONO/CTNNB1/HIF1A/REST/IL10/ATF4	8
BP	GO:1901653	cellular response to peptide	55/1855	385/18670	0.00378265	0.01799	0.0132951	PPARG/KLF15/FOXO1/KLF4/PARP1/STAT5B/BRIP1/TRIB3/KAT2B/KLF10/KLF11/STAT5A/FOXO6/FOXO4/MEN1/KLF2/NKX6-1/USF1/NR4A3/CPEB1/NR4A1/KLF1/STAT1/SREBF1/EIF4EBP1/NFE2L2/ZBTB7B/HSF1/ID1/KLF3/ZFP36L1/SIRT1/STAT6/APEX1/SLA2/APC/HDAC5/CREB1/FOXO3/SP1/ARID1B/KLF5/NR4A2/MDM2/MAX/RELA/ESRRA/TP53/CDC5L/FOXC2/POU4F2/HDAC9/NFKB1/NR1H4/STAT3	55
BP	GO:0035987	endodermal cell differentiation	11/1855	45/18670	0.00380415	0.0180751	0.013358	SOX17/HMGA2/SOX2/EOMES/MIXL1/CTNNB1/GATA6/HNF1B/MESP1/NANOG/POU5F1	11
BP	GO:0071326	cellular response to monosaccharide stimulus	24/1855	136/18670	0.00383591	0.0182087	0.0134568	MLXIPL/SMARCA4/MEN1/GATA4/LIN28A/SOX4/PAX2/SMARCB1/KLF7/NME2/PDX1/SRF/NR1D1/PPARGC1A/FOXO3/ZBTB20/NEUROD1/HIF1A/FOXA2/RFX6/HMGN3/NR1H4/ZNF236/SIN3A	24
BP	GO:0046677	response to antibiotic	48/1855	327/18670	0.00386734	0.0183406	0.0135542	EZH2/FOXO1/KLF4/EGR1/CBX8/MEF2C/KDM5B/KLF2/JUN/GATA3/NR4A3/PCGF2/DNMT3A/RARA/STAT1/EIF4EBP1/PAX2/NFE2L2/HSF1/SETDB1/ID1/ETS1/HDAC2/SIRT1/MYB/STAT6/AHR/APEX1/SPI1/FOXO3/ABL1/ZNF277/ZNF580/ID3/HNRNPD/MDM2/RELA/TP53/IL10/KAT7/ANKZF1/FOSL1/TNFAIP3/CIITA/PAWR/ZC3H8/STAT3/DMAP1	48
BP	GO:0071385	cellular response to glucocorticoid stimulus	13/1855	58/18670	0.00390616	0.0185071	0.0136773	FOXO1/NR3C1/KLF9/SMYD3/ZFP36/NPAS4/EIF4EBP1/TFAP4/ZFP36L1/FOXO3/MYOD1/REST/ISL1	13
BP	GO:0010837	regulation of keratinocyte proliferation	9/1855	33/18670	0.00392499	0.0185612	0.0137173	KLF9/ZFP36/TP63/OVOL2/ZFP36L1/SNAI2/VDR/MED1/BCL11B	9
BP	GO:0048854	brain morphogenesis	9/1855	33/18670	0.00392499	0.0185612	0.0137173	OTX1/EMX1/PAX2/FOXO3/ZNF335/PROP1/HESX1/GSX2/NF1	9
BP	GO:0035886	vascular smooth muscle cell differentiation	10/1855	39/18670	0.00393552	0.018576	0.0137282	DNMT1/MYOCD/NFATC2/NFATC3/SRF/HEY2/NFATC1/GATA6/HES1/MESP1	10
BP	GO:1902229	regulation of intrinsic apoptotic signaling pathway in response to DNA damage	10/1855	39/18670	0.00393552	0.018576	0.0137282	MIF/PIAS4/HNRNPK/SKIL/NACC2/SIRT1/ZNF385A/SNAI2/ING2/SNAI1	10
BP	GO:0071322	cellular response to carbohydrate stimulus	25/1855	144/18670	0.00401049	0.018912	0.0139765	MLXIPL/SMARCA4/MEN1/GATA4/LIN28A/SOX4/PAX2/SMARCB1/KLF7/ZFP36L1/NME2/PDX1/SRF/NR1D1/PPARGC1A/FOXO3/ZBTB20/NEUROD1/HIF1A/FOXA2/RFX6/HMGN3/NR1H4/ZNF236/SIN3A	25
BP	GO:0043502	regulation of muscle adaptation	20/1855	107/18670	0.00406142	0.0191162	0.0141274	FOXO1/KLF4/PARP1/GTF2IRD1/PPARA/NR4A3/GATA5/HDAC4/SMAD4/JARID2/GTF2IRD2B/MYOG/MEF2A/PIN1/HAND2/GTF2IRD2/PPARGC1A/FOXO3/SMAD3/YY1	20
BP	GO:0098781	ncRNA transcription	20/1855	107/18670	0.00406142	0.0191162	0.0141274	SMARCA4/SNAPC2/SMARCB1/SNAPC4/POU2F1/GTF3A/SP1/GTF2A2/GTF2F1/ELL/SNAPC5/MYOD1/TP53/POU2F2/TAF5/GTF2B/ZNF143/GTF2A1/TBP/ZC3H8	20
BP	GO:2001234	negative regulation of apoptotic signaling pathway	36/1855	230/18670	0.00407039	0.0191404	0.0141453	MAZ/CREB3L1/MIF/HMGB2/TCF7L2/PCGF2/GATA4/BRCA1/NONO/HDAC1/NFE2L2/MEIS3/CREB3/SIRT1/YBX3/ZNF385A/SNAI2/ING2/PDX1/MIR210/NR4A2/MDM2/SCRT2/CTNNB1/ENO1/URI1/HIF1A/AR/RELA/RB1/MNT/ZMYND11/TNFAIP3/GATA1/RB1CC1/SNAI1	36
BP	GO:0021559	trigeminal nerve development	5/1855	12/18670	0.00419443	0.0195003	0.0144112	TFAP2A/POU4F1/DRGX/ISL1/NEUROG1	5
BP	GO:0042368	vitamin D biosynthetic process	5/1855	12/18670	0.00419443	0.0195003	0.0144112	SNAI2/VDR/GFI1/NFKB1/SNAI1	5
BP	GO:0043696	dedifferentiation	5/1855	12/18670	0.00419443	0.0195003	0.0144112	FEZF1/FEZF2/ESRRB/HNRNPD/NCOA3	5
BP	GO:0043697	cell dedifferentiation	5/1855	12/18670	0.00419443	0.0195003	0.0144112	FEZF1/FEZF2/ESRRB/HNRNPD/NCOA3	5
BP	GO:0045722	positive regulation of gluconeogenesis	5/1855	12/18670	0.00419443	0.0195003	0.0144112	FOXO1/PPARA/SIRT1/DDB1/PPARGC1A	5
BP	GO:0048484	enteric nervous system development	5/1855	12/18670	0.00419443	0.0195003	0.0144112	TLX2/HLX/PHOX2B/SOX8/PHOX2A	5
BP	GO:0060221	retinal rod cell differentiation	5/1855	12/18670	0.00419443	0.0195003	0.0144112	TOPORS/RORB/NRL/SOX8/SOX9	5
BP	GO:0060442	branching involved in prostate gland morphogenesis	5/1855	12/18670	0.00419443	0.0195003	0.0144112	HOXB13/ESR1/RXRA/NKX3-1/HOXD13	5
BP	GO:0072178	nephric duct morphogenesis	5/1855	12/18670	0.00419443	0.0195003	0.0144112	GATA3/LHX1/PAX2/OSR1/HNF1B	5
BP	GO:0072520	seminiferous tubule development	5/1855	12/18670	0.00419443	0.0195003	0.0144112	BRIP1/SMAD4/ING2/ATRX/AR	5
BP	GO:2000543	positive regulation of gastrulation	5/1855	12/18670	0.00419443	0.0195003	0.0144112	SCX/LHX1/OSR1/FOXA2/OTX2	5
BP	GO:0001759	organ induction	7/1855	22/18670	0.00420922	0.0195003	0.0144112	HOXC11/GATA5/HOXA11/SIX1/CTNNB1/AR/MESP1	7
BP	GO:0002052	positive regulation of neuroblast proliferation	7/1855	22/18670	0.00420922	0.0195003	0.0144112	OTP/DMRTA2/ZNF335/CTNNB1/HIF1A/PAX6/GLI3	7
BP	GO:0007617	mating behavior	7/1855	22/18670	0.00420922	0.0195003	0.0144112	THRB/HDAC4/THRA/NCOA1/HDAC2/DMRTA1/NHLH2	7
BP	GO:0010842	retina layer formation	7/1855	22/18670	0.00420922	0.0195003	0.0144112	LHX1/TFAP2A/HIPK2/TOPORS/FOXN4/PTF1A/TFAP2B	7
BP	GO:1901798	positive regulation of signal transduction by p53 class mediator	7/1855	22/18670	0.00420922	0.0195003	0.0144112	MSX1/ZNF385A/ATM/HIC1/ANKRD1/HEXIM1/DDX5	7
BP	GO:0046634	regulation of alpha-beta T cell activation	18/1855	93/18670	0.00425314	0.0196855	0.0145481	FOXP3/ZBTB16/BCL6/GATA3/RARA/ZBTB7B/IRF1/MYB/CBFB/HLX/NFKBIZ/PRDM1/ZNF683/TBX21/SMAD7/IRF4/RUNX3/GLI3	18
BP	GO:0001570	vasculogenesis	16/1855	79/18670	0.0043026	0.0198961	0.0147038	SOX17/WT1/MYOCD/ZFPM2/ZFP36L1/SOX18/NKX2-5/JUNB/HEY2/TBX20/TBX5/CTNNB1/HEY1/TEAD2/HDAC7/FOXF1	16
BP	GO:0033262	regulation of nuclear cell cycle DNA replication	6/1855	17/18670	0.00449876	0.0207457	0.0153316	BCL6/WIZ/ATRX/TERF1/DACH1/TERF2	6
BP	GO:0035518	histone H2A monoubiquitination	6/1855	17/18670	0.00449876	0.0207457	0.0153316	PCGF2/KDM2B/BMI1/DDB1/DDB2/PCGF6	6
BP	GO:0038092	nodal signaling pathway	6/1855	17/18670	0.00449876	0.0207457	0.0153316	FOXH1/DMRT1/CITED2/TGIF2/SMAD3/SMAD2	6
BP	GO:0042089	cytokine biosynthetic process	22/1855	123/18670	0.00464656	0.0214075	0.0158208	KLF4/IRF7/FOXP3/EGR1/ZFP36/FOXJ1/BCL3/GATA3/ZFPM1/TRAF6/IRF1/IRF3/CEBPE/RELA/IL10/CEBPG/ZNF287/NFKB1/PAWR/IRF4/CEBPB/STAT3	22
BP	GO:0048525	negative regulation of viral process	19/1855	101/18670	0.00466989	0.0214952	0.0158856	ZFP36/PROX1/JUN/TRIM28/STAT1/ILF3/HDAC1/HMGA2/SETDB1/TFAP4/IFI16/POU2F3/EIF2AK2/REST/TRIM25/PML/PLSCR1/ZNF639/LTF	19
BP	GO:0001958	endochondral ossification	8/1855	28/18670	0.00472586	0.0216931	0.0160318	MEF2C/SCX/NAB1/RUNX2/DLX5/NAB2/MEF2D/FOXC1	8
BP	GO:0036075	replacement ossification	8/1855	28/18670	0.00472586	0.0216931	0.0160318	MEF2C/SCX/NAB1/RUNX2/DLX5/NAB2/MEF2D/FOXC1	8
BP	GO:0042634	regulation of hair cycle	8/1855	28/18670	0.00472586	0.0216931	0.0160318	PER1/SMAD4/CTNNB1/MYSM1/ARNTL/FOXN1/MSX2/CLOCK	8
BP	GO:1905207	regulation of cardiocyte differentiation	14/1855	66/18670	0.0047619	0.0218384	0.0161392	SOX17/MEF2C/MYOCD/PPARA/GATA4/RBPJ/SMAD4/NKX2-5/PIN1/HEY2/TBX5/SOX6/GATA6/YY1	14
BP	GO:0048660	regulation of smooth muscle cell proliferation	28/1855	169/18670	0.00478672	0.0219217	0.0162008	PPARG/KLF4/MEF2C/DNMT1/MYOCD/JUN/TCF7L2/NR4A3/HDAC4/STAT1/TRAF6/MYB/XRCC5/FOXJ2/PPARGC1A/PPARD/MDM2/CTNNB1/XRCC6/SF1/MEF2D/IL10/ID2/FOXP1/HES5/NOTCH3/CTNNBIP1/TNFAIP3	28
BP	GO:0035315	hair cell differentiation	10/1855	40/18670	0.00478881	0.0219217	0.0162008	RBPJ/ERCC2/MYCL/HEY2/POU4F3/CTNNB1/HES1/PITX2/HES5/ATOH1	10
BP	GO:0097009	energy homeostasis	9/1855	34/18670	0.00487558	0.0222985	0.0164792	FOXO1/MLXIPL/NR4A3/NR1D2/PPARGC1A/CRTC3/IRX3/CRTC1/STAT3	9
BP	GO:0042107	cytokine metabolic process	22/1855	124/18670	0.00513198	0.0234498	0.01733	KLF4/IRF7/FOXP3/EGR1/ZFP36/FOXJ1/BCL3/GATA3/ZFPM1/TRAF6/IRF1/IRF3/CEBPE/RELA/IL10/CEBPG/ZNF287/NFKB1/PAWR/IRF4/CEBPB/STAT3	22
BP	GO:0055001	muscle cell development	30/1855	186/18670	0.00534536	0.0244025	0.0180341	SMYD3/MEF2C/SIX4/PPARA/BIN1/PROX1/SKI/GATA4/HDAC4/NFATC2/SMAD4/MYOG/MEF2A/NKX2-5/PIN1/NFATC4/SRF/ANKRD1/HEY2/SHOX2/SIX1/MYOD1/HES1/TBX3/YY1/MAML1/HDAC9/MYF6/NKX2-6/MYF5	30
BP	GO:0007622	rhythmic behavior	11/1855	47/18670	0.00542918	0.0247176	0.018267	EGR1/EGR2/NR1D2/SIX3/NR1D1/MTA1/NCOR1/TP53/ID2/NCOA2/ZFHX3	11
BP	GO:0048806	genitalia development	11/1855	47/18670	0.00542918	0.0247176	0.018267	WT1/TP63/LHX1/ESR1/TCF7/CTNNB1/HOXD13/AR/FOXF2/TBX3/NEUROG1	11
BP	GO:1903580	positive regulation of ATP metabolic process	11/1855	47/18670	0.00542918	0.0247176	0.018267	MLXIPL/MYOG/PPARGC1A/ESRRB/ARNT/ZBTB20/MIR210/NUPR1/ENO1/HIF1A/STAT3	11
BP	GO:0032331	negative regulation of chondrocyte differentiation	7/1855	23/18670	0.00553943	0.0251281	0.0185704	NKX3-2/RARB/SNAI2/GLI2/CTNNB1/RARG/SOX9	7
BP	GO:0035561	regulation of chromatin binding	7/1855	23/18670	0.00553943	0.0251281	0.0185704	EBF2/BTAF1/HMBOX1/NFATC4/CTNNB1/MBD2/ZNF304	7
BP	GO:0036037	CD8-positive, alpha-beta T cell activation	7/1855	23/18670	0.00553943	0.0251281	0.0185704	PAX1/ZBTB7B/SATB1/IRF1/EOMES/CBFB/RUNX3	7
BP	GO:2000637	positive regulation of gene silencing by miRNA	7/1855	23/18670	0.00553943	0.0251281	0.0185704	ZFP36/LIN28A/MYCN/LIMD1/TP53/DDX5/STAT3	7
BP	GO:1901988	negative regulation of cell cycle phase transition	40/1855	267/18670	0.00556612	0.0252263	0.018643	EZH2/E2F8/E2F1/E2F7/KLF4/FOXN3/FOXO4/MEN1/PLAGL1/TFDP2/BRCA1/OVOL1/SOX4/ATF5/HMGA2/RBL2/RBL1/ZFP36L1/ARID3A/TFDP1/NACC2/ZNF385A/ATM/APC/ZNF207/ZNF655/BTG2/MDM2/MDM4/GFI1B/RB1/TP53/EP300/PML/ZNF830/CNOT7/BRD7/E2F4/CNOT8/MIR133B	40
BP	GO:0048659	smooth muscle cell proliferation	28/1855	171/18670	0.00564571	0.025564	0.0188925	PPARG/KLF4/MEF2C/DNMT1/MYOCD/JUN/TCF7L2/NR4A3/HDAC4/STAT1/TRAF6/MYB/XRCC5/FOXJ2/PPARGC1A/PPARD/MDM2/CTNNB1/XRCC6/SF1/MEF2D/IL10/ID2/FOXP1/HES5/NOTCH3/CTNNBIP1/TNFAIP3	28
BP	GO:0006310	DNA recombination	43/1855	292/18670	0.00567721	0.0256834	0.0189807	RAD51/PARP1/MCM2/BRIP1/FOXP3/RUVBL1/LEF1/CENPX/BRCA2/CENPS/FUS/BCL6/TCF3/HMGB2/TFPT/BRCA1/NONO/SFPQ/BATF/MCM5/RAG1/ERCC2/HDAC10/ZSCAN4/STAT6/ATM/XRCC5/NCOA6/APEX1/TCF7/NFRKB/ZNF365/KIN/XRCC6/THAP9/IL10/TERF2/YY1/TBX21/TOP2B/BCL11B/PRDM9/TP53BP1	43
BP	GO:0031668	cellular response to extracellular stimulus	40/1855	268/18670	0.00593209	0.0268122	0.019815	PPARG/FOXO1/BRIP1/KLF10/FOS/MYOCD/ATF3/JUN/EHMT2/USF1/SREBF1/NFE2L2/HSF1/ADNP/NCOA1/BHLHA15/FOXA3/SIRT1/USF2/SNAI2/SRF/VDR/TAF1/MED1/NR4A2/MDM2/MAX/IFI16/SREBF2/EIF2AK2/MYOD1/FOXA2/TP53/SNW1/FOSL1/ATF4/MYBBP1A/NR1H4/BCL11A/ARHGAP35	40
BP	GO:0003016	respiratory system process	8/1855	29/18670	0.00596759	0.0268998	0.0198797	HOXA5/TCF15/TLX3/MECP2/TSHZ3/PHOX2B/GSX2/PBX3	8
BP	GO:0010390	histone monoubiquitination	8/1855	29/18670	0.00596759	0.0268998	0.0198797	UHRF1/PCGF2/RAG1/KDM2B/BMI1/DDB1/DDB2/PCGF6	8
BP	GO:2000515	negative regulation of CD4-positive, alpha-beta T cell activation	8/1855	29/18670	0.00596759	0.0268998	0.0198797	FOXP3/BCL6/ZBTB7B/CBFB/HLX/TBX21/SMAD7/RUNX3	8
BP	GO:0001893	maternal placenta development	9/1855	35/18670	0.00599553	0.026953	0.019919	MEN1/JUNB/VDR/PPARD/RXRA/TCF23/PRDM1/NR2F2/ASH1L	9
BP	GO:0042092	type 2 immune response	9/1855	35/18670	0.00599553	0.026953	0.019919	BCL6/BCL3/GATA3/RARA/BATF/STAT6/HLX/IL10/TBX21	9
BP	GO:0060251	regulation of glial cell proliferation	9/1855	35/18670	0.00599553	0.026953	0.019919	E2F1/ASCL2/SOX11/SKI/ETV5/MYB/CREB1/HES1/PLAG1	9
BP	GO:0062013	positive regulation of small molecule metabolic process	24/1855	141/18670	0.00611465	0.0274638	0.0202965	PPARG/FOXO1/MLXIPL/PPARA/NR4A3/SREBF1/NR1H3/TWIST1/SIRT1/EGF/DDB1/NR1D1/PPARGC1A/ESRRB/ARNT/ZBTB20/MIR210/ENO1/HIF1A/POU1F1/NR1H2/NFKB1/NR1H4/STAT3	24
BP	GO:0071384	cellular response to corticosteroid stimulus	13/1855	61/18670	0.00614578	0.0275542	0.0203634	FOXO1/NR3C1/KLF9/SMYD3/ZFP36/NPAS4/EIF4EBP1/TFAP4/ZFP36L1/FOXO3/MYOD1/REST/ISL1	13
BP	GO:2000514	regulation of CD4-positive, alpha-beta T cell activation	13/1855	61/18670	0.00614578	0.0275542	0.0203634	FOXP3/BCL6/GATA3/RARA/ZBTB7B/MYB/CBFB/HLX/NFKBIZ/TBX21/SMAD7/IRF4/RUNX3	13
BP	GO:0010832	negative regulation of myotube differentiation	6/1855	18/18670	0.0061881	0.027645	0.0204304	MYOCD/HDAC4/BHLHE41/BHLHA15/NKX2-5/HDAC5	6
BP	GO:0010878	cholesterol storage	6/1855	18/18670	0.0061881	0.027645	0.0204304	PPARG/PPARA/NR1H3/PPARD/SREBF2/NR1H2	6
BP	GO:0031445	regulation of heterochromatin assembly	6/1855	18/18670	0.0061881	0.027645	0.0204304	DNMT1/TRIM28/SETDB1/PHF8/ZNF304/TET1	6
BP	GO:2000647	negative regulation of stem cell proliferation	6/1855	18/18670	0.0061881	0.027645	0.0204304	OVOL2/OVOL1/SNAI2/VAX1/TP53/NF1	6
BP	GO:1904019	epithelial cell apoptotic process	20/1855	111/18670	0.00621124	0.0276854	0.0204603	E2F1/E2F2/ZFP36/PIAS4/TCF7L2/GATA3/DNMT3A/SIX3/NFE2L2/ZFP36L1/PDX1/PPARGC1A/FOXO3/ABL1/NUPR1/GATA2/NEUROD1/RB1/IL10/TNFAIP3	20
BP	GO:0090101	negative regulation of transmembrane receptor protein serine/threonine kinase signaling pathway	22/1855	126/18670	0.006229	0.0276854	0.0204603	ONECUT2/SKI/PRDM16/SKIL/SIRT1/PIN1/HIPK2/TBX20/ABL1/SMAD3/SMAD2/DLX1/ONECUT1/TOB1/SMURF2/ZBTB7A/SKOR1/TP53/ZNF451/NKX2-1/SMAD7/SKOR2	22
BP	GO:0010745	negative regulation of macrophage derived foam cell differentiation	5/1855	13/18670	0.00626348	0.0276854	0.0204603	PPARG/PPARA/NR1H3/NFKBIA/NR1H2	5
BP	GO:0014842	regulation of skeletal muscle satellite cell proliferation	5/1855	13/18670	0.00626348	0.0276854	0.0204603	MYOG/PPARD/SIX1/SIX5/STAT3	5
BP	GO:0030656	regulation of vitamin metabolic process	5/1855	13/18670	0.00626348	0.0276854	0.0204603	SNAI2/VDR/GFI1/NFKB1/SNAI1	5
BP	GO:0033145	positive regulation of intracellular steroid hormone receptor signaling pathway	5/1855	13/18670	0.00626348	0.0276854	0.0204603	PARP1/FOXA1/LMO3/MED1/AR	5
BP	GO:0045799	positive regulation of chromatin assembly or disassembly	5/1855	13/18670	0.00626348	0.0276854	0.0204603	TAL1/DNMT1/TRIM28/SETDB1/ZNF304	5
BP	GO:0060347	heart trabecula formation	5/1855	13/18670	0.00626348	0.0276854	0.0204603	OVOL2/NKX2-5/SRF/HEY2/HEY1	5
BP	GO:0061469	regulation of type B pancreatic cell proliferation	5/1855	13/18670	0.00626348	0.0276854	0.0204603	MEN1/NR4A3/NR4A1/NR1D1/NUPR1	5
BP	GO:0070914	UV-damage excision repair	5/1855	13/18670	0.00626348	0.0276854	0.0204603	XPA/SIRT1/XPC/DDB1/DDB2	5
BP	GO:0090308	regulation of methylation-dependent chromatin silencing	5/1855	13/18670	0.00626348	0.0276854	0.0204603	DNMT1/TRIM28/SETDB1/ZNF304/TET1	5
BP	GO:1903025	regulation of RNA polymerase II regulatory region sequence-specific DNA binding	5/1855	13/18670	0.00626348	0.0276854	0.0204603	TAF1/HAND1/EP300/DDIT3/ZBTB7C	5
BP	GO:0055023	positive regulation of cardiac muscle tissue growth	11/1855	48/18670	0.00642448	0.028372	0.0209677	MEF2C/RBPJ/ZFPM2/PIN1/HEY2/TBX20/TBX5/MAPK14/GLI1/GATA6/TBX2	11
BP	GO:0007272	ensheathment of neurons	23/1855	134/18670	0.00647636	0.0285507	0.0210998	EGR2/NAB1/SKI/RARA/ID4/ZSCAN26/RARB/ERCC2/POU3F2/SIRT2/PPARD/OLIG2/CTNNB1/NAB2/ZNF24/ZNF488/MYRF/POU3F1/RARG/HES5/NF1/MAL/NKX6-2	23
BP	GO:0008366	axon ensheathment	23/1855	134/18670	0.00647636	0.0285507	0.0210998	EGR2/NAB1/SKI/RARA/ID4/ZSCAN26/RARB/ERCC2/POU3F2/SIRT2/PPARD/OLIG2/CTNNB1/NAB2/ZNF24/ZNF488/MYRF/POU3F1/RARG/HES5/NF1/MAL/NKX6-2	23
BP	GO:0045582	positive regulation of T cell differentiation	16/1855	83/18670	0.00707313	0.0311541	0.0230238	FOXP3/ZBTB16/BCL6/GATA3/EGR3/RARA/ZBTB7B/RAG1/MYB/ZBTB1/CBFB/GLI2/HLX/NFKBIZ/RUNX3/GLI3	16
BP	GO:0007585	respiratory gaseous exchange	13/1855	62/18670	0.00708564	0.0311544	0.023024	HOXA5/TRAF4/TCF15/TLX3/MECP2/TSHZ3/NR4A2/DACH1/PHOX2B/GSX2/PBX3/MAFB/PHOX2A	13
BP	GO:0055025	positive regulation of cardiac muscle tissue development	13/1855	62/18670	0.00708564	0.0311544	0.023024	MEF2C/MYOCD/RBPJ/ZFPM2/PIN1/HEY2/CREB1/TBX20/TBX5/MAPK14/GLI1/GATA6/TBX2	13
BP	GO:0021884	forebrain neuron development	7/1855	24/18670	0.00716075	0.0313745	0.0231866	GBX2/LHX6/ATF5/SALL3/ARX/LHX8/SOX1	7
BP	GO:0033081	regulation of T cell differentiation in thymus	7/1855	24/18670	0.00716075	0.0313745	0.0231866	FOXP3/FOXJ1/EGR3/ZEB1/GLI2/FOXN1/ZC3H8	7
BP	GO:0060148	positive regulation of posttranscriptional gene silencing	7/1855	24/18670	0.00716075	0.0313745	0.0231866	ZFP36/LIN28A/MYCN/LIMD1/TP53/DDX5/STAT3	7
BP	GO:0062009	secondary palate development	7/1855	24/18670	0.00716075	0.0313745	0.0231866	LEF1/SOX11/SMAD4/TSHZ1/TBX1/SMAD2/FOXE1	7
BP	GO:0045740	positive regulation of DNA replication	9/1855	36/18670	0.00730349	0.0319719	0.0236282	E2F8/E2F7/CACYBP/JUN/WIZ/ATRX/GLI1/GLI2/ATF1	9
BP	GO:0021696	cerebellar cortex morphogenesis	8/1855	30/18670	0.00744223	0.0324657	0.0239931	PROX1/LHX1/RORA/ZNF365/LHX5/GLI1/LDB1/GLI2	8
BP	GO:0048147	negative regulation of fibroblast proliferation	8/1855	30/18670	0.00744223	0.0324657	0.0239931	PPARG/SKI/MYC/NUPR1/DACH1/TP53/NF1/PAWR	8
BP	GO:0061037	negative regulation of cartilage development	8/1855	30/18670	0.00744223	0.0324657	0.0239931	NKX3-2/RARA/RARB/SNAI2/GLI2/CTNNB1/RARG/SOX9	8
BP	GO:0071480	cellular response to gamma radiation	8/1855	30/18670	0.00744223	0.0324657	0.0239931	EGR1/ELK1/HSF1/ATM/XRCC5/MDM2/XRCC6/TP53	8
BP	GO:0006323	DNA packaging	37/1855	247/18670	0.00746216	0.0325244	0.0240364	CENPA/MCM2/SMYD3/RUVBL1/CENPX/CENPS/HMGA1/DNMT1/HMGB2/TRIM28/RBBP7/DNMT3A/HDAC1/HMGA2/SETDB1/AKAP8L/SIRT1/SIRT2/PHF8/NPM1/ATRX/MBD3/MBD2/AKAP8/SMARCA1/MBD1/TP53/CENPT/ASH1L/SOX9/CTCF/PRDM9/ZNF304/HIRA/KAT6A/BAZ2A/TET1	37
BP	GO:0035821	modification of morphology or physiology of other organism	20/1855	113/18670	0.00759255	0.0330639	0.0244352	SMARCA4/LEF1/JUN/ZNF502/HDAC1/SMARCB1/HMGA2/TFAP4/HIPK2/SMAD3/SP1/RXRA/POU2F3/EIF2AK2/REST/EP300/SNW1/GTF2B/ZNF639/LTF	20
BP	GO:0035690	cellular response to drug	59/1855	433/18670	0.00773075	0.0336365	0.0248583	RAD51/EZH2/FOXO1/KLF4/NR3C1/KLF9/EGR1/SMYD3/CBX8/MEF2C/KLF2/NR4A3/PCGF2/DNMT3A/KLF16/BRCA1/KMT2A/EIF4EBP1/PAX2/GABPA/HMGA2/NFE2L2/HSF1/TFAP4/ID1/NCOA1/MSX1/MYC/ETS1/HDAC2/SIRT1/MYB/STAT6/AHR/APEX1/SPI1/PPARGC1A/FOXO3/ABL1/TAF1/ATRX/ZNF277/ZNF580/HNRNPD/NKX3-1/MDM2/CTNNB1/REST/RELA/TP53/IL10/ANKZF1/SOX9/ATF4/TNFAIP3/NFKB1/PAWR/BCL11A/SIN3A	59
BP	GO:0006109	regulation of carbohydrate metabolic process	31/1855	199/18670	0.00780654	0.0339368	0.0250802	FOXO1/MLXIPL/PPARA/FOXK2/HDAC4/RORA/MYOG/SIRT1/EGF/DDB1/PPARGC1A/NFE2L1/ESRRB/ARNT/ZBTB20/MIR210/ECD/NUPR1/RORC/ZBTB7A/HIF1A/CBFA2T3/POU1F1/FOXA2/TP53/EP300/FOXK1/NFKB1/NCOA2/STAT3/NKX1-1	31
BP	GO:0021885	forebrain cell migration	12/1855	56/18670	0.00794334	0.0345015	0.0254976	LHX6/EMX2/POU3F2/SRF/ARX/FEZF2/POU3F3/CTNNB1/FOXB1/NKX2-1/NR2E1/GLI3	12
BP	GO:1901991	negative regulation of mitotic cell cycle phase transition	37/1855	248/18670	0.00795491	0.0345218	0.0255126	EZH2/E2F8/E2F1/E2F7/KLF4/FOXN3/FOXO4/PLAGL1/TFDP2/BRCA1/SOX4/HMGA2/RBL2/RBL1/ZFP36L1/ARID3A/TFDP1/NACC2/ZNF385A/ATM/APC/ZNF207/ZNF655/BTG2/MDM2/MDM4/GFI1B/RB1/TP53/EP300/PML/ZNF830/CNOT7/BRD7/E2F4/CNOT8/MIR133B	37
BP	GO:0046530	photoreceptor cell differentiation	13/1855	63/18670	0.00813571	0.0352759	0.0260698	THRB/DLX2/TOPORS/DLX1/NR2E3/RORB/PRDM1/NRL/SOX8/SOX9/PAX6/CRX/STAT3	13
BP	GO:0045746	negative regulation of Notch signaling pathway	10/1855	43/18670	0.00823894	0.0356926	0.0263778	BCL6/DLX2/EGF/HEY2/DLX1/NFKBIA/GATA2/HEY1/ZBTB7A/NOTCH3	10
BP	GO:0006337	nucleosome disassembly	6/1855	19/18670	0.00829532	0.0357513	0.0264212	SMARCA4/HMGA1/SMARCB1/NFE2/ARID1A/ARID2	6
BP	GO:0010888	negative regulation of lipid storage	6/1855	19/18670	0.00829532	0.0357513	0.0264212	PPARG/PPARA/NR1H3/PPARD/NFKBIA/NR1H2	6
BP	GO:0033189	response to vitamin A	6/1855	19/18670	0.00829532	0.0357513	0.0264212	PPARG/DNMT3A/GATA4/RARA/PPARD/CYP26A1	6
BP	GO:0060716	labyrinthine layer blood vessel development	6/1855	19/18670	0.00829532	0.0357513	0.0264212	OVOL2/RBPJ/JUNB/HEY2/HEY1/HES1	6
BP	GO:0060973	cell migration involved in heart development	6/1855	19/18670	0.00829532	0.0357513	0.0264212	TWIST1/HAND2/SNAI2/TBX5/PITX2/MESP1	6
BP	GO:1901741	positive regulation of myoblast fusion	6/1855	19/18670	0.00829532	0.0357513	0.0264212	NFATC2/MYOG/MAPK14/MYOD1/MYF6/MYF5	6
BP	GO:0010675	regulation of cellular carbohydrate metabolic process	23/1855	137/18670	0.00846714	0.0364604	0.0269452	FOXO1/PPARA/FOXK2/HDAC4/RORA/MYOG/SIRT1/DDB1/PPARGC1A/NFE2L1/ESRRB/MIR210/NUPR1/RORC/CBFA2T3/POU1F1/FOXA2/TP53/EP300/FOXK1/NCOA2/STAT3/NKX1-1	23
BP	GO:0019079	viral genome replication	21/1855	122/18670	0.00871738	0.0375057	0.0277178	NR5A2/PROX1/TRIM28/ILF3/SMARCB1/HMGA2/SETDB1/EEA1/CTBP1/DDB1/NFIA/PCBP1/IFI16/EIF2AK2/DEK/DDX5/TOP2B/UBP1/CNOT7/PLSCR1/LTF	21
BP	GO:0048524	positive regulation of viral process	19/1855	107/18670	0.00880005	0.0377713	0.027914	SMARCA4/LEF1/NR5A2/JUN/ZNF502/SMARCB1/TFAP4/NELFCD/NELFB/DDB1/TSG101/SP1/GTF2F1/EP300/SNW1/TOP2B/GTF2B/CNOT7/ZNF639	19
BP	GO:0014037	Schwann cell differentiation	9/1855	37/18670	0.00881857	0.0377713	0.027914	EGR2/NAB1/SKI/POU3F2/SIRT2/NAB2/RELA/POU3F1/NF1	9
BP	GO:0021587	cerebellum morphogenesis	9/1855	37/18670	0.00881857	0.0377713	0.027914	PROX1/LHX1/RORA/ABL1/ZNF365/LHX5/GLI1/LDB1/GLI2	9
BP	GO:0034405	response to fluid shear stress	9/1855	37/18670	0.00881857	0.0377713	0.027914	KLF4/MEF2C/KLF2/NFE2L2/ETS1/CITED2/SREBF2/HDAC3/SMAD7	9
BP	GO:0010171	body morphogenesis	11/1855	50/18670	0.00883945	0.0377713	0.027914	CSRNP1/ARID5B/LEF1/SCX/SKI/DLX5/ZNF281/PAX9/MSX1/TBX1/EP300	11
BP	GO:0032784	regulation of DNA-templated transcription, elongation	11/1855	50/18670	0.00883945	0.0377713	0.027914	EZH2/HMGN1/NELFCD/NELFB/POU4F1/GTF2F1/ELL/LDB1/ZNF326/ZMYND11/EAPP	11
BP	GO:0060976	coronary vasculature development	11/1855	50/18670	0.00883945	0.0377713	0.027914	MYOCD/HAND2/TBX1/SRF/ZBTB14/HEY2/TBX5/ARID2/PRDM1/GATA6/MESP1	11
BP	GO:0070741	response to interleukin-6	11/1855	50/18670	0.00883945	0.0377713	0.027914	CEBPA/STAT1/SMAD4/ST18/SPI1/PPARGC1A/RELA/GFI1/FOXA2/NFKB1/STAT3	11
BP	GO:0043434	response to peptide hormone	59/1855	436/18670	0.00890085	0.0379125	0.0280184	PPARG/KLF15/FOXO1/PARP1/STAT5B/BRIP1/TRIB3/EGR1/KAT2B/STAT5A/EGR2/FOXO6/FOXO4/MEN1/CACYBP/PPARA/NKX6-1/USF1/NR4A3/CPEB1/NR4A1/STAT1/SREBF1/EIF4EBP1/NFE2L2/ZBTB7B/HSF1/ZFP36L1/NME2/SIRT1/STAT6/APEX1/SLA2/APC/HDAC5/CREB1/FOXO3/SP1/ARID1B/JUND/NR4A2/BTG2/MDM2/MAX/STAT4/RELA/ESRRA/STAT2/IL10/NR5A1/TRIM16/CDC5L/FOXC2/POU4F2/HDAC9/HHEX/NFKB1/NR1H4/STAT3	59
BP	GO:0014841	skeletal muscle satellite cell proliferation	5/1855	14/18670	0.00895577	0.0379125	0.0280184	MYOG/PPARD/SIX1/SIX5/STAT3	5
BP	GO:0014857	regulation of skeletal muscle cell proliferation	5/1855	14/18670	0.00895577	0.0379125	0.0280184	MYOG/PPARD/SIX1/SIX5/STAT3	5
BP	GO:0032785	negative regulation of DNA-templated transcription, elongation	5/1855	14/18670	0.00895577	0.0379125	0.0280184	EZH2/NELFCD/NELFB/POU4F1/EAPP	5
BP	GO:0033169	histone H3-K9 demethylation	5/1855	14/18670	0.00895577	0.0379125	0.0280184	KDM4B/PHF8/HR/HSF4/KDM4C	5
BP	GO:0035112	genitalia morphogenesis	5/1855	14/18670	0.00895577	0.0379125	0.0280184	TP63/TCF7/CTNNB1/AR/NEUROG1	5
BP	GO:0035358	regulation of peroxisome proliferator activated receptor signaling pathway	5/1855	14/18670	0.00895577	0.0379125	0.0280184	TWIST1/CITED2/SIRT1/LMO3/ASXL1	5
BP	GO:0045836	positive regulation of meiotic nuclear division	5/1855	14/18670	0.00895577	0.0379125	0.0280184	MSX1/DMRT1/SIRT2/MSX2/PRDM9	5
BP	GO:0072216	positive regulation of metanephros development	5/1855	14/18670	0.00895577	0.0379125	0.0280184	EGR1/WT1/PAX2/MYC/PAX8	5
BP	GO:1901722	regulation of cell proliferation involved in kidney development	5/1855	14/18670	0.00895577	0.0379125	0.0280184	EGR1/WT1/GATA3/LIN28A/MYC	5
BP	GO:1905064	negative regulation of vascular smooth muscle cell differentiation	5/1855	14/18670	0.00895577	0.0379125	0.0280184	DNMT1/NFATC2/NFATC3/HEY2/NFATC1	5
BP	GO:0001672	regulation of chromatin assembly or disassembly	7/1855	25/18670	0.00910827	0.0384282	0.0283995	TAL1/DNMT1/TRIM28/SETDB1/PHF8/ZNF304/TET1	7
BP	GO:0001945	lymph vessel development	7/1855	25/18670	0.00910827	0.0384282	0.0283995	PROX1/SOX18/TBX1/PROX2/FOXC2/NR2F2/FOXC1	7
BP	GO:0060571	morphogenesis of an epithelial fold	7/1855	25/18670	0.00910827	0.0384282	0.0283995	TP63/OVOL2/GLI2/CTNNB1/HOXD13/HIF1A/AR	7
BP	GO:0072012	glomerulus vasculature development	7/1855	25/18670	0.00910827	0.0384282	0.0283995	EGR1/WT1/TCF21/OSR1/HES1/FOXC2/NOTCH3	7
BP	GO:1903313	positive regulation of mRNA metabolic process	15/1855	78/18670	0.00914009	0.0385153	0.0284639	ZFP36/CPEB1/HMX2/KHSRP/HSF1/ZFP36L1/UPF1/HNRNPR/HNRNPD/BTG2/TOB1/SNW1/CNOT7/RBMX/CNOT8	15
BP	GO:0001755	neural crest cell migration	12/1855	57/18670	0.00917431	0.0385153	0.0284639	ZEB2/GBX2/OVOL2/TWIST1/HAND2/TBX1/HIF1A/PHOX2B/PITX2/ALX1/SOX8/ISL1	12
BP	GO:0003401	axis elongation	8/1855	31/18670	0.00917508	0.0385153	0.0284639	SIX4/TRIM28/ESR1/SIX1/MED1/HOXD13/HNF1B/SOX9	8
BP	GO:0010165	response to X-ray	8/1855	31/18670	0.00917508	0.0385153	0.0284639	BRCA2/GATA3/HMGA2/ATM/XRCC5/XRCC6/TP53/TP53BP1	8
BP	GO:0033687	osteoblast proliferation	8/1855	31/18670	0.00917508	0.0385153	0.0284639	JUNB/ABL1/SMAD3/EIF2AK2/OSR2/SOX8/GATA1/LTF	8
BP	GO:1902253	regulation of intrinsic apoptotic signaling pathway by p53 class mediator	8/1855	31/18670	0.00917508	0.0385153	0.0284639	MIF/HNRNPK/MSX1/SIRT1/ZNF385A/ING2/MDM2/TP53	8
BP	GO:0044786	cell cycle DNA replication	14/1855	71/18670	0.00927977	0.0389222	0.0287646	RAD51/E2F8/E2F7/MCM2/BRCA2/BCL6/MCM5/WIZ/UPF1/ATRX/TERF1/DACH1/TERF2/ZNF830	14
BP	GO:0033273	response to vitamin	17/1855	93/18670	0.00961313	0.040253	0.0297481	PPARG/BRIP1/ASCL1/DNMT3A/GATA4/RARA/SETDB1/SNAI2/PDX1/VDR/PPARD/MED1/MDM2/RELA/CYP26A1/TRIM25/SNW1	17
BP	GO:1901655	cellular response to ketone	17/1855	93/18670	0.00961313	0.040253	0.0297481	PPARG/FOXO1/KLF4/NR3C1/KLF9/SMYD3/KLF2/ELK1/NPAS4/EIF4EBP1/TFAP4/SIRT1/AHR/FOXO3/AKAP8/AR/CDC5L	17
BP	GO:0021782	glial cell development	20/1855	116/18670	0.0101223	0.0423497	0.0312976	ASCL1/SOX11/NKX2-2/PRDM8/SKI/HDAC11/SOX4/ID4/ERCC2/HDAC10/POU3F2/SIRT2/NR1D1/ZNF488/MYRF/POU3F1/ID2/HES5/NF1/NKX6-2	20
BP	GO:0045815	positive regulation of gene expression, epigenetic	12/1855	58/18670	0.0105486	0.0440708	0.0325695	KAT2B/HMGA1/ZNRD1/POLR1A/KMT2B/ARID1B/ARID1A/CTNNB1/DEK/EP300/MYBBP1A/TBP	12
BP	GO:0010667	negative regulation of cardiac muscle cell apoptotic process	9/1855	38/18670	0.0105601	0.0440708	0.0325695	MYOCD/GATA4/NFE2L2/HSF1/NKX2-5/HAND2/HEY2/NUPR1/PAX8	9
BP	GO:0046636	negative regulation of alpha-beta T cell activation	9/1855	38/18670	0.0105601	0.0440708	0.0325695	FOXP3/BCL6/ZBTB7B/CBFB/HLX/TBX21/SMAD7/RUNX3/GLI3	9
BP	GO:0060828	regulation of canonical Wnt signaling pathway	41/1855	286/18670	0.0106118	0.0442496	0.0327017	FOXO1/SOX17/EGR1/SOX7/RUVBL1/TLE3/TCF7L2/ZBED2/ZNF703/ZBED3/DLX5/RBPJ/SOX4/HDAC1/SOX2/TBX18/LIMD1/EGF/NKX2-5/PIN1/SNAI2/WWTR1/APC/FOXO3/PRDM15/SMAD3/MAPK14/GLI1/CTNNB1/SMURF2/ARNTL/JRK/TBL1X/CHD8/DDIT3/SOX9/NFKB1/ISL1/MESP1/MLLT3/GLI3	41
BP	GO:0042552	myelination	22/1855	132/18670	0.0107242	0.0446812	0.0330206	EGR2/NAB1/SKI/RARA/ID4/ZSCAN26/RARB/ERCC2/POU3F2/SIRT2/OLIG2/CTNNB1/NAB2/ZNF24/ZNF488/MYRF/POU3F1/RARG/HES5/NF1/MAL/NKX6-2	22
BP	GO:0010847	regulation of chromatin assembly	6/1855	20/18670	0.0108716	0.0452201	0.0334189	DNMT1/TRIM28/SETDB1/PHF8/ZNF304/TET1	6
BP	GO:0030903	notochord development	6/1855	20/18670	0.0108716	0.0452201	0.0334189	ID3/GLI1/GLI2/TEAD2/NOTO/SOX9	6
BP	GO:0071219	cellular response to molecule of bacterial origin	32/1855	212/18670	0.0109505	0.0455106	0.0336336	ZFP36/MEF2C/MIF/HMGB2/RARA/NR1H3/NFKBIB/HSF1/TRAF6/IRF3/CEBPE/UPF1/SIRT2/ANKRD1/NR1D1/HDAC5/PPARGC1A/ABL1/PPARD/MAPK14/NFKBIA/AKAP8/RELA/GFI1/IL10/NR1H2/TNFAIP3/NFKB1/NR1H4/IRF8/CEBPB/LTF	32
BP	GO:0043470	regulation of carbohydrate catabolic process	16/1855	87/18670	0.0111232	0.0461897	0.0341355	MLXIPL/PPARA/HDAC4/MYOG/PPARGC1A/ESRRB/ARNT/ZBTB20/MIR210/ECD/NUPR1/ZBTB7A/HIF1A/CBFA2T3/TP53/STAT3	16
BP	GO:0001569	branching involved in blood vessel morphogenesis	8/1855	32/18670	0.0111916	0.0463584	0.0342601	LEF1/GBX2/NFATC4/SRF/TBX20/ABL1/CTNNB1/FOXC2	8
BP	GO:0006356	regulation of transcription by RNA polymerase I	8/1855	32/18670	0.0111916	0.0463584	0.0342601	SMARCA4/UBTF/SMARCB1/POU4F1/PHF8/TAF1/MED1/ATF4	8
BP	GO:0061384	heart trabecula morphogenesis	8/1855	32/18670	0.0111916	0.0463584	0.0342601	FOXH1/OVOL2/RBPJ/NKX2-5/SRF/HEY2/MED1/HEY1	8
BP	GO:0071375	cellular response to peptide hormone stimulus	45/1855	321/18670	0.0113676	0.0470485	0.0347702	PPARG/FOXO1/PARP1/STAT5B/BRIP1/TRIB3/KAT2B/STAT5A/FOXO6/FOXO4/MEN1/NKX6-1/USF1/NR4A3/CPEB1/NR4A1/STAT1/SREBF1/EIF4EBP1/NFE2L2/ZBTB7B/HSF1/ZFP36L1/SIRT1/STAT6/APEX1/SLA2/APC/HDAC5/CREB1/FOXO3/SP1/ARID1B/NR4A2/MDM2/MAX/RELA/ESRRA/CDC5L/FOXC2/POU4F2/HDAC9/NFKB1/NR1H4/STAT3	45
BP	GO:0016574	histone ubiquitination	10/1855	45/18670	0.0114296	0.0472664	0.0349312	UHRF1/CBX8/PCGF2/RAG1/KDM2B/BMI1/DDB1/SUZ12/DDB2/PCGF6	10
BP	GO:0048638	regulation of developmental growth	48/1855	347/18670	0.0116395	0.0480944	0.0355431	STAT5B/WT1/STAT5A/MEF2C/SIX4/CRABP2/PPARA/PROX1/NKX6-1/RBPJ/FOXS1/ZFPM2/JARID2/MEIS1/HSF1/ADNP/NKX2-5/PIN1/POU3F2/YBX3/SRF/ARX/HEY2/CREB1/TBX20/TBX5/ABL1/PPARD/MAPK14/SIX1/GLI1/HLX/BARHL2/MYOD1/AR/GATA6/POU1F1/YY1/TP73/FOXC2/HNF1B/POU4F2/TBX2/BCL11A/SIN3A/SOX15/STAT3/FOXC1	48
BP	GO:0071222	cellular response to lipopolysaccharide	31/1855	205/18670	0.0118257	0.048802	0.036066	ZFP36/MEF2C/MIF/HMGB2/RARA/NR1H3/NFKBIB/HSF1/TRAF6/IRF3/CEBPE/UPF1/ANKRD1/NR1D1/HDAC5/PPARGC1A/ABL1/PPARD/MAPK14/NFKBIA/AKAP8/RELA/GFI1/IL10/NR1H2/TNFAIP3/NFKB1/NR1H4/IRF8/CEBPB/LTF	31
BP	GO:0060350	endochondral bone morphogenesis	14/1855	73/18670	0.0118302	0.048802	0.036066	MEF2C/SCX/NAB1/RUNX2/DLX5/RARA/RARB/SHOX2/HOXA11/NAB2/MEF2D/RARG/SOX9/FOXC1	14
BP	GO:0002285	lymphocyte activation involved in immune response	28/1855	181/18670	0.0120887	0.0498275	0.0368239	FOXP3/LEF1/BCL6/BCL3/GATA3/RARA/ZFPM1/BATF/ZBTB7B/RELB/RORA/NKX2-3/MYB/STAT6/EOMES/ABL1/RORC/HLX/NFKBIZ/ZNF683/TP53/IL10/FOXP1/TBX21/SMAD7/TP53BP1/IRF4/STAT3	28
BP	GO:0055002	striated muscle cell development	27/1855	173/18670	0.0121225	0.0499254	0.0368963	SMYD3/MEF2C/SIX4/PPARA/PROX1/SKI/GATA4/HDAC4/NFATC2/SMAD4/MYOG/MEF2A/NKX2-5/PIN1/SRF/ANKRD1/HEY2/SHOX2/SIX1/MYOD1/TBX3/YY1/MAML1/HDAC9/MYF6/NKX2-6/MYF5	27
CC	GO:0005667	transcription factor complex	277/1866	415/19717	9.41946e-185	3.69243e-182	3.27202e-182	PPARG/E2F8/E2F1/EPAS1/PITX1/E2F7/TBX15/HES6/PARP1/CEBPA/MLXIPL/E2F2/HDGF/TAL1/SOX17/RXRG/LEF1/HOXB13/TEAD1/FOS/MXD3/ASCL1/HMGA1/TLE3/LMO2/DMBX1/INSM1/SIX4/SCX/FOXH1/ASCL2/THRB/PPARA/SMAD9/ZBTB16/ARNT2/TCF3/NR5A2/CHD4/E2F5/JUN/HOXB9/JAZF1/TCF7L2/USF1/SIX2/TFDP2/LHX1/NR4A3/ATF6B/NR1D2/GATAD2A/TRIM28/RUNX2/NR4A1/SKI/RBBP7/MXI1/GATA4/RARA/PRDM16/HDAC4/ZFPM1/RBPJ/TEAD4/E2F3/NFAT5/ALX4/NONO/MTA3/ATF5/S…	277
CC	GO:0000790	nuclear chromatin	163/1866	376/19717	1.45519e-68	2.85216e-66	2.52743e-66	UHRF1/RAD51/CENPA/EZH2/E2F1/KLF4/TAL1/CBX7/CBX8/CREB3L1/RUVBL1/SMARCA4/ZEB2/MEF2C/MEN1/MYOCD/FOXH1/THRB/TCF3/CHD4/KLF2/TP63/JUN/EHMT2/HMGB2/TCF7L2/USF1/GATA3/FOXD3/GATAD2A/TRIM28/RUNX2/TFPT/PCGF2/GATA5/RBBP7/DNMT3A/DLX5/RARA/KLF1/SMARCA2/STAT1/TRPS1/MTA3/DPF1/HDAC1/PHF10/NFATC2/TAF4/SMAD4/NR1H3/HNRNPK/GABPA/SMARCB1/TCF4/EN1/NCOA1/ZFP42/SATB1/ESR1/MTA2/MYC/CITED2/SOX18/MEF2A/HDAC2/NACC2/IRF1/SRCAP…	163
CC	GO:0090575	RNA polymerase II transcription factor complex	104/1866	166/19717	1.95136e-64	2.54978e-62	2.25947e-62	PPARG/E2F8/E2F1/E2F7/CEBPA/E2F2/RXRG/LEF1/TEAD1/FOS/MXD3/ASCL1/HMGA1/TLE3/FOXH1/ASCL2/THRB/PPARA/TCF3/NR5A2/E2F5/JUN/HOXB9/TCF7L2/TFDP2/ATF6B/NR1D2/TRIM28/MXI1/GATA4/RARA/E2F3/NONO/SFPQ/TAF4/SMAD4/NR1H3/TCF4/TCF15/THRA/ASCL4/NFYA/RARB/ERCC2/TFDP1/PBX1/NKX2-5/ASCL5/ING2/JUNB/CBFB/POU2F1/NR1D1/HIPK2/CREB1/VDR/PPARD/SMAD3/SMAD2/TAF1/GTF2A2/RXRA/GTF2F1/ARNT/JUND/NFYB/LDB1/NR1I3/MAX/CTNNB1/TEAD2/NEURO…	104
CC	GO:0017053	transcriptional repressor complex	46/1866	77/19717	8.08288e-28	7.92123e-26	7.01935e-26	TBX15/HDGF/INSM1/ZBTB16/CHD4/JUN/JAZF1/GATAD2A/SKI/RBBP7/PRDM16/HDAC4/ZFPM1/RBPJ/MTA3/HDAC1/RELB/TBX18/TFAP4/SPEN/MTA2/HDAC2/CTBP1/HEY2/GATAD2B/MTA1/SP1/MBD3/INSM2/ZNF350/NCOR1/DR1/ZBTB7A/HDAC3/ZNF224/NCOR2/REST/GFI1/CBX5/CDX2/TBL1X/GATA1/ETV3/SIN3A/GLI3/SP3	46
CC	GO:0000118	histone deacetylase complex	40/1866	70/19717	2.4216e-23	1.89853e-21	1.68237e-21	TAL1/RUVBL1/CHD4/GATAD2A/MECOM/RBBP7/HDAC4/HDAC11/MTA3/HDAC1/TRERF1/DNTTIP1/MTA2/ZNF217/HDAC2/SRCAP/HDAC10/ING2/HDAC5/HEY2/GATAD2B/MTA1/MBD3/MBD2/NCOR1/ZBTB7A/PHF21A/HDAC3/NCOR2/HDAC7/CBX5/TBL1X/KAT5/TRRAP/SATB2/HDAC9/SIN3A/NRIP1/DMAP1/ZNF541	40
CC	GO:0035097	histone methyltransferase complex	42/1866	86/19717	6.46647e-21	4.22476e-19	3.74375e-19	EZH2/RUVBL1/KDM5B/MEN1/RBBP7/KDM4B/KMT2A/WDR5/TAF4/HCFC1/JARID2/ZNF513/ZNF507/HDAC2/SIRT1/ZNF462/NCOA6/KMT2B/ZNF335/SUZ12/TAF1/AEBP2/PHF20/MAX/PHF1/MGA/PRDM4/ZNF407/DNMT3L/REST/CXXC1/PRDM10/CBX5/MTF2/PHF19/EED/ZNF451/CHD8/HDAC9/KDM4C/ZNF827/E2F6	42
CC	GO:0034708	methyltransferase complex	42/1866	113/19717	1.43772e-15	8.05126e-14	7.13457e-14	EZH2/RUVBL1/KDM5B/MEN1/RBBP7/KDM4B/KMT2A/WDR5/TAF4/HCFC1/JARID2/ZNF513/ZNF507/HDAC2/SIRT1/ZNF462/NCOA6/KMT2B/ZNF335/SUZ12/TAF1/AEBP2/PHF20/MAX/PHF1/MGA/PRDM4/ZNF407/DNMT3L/REST/CXXC1/PRDM10/CBX5/MTF2/PHF19/EED/ZNF451/CHD8/HDAC9/KDM4C/ZNF827/E2F6	42
CC	GO:0070603	SWI/SNF superfamily-type complex	33/1866	76/19717	7.70195e-15	3.77396e-13	3.34427e-13	RUVBL1/SMARCA4/CHD4/GATAD2A/TFPT/RBBP7/SMARCA2/MTA3/DPF1/HDAC1/PHF10/SMARCB1/EN1/MTA2/HDAC2/SRCAP/GATAD2B/NFRKB/SUZ12/MTA1/ARID1B/ARID1A/MBD3/EN2/DPF3/ZBTB7A/SMARCA1/RB1/KAT5/YY1/TRRAP/BPTF/DMAP1	33
CC	GO:1904949	ATPase complex	33/1866	80/19717	4.6794e-14	2.03814e-12	1.80609e-12	RUVBL1/SMARCA4/CHD4/GATAD2A/TFPT/RBBP7/SMARCA2/MTA3/DPF1/HDAC1/PHF10/SMARCB1/EN1/MTA2/HDAC2/SRCAP/GATAD2B/NFRKB/SUZ12/MTA1/ARID1B/ARID1A/MBD3/EN2/DPF3/ZBTB7A/SMARCA1/RB1/KAT5/YY1/TRRAP/BPTF/DMAP1	33
CC	GO:0000792	heterochromatin	32/1866	76/19717	5.6545e-14	2.21656e-12	1.96419e-12	UHRF1/CENPA/SALL4/CBX8/CBX2/HMGA1/DNMT1/TRIM28/PCGF2/DNMT3A/HDAC1/HMGA2/HSF1/SATB1/MECP2/SIRT1/CENPB/SIRT2/SUZ12/ATRX/MBD3/MBD2/IKZF1/CBX5/EED/TOP2B/PML/KDM4C/FOXC1/SNAI1/BAZ2A/SALL1	32
CC	GO:0031519	PcG protein complex	23/1866	47/19717	4.22421e-12	1.50535e-10	1.33396e-10	EZH2/CBX7/CBX8/CBX2/PCGF2/RBBP7/JARID2/ZFP42/KDM2B/BMI1/HDAC2/SIRT1/YY2/ASXL1/SUZ12/AEBP2/PHF1/DNMT3L/PCGF6/MTF2/YY1/PHF19/EED	23
CC	GO:0016605	PML body	34/1866	99/19717	9.53943e-12	3.11621e-10	2.76141e-10	RAD51/ZBTB16/PIAS4/TCF7L2/SKI/HSF1/NR2C1/SP140/AKAP8L/SATB1/PIAS1/SIRT1/NFE2/HMBOX1/ELF4/HIPK2/PPARGC1A/TOPORS/ATRX/MAX/ARNTL/RB1/CBX5/TP53/TRIM16/ZNF451/PML/PIAS2/THAP1/SP100/CIITA/HIRA/KAT6A/SP3	34
CC	GO:0032993	protein-DNA complex	50/1866	202/19717	1.52237e-10	4.59054e-09	4.06788e-09	CENPA/SOX12/PARP1/LEF1/FOS/TCF7L2/ATF6B/PURA/PAX2/GLYR1/HMGA2/NFE2L2/RAG1/NFYA/ESR1/MYOG/XPA/NKX2-5/NFE2/XRCC5/ST18/TBX5/ZBTB17/NPM1/SUZ12/HOXA11/SP1/JUND/MED1/NFYB/MAX/NUPR1/TERF1/CTNNB1/XRCC6/TERF2/EP300/CDC5L/NFYC/DDIT3/GTF2B/TERB1/HHEX/GATA1/PURB/KCNIP3/KAT6A/TBP/IRF4/SP3	50
CC	GO:0035098	ESC/E(Z) complex	12/1866	16/19717	6.3282e-10	1.7719e-08	1.57016e-08	EZH2/RBBP7/JARID2/HDAC2/SIRT1/SUZ12/AEBP2/PHF1/DNMT3L/MTF2/PHF19/EED	12
CC	GO:0016607	nuclear speck	75/1866	397/19717	4.33311e-09	1.13239e-07	1.00346e-07	EPAS1/E2F7/ATOH8/NR3C1/HIF3A/WT1/MEOX2/SRSF1/MEF2C/BARD1/FOXO4/ZBTB16/TCF3/EHMT2/GATAD2A/MECOM/NONO/HBP1/GLYR1/SFPQ/EAF1/GLIS2/RFXAP/AKAP8L/MBD4/HOXB2/SLC2A4RG/ZNF217/PIAS3/PIAS1/PIN1/NFATC4/PDX1/APEX1/APBB1/REXO4/HDAC5/GATAD2B/THAP7/TOPORS/MAPK14/ELL/NR4A2/TRIM22/GLI2/PCBP1/IFI16/SMURF2/SON/NFKBIZ/HIF1A/TCF12/MBD1/AR/CXXC1/ESX1/PLAG1/SNW1/CDC5L/MAML1/PIAS2/ZNF830/MSX2/POU4F2/CNOT7/ZNF621/NR0B1/H…	75
CC	GO:0016581	NuRD complex	11/1866	15/19717	5.05459e-09	1.16553e-07	1.03283e-07	CHD4/GATAD2A/RBBP7/MTA3/HDAC1/MTA2/HDAC2/GATAD2B/MTA1/MBD3/ZBTB7A	11
CC	GO:0090545	CHD-type complex	11/1866	15/19717	5.05459e-09	1.16553e-07	1.03283e-07	CHD4/GATAD2A/RBBP7/MTA3/HDAC1/MTA2/HDAC2/GATAD2B/MTA1/MBD3/ZBTB7A	11
CC	GO:0016363	nuclear matrix	30/1866	109/19717	5.47884e-08	1.19317e-06	1.05732e-06	UHRF1/RUVBL1/RUNX1T1/MEN1/PIAS4/ZNF703/DNMT3A/NONO/SFPQ/AKAP8L/SATB1/YEATS4/MYB/AHCTF1/KIN/ZNF350/AKAP8/MBD1/NCOR2/GFI1B/CXXC1/GFI1/ZNF326/TP53/YY1/SNW1/PHB2/PML/SATB2/CEBPB	30
CC	GO:0005720	nuclear heterochromatin	15/1866	33/19717	8.24561e-08	1.7012e-06	1.50751e-06	UHRF1/CENPA/TRIM28/PCGF2/DNMT3A/SATB1/SIRT1/CENPB/SIRT2/SUZ12/ATRX/IKZF1/CBX5/EED/FOXC1	15
CC	GO:0000791	euchromatin	16/1866	38/19717	1.14247e-07	2.23924e-06	1.98429e-06	UHRF1/KLF4/CBX2/JUN/TRIM28/DNMT3A/HSF1/SIRT1/CREB1/TCF7/PPARGC1A/CTNNB1/POU4F2/NR1H4/RBMX/TBP	16
CC	GO:0034399	nuclear periphery	32/1866	131/19717	4.06353e-07	7.58526e-06	6.72163e-06	UHRF1/RUVBL1/RUNX1T1/MEN1/ATF7/PIAS4/ZNF703/DNMT3A/NONO/SFPQ/AKAP8L/SATB1/YEATS4/MYB/AHCTF1/KIN/ZNF350/AKAP8/MBD1/NCOR2/GFI1B/CXXC1/GFI1/ZNF326/TP53/YY1/SNW1/PHB2/PML/SATB2/ATF4/CEBPB	32
CC	GO:0000123	histone acetyltransferase complex	23/1866	85/19717	2.61707e-06	4.66314e-05	4.13221e-05	KAT2B/RUVBL1/WDR5/DPF1/PHF10/TAF4/HCFC1/YEATS4/PHF20/DPF3/SUPT3H/ZZZ3/DR1/KAT5/EP300/TRRAP/BRPF1/KAT7/TAF5/CREBBP/KAT6A/ING4/DMAP1	23
CC	GO:0005719	nuclear euchromatin	12/1866	30/19717	8.49509e-06	0.000144786	0.000128301	KLF4/JUN/TRIM28/SIRT1/CREB1/TCF7/PPARGC1A/CTNNB1/POU4F2/NR1H4/RBMX/TBP	12
CC	GO:0031248	protein acetyltransferase complex	23/1866	95/19717	1.94961e-05	0.000305699	0.000270893	KAT2B/RUVBL1/WDR5/DPF1/PHF10/TAF4/HCFC1/YEATS4/PHF20/DPF3/SUPT3H/ZZZ3/DR1/KAT5/EP300/TRRAP/BRPF1/KAT7/TAF5/CREBBP/KAT6A/ING4/DMAP1	23
CC	GO:1902493	acetyltransferase complex	23/1866	95/19717	1.94961e-05	0.000305699	0.000270893	KAT2B/RUVBL1/WDR5/DPF1/PHF10/TAF4/HCFC1/YEATS4/PHF20/DPF3/SUPT3H/ZZZ3/DR1/KAT5/EP300/TRRAP/BRPF1/KAT7/TAF5/CREBBP/KAT6A/ING4/DMAP1	23
CC	GO:0005669	transcription factor TFIID complex	13/1866	39/19717	3.6057e-05	0.000494076	0.000437823	TAF4/ERCC2/TAF1/GTF2A2/GTF2F1/SUPT3H/TBPL1/TP53/TBPL2/TAF5/GTF2B/GTF2A1/TBP	13
CC	GO:0001650	fibrillar center	28/1866	132/19717	3.61981e-05	0.000494076	0.000437823	KLF6/E2F5/JAZF1/NFIB/FOXA1/UBTF/SMARCB1/SP140/HOXB5/PAX5/ANKRD1/FOXJ2/MBD6/EN2/YBX2/DEAF1/TERF1/CC2D1A/ZNF385B/ESRRA/NFIC/TFCP2L1/CDCA7L/ZNF415/THAP1/SMAD7/AKNA/RREB1	28
CC	GO:0044665	MLL1/2 complex	11/1866	29/19717	3.65516e-05	0.000494076	0.000437823	RUVBL1/KMT2A/WDR5/TAF4/HCFC1/TAF1/PHF20/MAX/MGA/CHD8/E2F6	11
CC	GO:0071339	MLL1 complex	11/1866	29/19717	3.65516e-05	0.000494076	0.000437823	RUVBL1/KMT2A/WDR5/TAF4/HCFC1/TAF1/PHF20/MAX/MGA/CHD8/E2F6	11
CC	GO:1990907	beta-catenin-TCF complex	6/1866	11/19717	0.000216497	0.00275958	0.00244538	LEF1/TLE3/TCF7L2/TCF4/LDB1/CTNNB1	6
CC	GO:0071565	nBAF complex	7/1866	15/19717	0.000218232	0.00275958	0.00244538	SMARCA4/SMARCA2/DPF1/SMARCB1/ARID1B/ARID1A/DPF3	7
CC	GO:0005721	pericentric heterochromatin	8/1866	20/19717	0.000281744	0.00345136	0.0030584	CENPA/DNMT1/CENPB/ATRX/IKZF1/CBX5/KDM4C/SNAI1	8
CC	GO:0098687	chromosomal region	53/1866	347/19717	0.000333293	0.00395912	0.00350835	RAD51/CENPA/EZH2/PARP1/MCM2/KAT2B/CENPX/BRCA2/CENPS/DNMT1/MEN1/DNMT3A/PURA/HSF1/MCM5/DOT1L/ZSCAN4/SMG6/CENPB/UPF1/ATM/HMBOX1/XRCC5/SIRT2/DDB1/APEX1/APC/ZNF207/MBD6/AHCTF1/SCMH1/ATRX/TERF1/XRCC6/ZBTB48/IKZF1/CBX5/TERF2/CENPT/PML/SSB/TERB1/SP100/CTCF/KDM4C/HIRA/TP53BP1/ZNF276/SIN3A/CEBPB/SNAI1/CHAMP1/SALL1	53
CC	GO:0000781	chromosome, telomeric region	29/1866	158/19717	0.00038441	0.00443202	0.00392741	RAD51/EZH2/PARP1/MCM2/BRCA2/MEN1/PURA/MCM5/DOT1L/ZSCAN4/SMG6/UPF1/ATM/HMBOX1/XRCC5/SIRT2/DDB1/APEX1/ATRX/TERF1/XRCC6/ZBTB48/CBX5/TERF2/PML/SSB/TERB1/SP100/TP53BP1	29
CC	GO:0000784	nuclear chromosome, telomeric region	24/1866	123/19717	0.000474844	0.00531825	0.00471273	RAD51/PARP1/MCM2/BRCA2/MEN1/PURA/MCM5/ZSCAN4/UPF1/ATM/HMBOX1/XRCC5/DDB1/APEX1/ATRX/TERF1/XRCC6/CBX5/TERF2/PML/SSB/TERB1/SP100/TP53BP1	24
CC	GO:0016580	Sin3 complex	6/1866	13/19717	0.000680534	0.00741025	0.00656655	HDAC1/HDAC2/ING2/HEY2/NCOR1/SIN3A	6
CC	GO:0097346	INO80-type complex	8/1866	25/19717	0.0015739	0.0166749	0.0147763	RUVBL1/TFPT/SRCAP/NFRKB/KAT5/YY1/TRRAP/DMAP1	8
CC	GO:0035102	PRC1 complex	6/1866	15/19717	0.00168097	0.0168959	0.0149722	CBX7/CBX8/CBX2/PCGF2/BMI1/PCGF6	6
CC	GO:0045120	pronucleus	6/1866	15/19717	0.00168097	0.0168959	0.0149722	EZH2/TET3/HSF1/AKAP8/EED/TBP	6
CC	GO:0070822	Sin3-type complex	6/1866	16/19717	0.00247576	0.0242625	0.0215	HDAC1/HDAC2/ING2/HEY2/NCOR1/SIN3A	6
CC	GO:0000812	Swr1 complex	5/1866	12/19717	0.00338674	0.0308745	0.0273592	RUVBL1/SRCAP/KAT5/TRRAP/DMAP1	5
CC	GO:0071564	npBAF complex	5/1866	12/19717	0.00338674	0.0308745	0.0273592	SMARCA4/SMARCA2/PHF10/SMARCB1/ARID1A	5
CC	GO:0090576	RNA polymerase III transcription factor complex	5/1866	12/19717	0.00338674	0.0308745	0.0273592	BRF2/BDP1/TBPL1/TBPL2/TBP	5
CC	GO:0000782	telomere cap complex	5/1866	13/19717	0.00507812	0.044236	0.0391995	XRCC5/TERF1/XRCC6/TERF2/TERB1	5
CC	GO:0000783	nuclear telomere cap complex	5/1866	13/19717	0.00507812	0.044236	0.0391995	XRCC5/TERF1/XRCC6/TERF2/TERB1	5
MF	GO:0001216	bacterial-type RNA polymerase transcriptional activator activity, sequence-specific DNA binding	415/1881	440/17696	0	0	0	EBF1/MYBL2/EBF3/SOX12/EPAS1/KLF15/PITX1/KLF4/CSRNP1/TBX15/PARP1/NR3C1/CEBPA/E2F2/MYT1/STAT5B/EBF2/ERG/SOX17/LHX2/EGR1/HLF/WT1/HOXA4/MEOX2/KLF10/HOXC11/HOXC13/CREB3L1/FOXJ1/KLF6/FOSB/STAT5A/CSRNP3/TLX1/ZEB2/LEF1/CREB3L4/HOXA5/MEF2C/EGR2/GBX2/FOS/RFX5/MEOX1/LMO2/FOXO4/SIX4/SCX/OTX1/MYOCD/TCF21/FOXH1/FOXD2/MYBL1/MAFF/HOXC10/PPARA/MAF/TFE3/PLAGL1/FLI1/ATF3/ARNT2/NR5A2/MEIS2/TP63/JUN/ONECUT2/SOX11/SIX…	415
MF	GO:0001228	DNA-binding transcription activator activity, RNA polymerase II-specific	414/1881	439/17696	0	0	0	EBF1/MYBL2/EBF3/SOX12/EPAS1/KLF15/PITX1/KLF4/CSRNP1/TBX15/PARP1/NR3C1/CEBPA/E2F2/MYT1/STAT5B/EBF2/ERG/SOX17/LHX2/EGR1/HLF/WT1/HOXA4/MEOX2/KLF10/HOXC11/HOXC13/CREB3L1/FOXJ1/KLF6/FOSB/STAT5A/CSRNP3/TLX1/ZEB2/LEF1/CREB3L4/HOXA5/MEF2C/EGR2/GBX2/FOS/RFX5/MEOX1/LMO2/FOXO4/SIX4/SCX/OTX1/MYOCD/TCF21/FOXH1/FOXD2/MYBL1/MAFF/HOXC10/PPARA/MAF/TFE3/PLAGL1/FLI1/ATF3/ARNT2/NR5A2/MEIS2/TP63/JUN/ONECUT2/SOX11/SIX…	414
MF	GO:0001217	bacterial-type RNA polymerase transcriptional repressor activity, sequence-specific DNA binding	233/1881	242/17696	5.92506e-218	7.53964e-216	6.26809e-216	PPARG/FOXM1/E2F8/E2F1/FOXO1/E2F7/TBX15/HES6/MLXIPL/ZNF668/ARID5B/CREB3L1/NR2F6/NKX3-2/ZEB2/POU6F1/HOXB13/MXD3/PRDM5/ASCL1/ZBTB4/DMBX1/INSM1/ETS2/TCF21/ZNF239/ETV7/EMX1/ASCL2/PPARA/ZBTB16/BCL6/ATF3/FOXP2/TCF3/PROX1/NKX6-1/HOXA2/DLX4/E4F1/GATA3/FOXK2/FOXD3/NR1D2/MITF/MXI1/ZFPM1/OVOL2/KLF16/OVOL1/EMX2/BACH2/TRPS1/ZNF281/ZNF205/FOXS1/PURA/KLF8/NFE2L3/MYPOP/ZEB1/ZNF692/NFATC2/ELK3/JARID2/AEBP1/HMGA2/H…	233
MF	GO:0001227	DNA-binding transcription repressor activity, RNA polymerase II-specific	233/1881	242/17696	5.92506e-218	7.53964e-216	6.26809e-216	PPARG/FOXM1/E2F8/E2F1/FOXO1/E2F7/TBX15/HES6/MLXIPL/ZNF668/ARID5B/CREB3L1/NR2F6/NKX3-2/ZEB2/POU6F1/HOXB13/MXD3/PRDM5/ASCL1/ZBTB4/DMBX1/INSM1/ETS2/TCF21/ZNF239/ETV7/EMX1/ASCL2/PPARA/ZBTB16/BCL6/ATF3/FOXP2/TCF3/PROX1/NKX6-1/HOXA2/DLX4/E4F1/GATA3/FOXK2/FOXD3/NR1D2/MITF/MXI1/ZFPM1/OVOL2/KLF16/OVOL1/EMX2/BACH2/TRPS1/ZNF281/ZNF205/FOXS1/PURA/KLF8/NFE2L3/MYPOP/ZEB1/ZNF692/NFATC2/ELK3/JARID2/AEBP1/HMGA2/H…	233
MF	GO:0003714	transcription corepressor activity	135/1881	238/17696	2.66896e-69	2.717e-67	2.25878e-67	EZH2/E2F8/E2F7/HDGF/TRIB3/FOXP3/SMARCA4/KDM5B/TLE3/ZNF366/RUNX1T1/ZHX3/THRB/ATF3/MEIS2/JAZF1/PIAS4/E4F1/LHX1/TRIM28/DRAP1/SKI/DNMT3A/MXI1/RARA/HDAC4/ZNF281/MTA3/ATF5/ZFPM2/ZEB1/HDAC1/ID4/AEBP1/ARID5A/BHLHE41/TGIF1/HEYL/RELB/LHX9/ZBTB32/SPEN/NFIL3/ZNF653/MTA2/MECP2/CITED2/LIMD1/NACC2/PIAS1/SIRT1/POU4F1/YBX3/JDP2/CTBP1/JUNB/TSG101/APEX1/ANKRD1/NR1D1/WWTR1/TFEC/HIPK2/HOMEZ/ZHX1/CREG1/MTA1/SOX3/ZNF85…	135
MF	GO:0061629	RNA polymerase II sequence-specific DNA-binding transcription factor binding	146/1881	277/17696	4.08605e-69	3.46633e-67	2.88174e-67	PPARG/KLF4/TBX15/PARP1/STAT5B/FOXP3/SMARCA4/LEF1/EGR2/FOS/HMGA1/LMO2/ZNF366/ETS2/MYOCD/TCF21/FOXH1/PPARA/FUS/FOXP2/ARNT2/CHD4/PROX1/JUN/TCF7L2/NR4A3/NR4A1/GATA4/ZFPM1/BRCA1/STAT1/RBPJ/MTA3/HDAC1/TAF4/SMARCB1/NFE2L2/ARID5A/BHLHE41/TBX18/RBL2/NCOA1/RBL1/RARB/TBX10/ESR1/MTA2/HDAC2/PIAS1/SIRT1/NCOA4/TBX1/NCOA6/EOMES/SRF/APEX1/ANKRD1/TBX6/TBR1/HIPK2/SPI1/ASXL1/HEY2/CREB1/TBX20/PPARGC1A/TBX5/VDR/NPM1/P…	146
MF	GO:0003713	transcription coactivator activity	156/1881	319/17696	7.85805e-68	5.71392e-66	4.75028e-66	PPARG/SOX12/CEBPA/ESR2/SOX17/ARID5B/KAT2B/RUVBL1/PER2/SMARCA4/HMGA1/MYOCD/THRB/PPARA/FUS/TCF3/JUN/HMGB2/SOX11/NKX2-2/E4F1/GATA3/NR1D2/TRIM28/GATA4/RARA/PRDM16/SMARCA2/BRCA1/SOX4/MTA3/SIX3/SCAND1/NFE2L3/ZFPM2/ZEB1/COPS5/TAF4/HCFC1/NR1H3/TRERF1/GABPA/NFKBIB/SMARCB1/KLF7/THRA/TFAP2A/RFXAP/GMEB2/NCOA1/NFKB2/RARB/TFDP1/MTA2/NME2/HTATIP2/CITED2/MEF2A/PIAS1/SRCAP/NCOA4/POU4F1/POU3F2/NFE2/NFATC4/NCOA6/JU…	156
MF	GO:0033613	activating transcription factor binding	70/1881	85/17696	8.12228e-54	5.1678e-52	4.29626e-52	PPARG/ATOH8/TBX15/HOXA4/MEF2C/EGR2/FOS/LMO2/JUN/GATA4/PRDM16/HDAC4/ZFPM1/PTMA/HDAC1/HCFC1/GABPA/NFE2L2/BHLHE41/TBX18/RBL2/HOXC4/RBL1/TBX10/MYC/MEF2A/HAND2/TBX1/EOMES/TBX6/TBR1/HOXD4/HIPK2/HEY2/CREB1/TBX20/TBX5/NPM1/SMAD3/SMAD2/BHLHE40/LDB1/CTNNB1/MGA/HNF4A/NCOR1/NEUROD1/ZBTB7A/ATF2/HDAC7/RELA/RB1/POU1F1/TBX3/MEF2D/NHLH2/EP300/TBX21/PITX2/TBX2/CREBBP/ZNF516/TBX4/CIITA/ISL1/TBX19/HOXB4/TP53BP1/SIN3…	70
MF	GO:0004879	nuclear receptor activity	46/1881	47/17696	4.26215e-44	2.16944e-42	1.80356e-42	PPARG/NR3C1/ESR2/NR2F6/RXRG/THRB/PPARA/NR5A2/NR4A3/NR1D2/NR4A1/RARA/SREBF1/NR1H3/THRA/RORA/RARB/ESR1/AHR/NR1D1/VDR/PPARD/RXRA/ESRRB/ARNT/NR2E3/NR4A2/RORB/NKX3-1/NR1I3/NR2F1/RORC/AR/ESRRA/NR6A1/ESRRG/PGR/NR5A1/RARG/NR1H2/NR2F2/NR0B1/NR1H4/STAT3/NR1I2/RXRB	46
MF	GO:0098531	transcription factor activity, direct ligand regulated sequence-specific DNA binding	46/1881	47/17696	4.26215e-44	2.16944e-42	1.80356e-42	PPARG/NR3C1/ESR2/NR2F6/RXRG/THRB/PPARA/NR5A2/NR4A3/NR1D2/NR4A1/RARA/SREBF1/NR1H3/THRA/RORA/RARB/ESR1/AHR/NR1D1/VDR/PPARD/RXRA/ESRRB/ARNT/NR2E3/NR4A2/RORB/NKX3-1/NR1I3/NR2F1/RORC/AR/ESRRA/NR6A1/ESRRG/PGR/NR5A1/RARG/NR1H2/NR2F2/NR0B1/NR1H4/STAT3/NR1I2/RXRB	46
MF	GO:0003707	steroid hormone receptor activity	50/1881	56/17696	2.00598e-42	9.28223e-41	7.71679e-41	PPARG/NR3C1/ESR2/NR3C2/NR2F6/RXRG/LEF1/THRB/PPARA/NR5A2/NR4A3/NR1D2/NR4A1/RARA/NR1H3/THRA/NR2C1/RORA/RARB/ESR1/NR1D1/NR2C2/VDR/PPARD/RXRA/ESRRB/NR2E3/NR4A2/RORB/NKX3-1/NR1I3/NR2F1/HNF4A/HNF4G/RORC/AR/ESRRA/NR6A1/ESRRG/PGR/NR5A1/RARG/NR1H2/NR2F2/NR0B2/NR0B1/NR1H4/NR2E1/NR1I2/RXRB	50
MF	GO:0070888	E-box binding	46/1881	50/17696	1.5136e-40	6.42017e-39	5.33742e-39	PPARG/ATOH8/TAL1/PER1/ASCL1/LMO2/SCX/TCF21/ASCL2/TCF3/GATA3/MITF/NONO/ZEB1/HDAC1/SFPQ/TCF4/BHLHE41/TFAP4/MYOG/MYC/TWIST1/HAND2/SNAI2/AHR/NR1D1/BHLHE40/ARNTL2/MAX/SCRT2/SREBF2/NEUROD1/HIF1A/TCF12/ARNTL/MYOD1/HES1/PTF1A/NEUROG2/MYF6/MYBBP1A/CLOCK/MYF5/SNAI1/NEUROD2/NEUROG1	46
MF	GO:0001102	RNA polymerase II activating transcription factor binding	45/1881	53/17696	3.64569e-36	1.42743e-34	1.18669e-34	TBX15/EGR2/FOS/LMO2/JUN/ZFPM1/NFE2L2/BHLHE41/TBX18/RBL2/RBL1/TBX10/TBX1/EOMES/TBX6/TBR1/HIPK2/HEY2/CREB1/TBX20/TBX5/SMAD3/BHLHE40/LDB1/CTNNB1/MGA/HNF4A/NCOR1/NEUROD1/ATF2/RB1/POU1F1/TBX3/NHLH2/EP300/TBX21/PITX2/TBX2/CREBBP/TBX4/ISL1/TBX19/TP53BP1/SIN3A/TBX22	45
MF	GO:0001085	RNA polymerase II transcription factor binding	47/1881	61/17696	5.26007e-34	1.91241e-32	1.58989e-32	PITX1/KLF4/TAL1/TEAD1/GBX2/PIAS4/ELK1/GATA4/HDAC4/ZFPM1/TEAD4/ZFPM2/HDAC1/ID4/SMAD4/ID1/SPEN/MTA2/MEF2A/PIAS3/PIAS1/ANKRD1/TBX6/SPI1/HDAC5/TBX20/ID3/NFATC1/LHX3/MIXL1/CTNNB1/TEAD2/AR/GFI1B/POU1F1/TBX3/TP53/EP300/ID2/TEAD3/PITX3/PITX2/PIAS2/CREBBP/ATF4/GATA1/GSC	47
MF	GO:0042826	histone deacetylase binding	61/1881	111/17696	9.25376e-31	3.14011e-29	2.61053e-29	KLF4/PARP1/TAL1/FOXP3/KAT2B/LEF1/MEF2C/INSM1/MYOCD/TCF21/CHD4/USF1/RARA/HDAC4/RFXANK/MTA3/SIX3/HDAC1/SFPQ/ZBTB7B/BHLHE41/NR2C1/HOXA10/TFAP4/AKAP8L/TRAF6/MTA2/MEF2A/HDAC2/NACC2/HDAC10/GCM1/SIRT2/HIC1/SRF/ANKRD1/HDAC5/HEY2/SP2/MTA1/SP1/CAMTA2/HNRNPD/NKX3-1/NCOR1/AKAP8/HIF1A/HDAC3/PRDM1/NCOR2/RELA/HES1/CBX5/MEF2D/TP53/TOP2B/HDAC9/NRIP1/CEBPB/NR2E1/GLI3	61
MF	GO:0035257	nuclear hormone receptor binding	70/1881	152/17696	8.02321e-29	2.55238e-27	2.12193e-27	PPARG/PARP1/STAT5B/SMARCA4/LEF1/HMGA1/ZNF366/ETS2/TCF21/FOXH1/FUS/FOXP2/PROX1/TCF7L2/NR4A3/NR4A1/BRCA1/STAT1/ARID5A/NCOA1/RARB/ESR1/PIAS1/SIRT1/NCOA4/NCOA6/ASXL1/PPARGC1A/VDR/SMAD3/TAF1/RXRA/ARID1A/JUND/MED1/NR4A2/NKX3-1/CTNNB1/NCOR1/ZBTB7A/NCOA3/HIF1A/FOXL2/MYOD1/NCOR2/RB1/HMGN3/KAT5/RARG/EP300/FOXP1/SNW1/DDX5/PHB2/PIAS2/GTF2B/TRIP6/NR0B2/NR0B1/KDM4C/NR1H4/ISL1/NCOA2/CRX/FHL2/NRIP1/CEBPB/STAT3/R…	70
MF	GO:1990841	promoter-specific chromatin binding	38/1881	48/17696	1.62663e-28	4.87032e-27	4.04895e-27	EZH2/KLF4/EGR1/DNMT1/FOXO4/EHMT2/TRIM28/PCGF2/HDAC4/STAT1/HDAC1/HSF1/SETDB1/RBL2/RBL1/BMI1/HDAC2/PDX1/PPARGC1A/PRDM15/SUZ12/NFE2L1/GTF2F1/GLI2/MYOD1/PRDM1/NRL/ZNF683/TP53/DDX5/FOXC2/ZNF750/GTF2B/POU4F2/ISL1/ZNF304/E2F4/FOXC1	38
MF	GO:0016922	nuclear receptor binding	57/1881	110/17696	4.70379e-27	1.33013e-25	1.1058e-25	PPARG/PARP1/STAT5B/SMARCA4/LEF1/HMGA1/ZNF366/ETS2/TCF21/FOXH1/FUS/FOXP2/PROX1/NR4A3/NR4A1/BRCA1/ARID5A/NCOA1/RARB/ESR1/PIAS1/NCOA4/NCOA6/PPARGC1A/VDR/SMAD3/RXRA/ARID1A/JUND/MED1/NR4A2/NKX3-1/CTNNB1/ZBTB7A/NCOA3/FOXL2/NCOR2/RB1/KAT5/RARG/EP300/FOXP1/SNW1/DDX5/PHB2/PIAS2/NR0B2/KDM4C/NR1H4/ISL1/NCOA2/FHL2/NRIP1/CEBPB/STAT3/RNF14/BAZ2A	57
MF	GO:0031490	chromatin DNA binding	58/1881	119/17696	1.052e-25	2.81826e-24	2.34296e-24	CENPA/EZH2/PER1/SMARCA4/HMGN1/PRDM5/INSM1/THRB/BCL6/CHD4/RARA/GRHL2/ZIC2/HDAC1/PRDM12/SMARCB1/HMGA2/THRA/HSF1/MYOG/MTA2/GRHL3/HDAC2/PRDM2/VAX2/PRDM13/SRF/VAX1/APEX1/GATAD2B/PPARGC1A/FOXO3/SUZ12/FEZF2/SMAD3/RXRA/MED1/MBD3/NEUROG3/MBD2/ZNF711/PRDM4/MYOD1/PRDM1/RELA/HMGN3/GRHL1/EP300/HR/FOXC2/CTCF/GATA1/PRDM9/ATOH1/PRDM14/STAT3/CLOCK/PRDM6	58
MF	GO:0051427	hormone receptor binding	70/1881	185/17696	1.19489e-22	3.041e-21	2.52814e-21	PPARG/PARP1/STAT5B/SMARCA4/LEF1/HMGA1/ZNF366/ETS2/TCF21/FOXH1/FUS/FOXP2/PROX1/TCF7L2/NR4A3/NR4A1/BRCA1/STAT1/ARID5A/NCOA1/RARB/ESR1/PIAS1/SIRT1/NCOA4/NCOA6/ASXL1/PPARGC1A/VDR/SMAD3/TAF1/RXRA/ARID1A/JUND/MED1/NR4A2/NKX3-1/CTNNB1/NCOR1/ZBTB7A/NCOA3/HIF1A/FOXL2/MYOD1/NCOR2/RB1/HMGN3/KAT5/RARG/EP300/FOXP1/SNW1/DDX5/PHB2/PIAS2/GTF2B/TRIP6/NR0B2/NR0B1/KDM4C/NR1H4/ISL1/NCOA2/CRX/FHL2/NRIP1/CEBPB/STAT3/R…	70
MF	GO:0070491	repressing transcription factor binding	41/1881	71/17696	3.16539e-22	7.6723e-21	6.37838e-21	PPARG/PRDM5/TLE3/PPARA/TCF3/CHD4/TCF7L2/ZNF703/RUNX2/SKI/HDAC4/STAT1/RBPJ/MTA3/HDAC1/MTA2/MYC/HDAC2/CTBP1/HDAC5/PPARD/MTA1/SP1/GTF2A2/MIXL1/NFYB/CTNNB1/ARNTL/GATA6/HDAC7/RELA/CBX5/KAT5/HDAC9/HHEX/GTF2A1/TBP/SIN3A/GSC/STAT3/DMAP1	41
MF	GO:0001046	core promoter sequence-specific DNA binding	32/1881	45/17696	1.01093e-21	2.33892e-20	1.94447e-20	EZH2/KLF10/SMARCA4/GBX2/FOS/STAT1/UBTF/HDAC1/SMARCB1/ZNF513/ZNF507/ZNF462/POU2F1/ZNF335/SOX3/MED1/ZNF407/REST/PRDM10/TBPL1/TP53/TBPL2/ZNF451/GTF2B/POU2AF1/SOX8/NRF1/PAX6/ZNF827/TBP/CEBPB/BAZ2A	32
MF	GO:0035258	steroid hormone receptor binding	46/1881	92/17696	2.97808e-21	6.59062e-20	5.47912e-20	PPARG/PARP1/STAT5B/SMARCA4/LEF1/ZNF366/ETS2/TCF21/FOXH1/FUS/FOXP2/NR4A3/NR4A1/BRCA1/ARID5A/NCOA1/ESR1/PIAS1/NCOA4/NCOA6/PPARGC1A/SMAD3/MED1/NR4A2/NKX3-1/CTNNB1/ZBTB7A/NCOA3/FOXL2/NCOR2/RB1/KAT5/EP300/FOXP1/SNW1/DDX5/PHB2/PIAS2/NR0B1/KDM4C/ISL1/FHL2/NRIP1/CEBPB/STAT3/RNF14	46
MF	GO:0043425	bHLH transcription factor binding	24/1881	28/17696	5.07749e-20	1.07685e-18	8.95241e-19	ASCL1/LMO2/SCX/TCF21/FOXH1/TCF3/USF1/RUNX2/TCF4/BHLHE41/TWIST1/SIRT1/USF2/IKZF4/SMAD3/SP1/KLF5/BHLHE40/TCF12/ARNTL/HAND1/CREBBP/SOX9/ISL1	24
MF	GO:0000979	RNA polymerase II core promoter sequence-specific DNA binding	26/1881	34/17696	3.24223e-19	6.60118e-18	5.4879e-18	EZH2/GBX2/FOS/STAT1/HDAC1/ZNF513/ZNF507/ZNF462/POU2F1/ZNF335/SOX3/MED1/ZNF407/REST/PRDM10/TBPL1/TBPL2/ZNF451/GTF2B/POU2AF1/SOX8/NRF1/PAX6/ZNF827/TBP/CEBPB	26
MF	GO:0001221	transcription cofactor binding	27/1881	43/17696	2.11793e-16	4.14625e-15	3.44699e-15	FOXO1/KLF4/HDGF/PER1/PER2/TEAD1/PPARA/NR4A3/SIX3/NFE2L2/ZBTB49/RORA/ESR1/AHR/NR1D1/CREB1/FOXO3/ZBTB17/SIX1/NFATC1/TEAD2/RORC/ZBTB7A/RELA/MAFK/CDC5L/FOXC1	27
MF	GO:0071837	HMG box domain binding	16/1881	16/17696	2.50832e-16	4.72864e-15	3.93116e-15	MEF2C/EGR2/MEOX1/JUN/HOXA3/GATA3/DLX5/ALX4/HOXC4/PAX3/SP1/OLIG2/POU3F3/TCF12/PRRX1/PAX6	16
MF	GO:0046332	SMAD binding	36/1881	80/17696	4.32935e-15	7.87014e-14	6.54285e-14	PARP1/CREB3L1/ZEB2/FOS/MEN1/MYOCD/FOXH1/JUN/SKI/GATA4/PRDM16/PURA/SMAD4/HMGA2/TGIF1/MEF2A/SKIL/ANKRD1/HIPK2/SMAD3/SMAD2/TOB1/CTNNB1/SMURF2/ZBTB7A/TCF12/SKOR1/YY1/SNW1/DDX5/PML/SMAD1/SMAD7/PAX6/PURB/SKOR2	36
MF	GO:0035497	cAMP response element binding	14/1881	14/17696	2.25094e-14	3.95079e-13	3.2845e-13	CREB3L1/CREB3L4/JUN/E4F1/NR4A3/ATF6B/HMGA2/CREB3/CREB1/CREB3L3/ATF6/ATF2/TCF12/CREB3L2	14
MF	GO:0035035	histone acetyltransferase binding	20/1881	29/17696	1.19932e-13	2.03484e-12	1.69167e-12	EPAS1/FOXP3/EGR1/MYOCD/NR4A3/STAT1/ETS1/CITED2/MEF2A/SIRT2/CREB1/SP1/MTF1/ECD/ZBTB7A/HIF1A/TP53/PAX6/CEBPB/GLI3	20
MF	GO:0001161	intronic transcription regulatory region sequence-specific DNA binding	15/1881	17/17696	2.62447e-13	4.3092e-12	3.58246e-12	SMYD3/EMX1/BCL6/EMX2/GRHL2/HSF1/VAX2/VAX1/ZNF350/NOTO/HSF2/NKX2-1/NCOA2/ZC3H8/GSX1	15
MF	GO:0050681	androgen receptor binding	24/1881	44/17696	7.98918e-13	1.27078e-11	1.05646e-11	SMARCA4/TCF21/FOXH1/FOXP2/BRCA1/ARID5A/NCOA1/PIAS1/NCOA4/PPARGC1A/CTNNB1/ZBTB7A/NCOA3/RB1/KAT5/EP300/FOXP1/SNW1/DDX5/PIAS2/KDM4C/FHL2/NRIP1/RNF14	24
MF	GO:0001103	RNA polymerase II repressing transcription factor binding	21/1881	35/17696	1.72161e-12	2.65546e-11	2.20762e-11	PPARG/PPARA/CHD4/TCF7L2/RBPJ/MTA3/HDAC1/MTA2/HDAC2/PPARD/MTA1/SP1/GTF2A2/MIXL1/GATA6/GTF2A1/TBP/SIN3A/GSC/STAT3/DMAP1	21
MF	GO:0046965	retinoid X receptor binding	14/1881	17/17696	1.12141e-11	1.67881e-10	1.39568e-10	PPARG/HMGA1/FUS/ARID5A/NCOA1/RARB/NCOA6/VDR/NR4A2/NCOR2/RARG/NR0B2/NR1H4/NRIP1	14
MF	GO:0001223	transcription coactivator binding	16/1881	23/17696	2.95998e-11	4.30466e-10	3.57869e-10	FOXO1/TEAD1/PPARA/NR4A3/ZBTB49/RORA/ESR1/AHR/CREB1/ZBTB17/SIX1/NFATC1/TEAD2/RORC/RELA/FOXC1	16
MF	GO:0042974	retinoic acid receptor binding	17/1881	26/17696	3.22029e-11	4.55313e-10	3.78525e-10	PPARG/HMGA1/FUS/ARID5A/NCOA1/RARB/NCOA6/ASXL1/VDR/MED1/NR4A2/NCOR2/RARG/SNW1/NR0B2/NR1H4/NRIP1	17
MF	GO:0001162	RNA polymerase II intronic transcription regulatory region sequence-specific DNA binding	12/1881	14/17696	1.49424e-10	2.0556e-09	1.70892e-09	SMYD3/EMX1/EMX2/HSF1/VAX2/VAX1/ZNF350/NOTO/HSF2/NCOA2/ZC3H8/GSX1	12
MF	GO:0030374	nuclear receptor transcription coactivator activity	25/1881	67/17696	7.72486e-09	1.03472e-07	8.6022e-08	PPARG/HMGA1/THRB/PPARA/NR1D2/RARA/NR1H3/TRERF1/THRA/NCOA1/RARB/NCOA6/TSG101/NR1D1/PPARGC1A/VDR/PPARD/MED1/NR1I3/NCOA3/RARG/NR1H2/NR1H4/NCOA2/NR1I2	25
MF	GO:0042393	histone binding	49/1881	197/17696	9.28902e-09	1.21234e-07	1.00788e-07	UHRF1/MCM2/CBX8/SMARCA4/LEF1/CBX2/KDM5B/SMARCA2/PTMA/STAT1/KMT2A/WDR5/DPF1/GLYR1/PHF10/RAG1/SRCAP/SIRT1/ING2/APBB1/ING1/PHF8/NPM1/SUZ12/TAF1/ATRX/PHF1/DPF3/MLLT10/MYSM1/L3MBTL1/AIRE/DEK/CBX5/MTF2/TBL1X/KAT5/PHF19/KAT7/ZMYND11/CHD8/CTCFL/BRD7/TP53BP1/KAT6A/HINFP/ING4/BAZ2A/MLLT3	49
MF	GO:0017136	NAD-dependent histone deacetylase activity	11/1881	15/17696	1.7318e-08	2.14997e-07	1.78738e-07	HDAC4/HDAC11/HDAC1/HDAC2/SIRT1/SIRT2/HDAC5/HDAC3/HDAC7/SIRT3/HDAC9	11
MF	GO:0070742	C2H2 zinc finger domain binding	11/1881	15/17696	1.7318e-08	2.14997e-07	1.78738e-07	EBF1/WT1/LEF1/EHMT2/HMGA2/ZXDA/THAP7/MBD2/GATA2/GATA1/ZXDC	11
MF	GO:0004407	histone deacetylase activity	15/1881	28/17696	2.30466e-08	2.79302e-07	2.32198e-07	HDAC4/HDAC11/HDAC1/MTA2/HDAC2/NACC2/HDAC10/SIRT1/SIRT2/HDAC5/HDAC3/HDAC7/SIRT3/HDAC9/SIN3A	15
MF	GO:0018024	histone-lysine N-methyltransferase activity	19/1881	44/17696	2.99252e-08	3.54231e-07	2.94491e-07	EZH2/SMYD3/MEN1/EHMT2/MECOM/PRDM16/KMT2A/WDR5/SETDB2/SETDB1/DOT1L/PRDM2/KMT2B/SUZ12/CXXC1/EED/ASH1L/PRDM9/PRDM6	19
MF	GO:0033558	protein deacetylase activity	15/1881	29/17696	4.30411e-08	4.97907e-07	4.13936e-07	HDAC4/HDAC11/HDAC1/MTA2/HDAC2/NACC2/HDAC10/SIRT1/SIRT2/HDAC5/HDAC3/HDAC7/SIRT3/HDAC9/SIN3A	15
MF	GO:0034979	NAD-dependent protein deacetylase activity	11/1881	16/17696	5.00615e-08	5.66252e-07	4.70754e-07	HDAC4/HDAC11/HDAC1/HDAC2/SIRT1/SIRT2/HDAC5/HDAC3/HDAC7/SIRT3/HDAC9	11
MF	GO:0008327	methyl-CpG binding	14/1881	26/17696	6.28023e-08	6.94921e-07	5.77723e-07	UHRF1/HOXB13/DNMT1/ZBTB4/ZBTB38/ZBTB21/MECP2/CDX1/LHX4/MBD3/MBD2/MBD1/CDX2/ZBTB33	14
MF	GO:0004402	histone acetyltransferase activity	23/1881	64/17696	6.91062e-08	7.48406e-07	6.22188e-07	KAT2B/BRCA2/WDR5/DPF1/PHF10/HCFC1/NCOA1/SRCAP/TAF1/PHF20/DPF3/SUPT3H/ATF2/NCOA3/KAT5/EP300/BRPF1/KAT7/TAF5/GTF2B/CREBBP/KAT6A/CLOCK	23
MF	GO:0070412	R-SMAD binding	13/1881	23/17696	8.70422e-08	9.2301e-07	7.67345e-07	PARP1/ZEB2/FOS/MEN1/MYOCD/FOXH1/JUN/SMAD4/ANKRD1/SMAD3/SMAD2/DDX5/PAX6	13
MF	GO:0008301	DNA binding, bending	12/1881	20/17696	1.11927e-07	1.16267e-06	9.66585e-07	LEF1/HMGB2/FOXD1/FOXD4/TRERF1/HMGA2/TERF1/FOXL1/CEBPG/HHEX/FOXI1/FOXC1	12
MF	GO:0061733	peptide-lysine-N-acetyltransferase activity	23/1881	66/17696	1.32967e-07	1.3536e-06	1.12532e-06	KAT2B/BRCA2/WDR5/DPF1/PHF10/HCFC1/NCOA1/SRCAP/TAF1/PHF20/DPF3/SUPT3H/ATF2/NCOA3/KAT5/EP300/BRPF1/KAT7/TAF5/GTF2B/CREBBP/KAT6A/CLOCK	23
MF	GO:0042054	histone methyltransferase activity	21/1881	57/17696	1.56057e-07	1.55751e-06	1.29484e-06	EZH2/SMYD3/MEN1/EHMT2/MECOM/PRDM16/KMT2A/WDR5/SETDB2/SETDB1/DOT1L/PRDM2/PRDM13/PRMT3/KMT2B/SUZ12/CXXC1/EED/ASH1L/PRDM9/PRDM6	21
MF	GO:0030331	estrogen receptor binding	17/1881	42/17696	4.94643e-07	4.84179e-06	4.02523e-06	PPARG/PARP1/LEF1/ZNF366/FUS/ARID5A/NCOA1/ESR1/NCOA6/PPARGC1A/MED1/NKX3-1/CTNNB1/FOXL2/PHB2/ISL1/NRIP1	17
MF	GO:0031078	histone deacetylase activity (H3-K14 specific)	8/1881	10/17696	5.93921e-07	5.5544e-06	4.61766e-06	HDAC4/HDAC11/HDAC1/HDAC2/HDAC5/HDAC3/HDAC7/HDAC9	8
MF	GO:0032041	NAD-dependent histone deacetylase activity (H3-K14 specific)	8/1881	10/17696	5.93921e-07	5.5544e-06	4.61766e-06	HDAC4/HDAC11/HDAC1/HDAC2/HDAC5/HDAC3/HDAC7/HDAC9	8
MF	GO:0002039	p53 binding	22/1881	66/17696	6.00181e-07	5.5544e-06	4.61766e-06	SMARCA4/TP63/EHMT2/HDAC1/SMARCB1/MSX1/SIRT1/ZNF385A/ANKRD1/TAF1/MDM2/ZNF385B/HIF1A/TP53/EP300/TP73/CHD8/POU4F2/CREBBP/GATA1/BRD7/TP53BP1	22
MF	GO:0008013	beta-catenin binding	25/1881	82/17696	7.15755e-07	6.50571e-06	5.40853e-06	FOXO1/KLF4/SOX17/LEF1/FOXO4/TCF7L2/RORA/ESR1/PIN1/APC/TCF7L1/TCF7/FOXO3/SMAD3/NR4A2/PROP1/AR/TBL1X/EP300/CHD8/SMAD7/SOX9/CTNNBIP1/GLI3/SALL1	25
MF	GO:0035259	glucocorticoid receptor binding	10/1881	16/17696	7.87884e-07	7.03567e-06	5.84911e-06	STAT5B/ETS2/NR4A3/NR4A1/SMAD3/NR4A2/NCOR2/NRIP1/CEBPB/STAT3	10
MF	GO:0034212	peptide N-acetyltransferase activity	23/1881	75/17696	1.76091e-06	1.54535e-05	1.28473e-05	KAT2B/BRCA2/WDR5/DPF1/PHF10/HCFC1/NCOA1/SRCAP/TAF1/PHF20/DPF3/SUPT3H/ATF2/NCOA3/KAT5/EP300/BRPF1/KAT7/TAF5/GTF2B/CREBBP/KAT6A/CLOCK	23
MF	GO:0019789	SUMO transferase activity	11/1881	21/17696	2.43475e-06	2.10049e-05	1.74625e-05	EGR2/PIAS4/TRIM28/HDAC4/PIAS3/PIAS1/TOPORS/MDM2/ZBED1/ZNF451/PIAS2	11
MF	GO:0031491	nucleosome binding	24/1881	85/17696	5.34464e-06	4.53404e-05	3.76938e-05	UHRF1/CENPA/SMARCA4/HMGN1/CHD4/HDAC1/SMARCB1/HMGA2/DNTTIP1/MTA2/HDAC2/GATAD2B/ARID1A/MBD3/PHF1/MBD2/MLLT10/L3MBTL1/SMARCA1/MTF2/HMGN3/PHF19/EED/HIRA	24
MF	GO:0035064	methylated histone binding	20/1881	65/17696	7.75888e-06	6.36979e-05	5.29554e-05	UHRF1/CBX8/CBX2/WDR5/GLYR1/ING2/ING1/PHF8/SUZ12/TAF1/ATRX/PHF1/L3MBTL1/CBX5/MTF2/PHF19/ZMYND11/CHD8/TP53BP1/ING4	20
MF	GO:0140034	methylation-dependent protein binding	20/1881	65/17696	7.75888e-06	6.36979e-05	5.29554e-05	UHRF1/CBX8/CBX2/WDR5/GLYR1/ING2/ING1/PHF8/SUZ12/TAF1/ATRX/PHF1/L3MBTL1/CBX5/MTF2/PHF19/ZMYND11/CHD8/TP53BP1/ING4	20
MF	GO:0016279	protein-lysine N-methyltransferase activity	19/1881	60/17696	8.16792e-06	6.59916e-05	5.48622e-05	EZH2/SMYD3/MEN1/EHMT2/MECOM/PRDM16/KMT2A/WDR5/SETDB2/SETDB1/DOT1L/PRDM2/KMT2B/SUZ12/CXXC1/EED/ASH1L/PRDM9/PRDM6	19
MF	GO:0016278	lysine N-methyltransferase activity	19/1881	61/17696	1.069e-05	8.50187e-05	7.06804e-05	EZH2/SMYD3/MEN1/EHMT2/MECOM/PRDM16/KMT2A/WDR5/SETDB2/SETDB1/DOT1L/PRDM2/KMT2B/SUZ12/CXXC1/EED/ASH1L/PRDM9/PRDM6	19
MF	GO:0019213	deacetylase activity	15/1881	44/17696	2.71428e-05	0.000212549	0.000176703	HDAC4/HDAC11/HDAC1/MTA2/HDAC2/NACC2/HDAC10/SIRT1/SIRT2/HDAC5/HDAC3/HDAC7/SIRT3/HDAC9/SIN3A	15
MF	GO:0043522	leucine zipper domain binding	7/1881	11/17696	3.39782e-05	0.000262044	0.000217851	AATF/NRL/CDC5L/DDIT3/ATF4/PAWR/CRX	7
MF	GO:0017025	TBP-class protein binding	10/1881	22/17696	3.48508e-05	0.000264762	0.00022011	RUVBL1/THRA/ESR1/AHR/TAF1/GTF2A2/DR1/GTF2B/HHEX/GTF2A1	10
MF	GO:0008080	N-acetyltransferase activity	23/1881	90/17696	4.8379e-05	0.000362131	0.000301058	KAT2B/BRCA2/WDR5/DPF1/PHF10/HCFC1/NCOA1/SRCAP/TAF1/PHF20/DPF3/SUPT3H/ATF2/NCOA3/KAT5/EP300/BRPF1/KAT7/TAF5/GTF2B/CREBBP/KAT6A/CLOCK	23
MF	GO:0001222	transcription corepressor binding	8/1881	15/17696	5.19477e-05	0.000383208	0.000318581	HDGF/PER1/PER2/SIX3/RORA/NR1D1/ZBTB7A/CDC5L	8
MF	GO:0042162	telomeric DNA binding	13/1881	37/17696	6.47897e-05	0.000471114	0.000391661	PURA/SMG6/UPF1/HMBOX1/XRCC5/APEX1/HNRNPD/TERF1/XRCC6/ZBTB48/TERF2/UPF2/TP53BP1	13
MF	GO:0042975	peroxisome proliferator activated receptor binding	7/1881	12/17696	7.40371e-05	0.000523402	0.000435131	HMGA1/NFATC4/ASXL1/PPARGC1A/MED1/MDM2/NR0B2	7
MF	GO:0070410	co-SMAD binding	7/1881	12/17696	7.40371e-05	0.000523402	0.000435131	FOXH1/GATA4/TGIF1/SMAD3/SMAD2/SMAD1/PAX6	7
MF	GO:0051059	NF-kappaB binding	11/1881	29/17696	0.000106595	0.000743243	0.000617896	FOXP3/HDAC1/HDAC2/APEX1/NPM1/PPARD/NFKBIA/AKAP8/HDAC3/RELA/EP300	11
MF	GO:0016251	RNA polymerase II general transcription initiation factor activity	7/1881	13/17696	0.000145665	0.00100194	0.000832962	TAF1/GTF2A2/GTF2F1/TAF5/GTF2B/GTF2A1/TBP	7
MF	GO:0030275	LRR domain binding	8/1881	17/17696	0.000161374	0.00109519	0.000910487	AATF/NRL/CDC5L/DDIT3/ATF4/PAWR/CRX/ZXDC	8
MF	GO:0046974	histone methyltransferase activity (H3-K9 specific)	6/1881	10/17696	0.000205722	0.00137779	0.00114543	EHMT2/MECOM/PRDM16/SETDB2/SETDB1/ASH1L	6
MF	GO:0008276	protein methyltransferase activity	21/1881	87/17696	0.000241404	0.00159578	0.00132665	EZH2/SMYD3/MEN1/EHMT2/MECOM/PRDM16/KMT2A/WDR5/SETDB2/SETDB1/DOT1L/PRDM2/PRDM13/PRMT3/KMT2B/SUZ12/CXXC1/EED/ASH1L/PRDM9/PRDM6	21
MF	GO:0046966	thyroid hormone receptor binding	10/1881	29/17696	0.000537488	0.00350746	0.00291593	FUS/ARID5A/NCOA6/MED1/NCOR1/NCOA3/HMGN3/GTF2B/TRIP6/NR0B2	10
MF	GO:0047485	protein N-terminus binding	23/1881	109/17696	0.000976159	0.00628943	0.00522873	PARP1/SMARCA4/MEN1/RBPJ/HAX1/HDAC1/ID1/NCOA1/ERCC2/TRAF6/MECP2/PIAS3/NFE2/ATM/SLA2/THAP7/MDM2/HESX1/NCOA3/NCOR2/RELA/TP53/PHB2	23
MF	GO:0016407	acetyltransferase activity	23/1881	110/17696	0.00111246	0.00707804	0.00588434	KAT2B/BRCA2/WDR5/DPF1/PHF10/HCFC1/NCOA1/SRCAP/TAF1/PHF20/DPF3/SUPT3H/ATF2/NCOA3/KAT5/EP300/BRPF1/KAT7/TAF5/GTF2B/CREBBP/KAT6A/CLOCK	23
MF	GO:0016410	N-acyltransferase activity	23/1881	113/17696	0.00162396	0.0102049	0.00848387	KAT2B/BRCA2/WDR5/DPF1/PHF10/HCFC1/NCOA1/SRCAP/TAF1/PHF20/DPF3/SUPT3H/ATF2/NCOA3/KAT5/EP300/BRPF1/KAT7/TAF5/GTF2B/CREBBP/KAT6A/CLOCK	23
MF	GO:0008170	N-methyltransferase activity	20/1881	96/17696	0.00237811	0.0145858	0.0121259	EZH2/SMYD3/MEN1/EHMT2/MECOM/PRDM16/KMT2A/WDR5/SETDB2/SETDB1/DOT1L/PRDM2/PRMT3/KMT2B/SUZ12/CXXC1/EED/ASH1L/PRDM9/PRDM6	20
MF	GO:0140030	modification-dependent protein binding	27/1881	144/17696	0.00239873	0.0145858	0.0121259	UHRF1/CBX8/SMARCA4/CBX2/KMT2A/WDR5/GLYR1/ZBTB1/ING2/ING1/PHF8/SUZ12/TAF1/ATRX/PHF1/L3MBTL1/CBX5/MTF2/PHF19/ZMYND11/CHD8/TNFAIP3/BRD7/TP53BP1/ING4/BAZ2A/MLLT3	27
MF	GO:0140223	general transcription initiation factor activity	7/1881	19/17696	0.00240708	0.0145858	0.0121259	TAF1/GTF2A2/GTF2F1/TAF5/GTF2B/GTF2A1/TBP	7
MF	GO:0001091	RNA polymerase II basal transcription factor binding	7/1881	20/17696	0.00336707	0.0201628	0.0167624	RUVBL1/TCF4/ESR1/AHR/AR/TP53/TBP	7
MF	GO:0070411	I-SMAD binding	5/1881	11/17696	0.00359603	0.0212835	0.017694	SMAD4/SMAD2/CTNNB1/SMAD1/SMAD7	5
MF	GO:0031492	nucleosomal DNA binding	13/1881	55/17696	0.0042867	0.0250797	0.02085	CENPA/SMARCA4/HMGN1/CHD4/HDAC1/SMARCB1/HMGA2/MTA2/HDAC2/GATAD2B/MBD3/MBD2/HMGN3	13
MF	GO:0042800	histone methyltransferase activity (H3-K4 specific)	6/1881	16/17696	0.00446719	0.0258386	0.021481	KMT2A/WDR5/KMT2B/CXXC1/ASH1L/PRDM9	6
MF	GO:0010485	H4 histone acetyltransferase activity	7/1881	21/17696	0.0045931	0.0262684	0.0218383	BRCA2/WDR5/HCFC1/PHF20/KAT5/KAT7/KAT6A	7
MF	GO:0032452	histone demethylase activity	8/1881	27/17696	0.00559268	0.0316297	0.0262954	KDM5B/KDM4B/JARID2/KDM2B/PHF8/KDM2A/HR/KDM4C	8
MF	GO:0003684	damaged DNA binding	14/1881	65/17696	0.00746698	0.0417658	0.0347221	TP63/HMGB2/BRCA1/ERCC2/XPA/XPC/XRCC5/DDB1/APEX1/XRCC6/DDB2/EP300/CREBBP/TP53BP1	14
MF	GO:0016811	hydrolase activity, acting on carbon-nitrogen (but not peptide) bonds, in linear amides	15/1881	73/17696	0.00897819	0.0496728	0.0412955	HDAC4/HDAC11/HDAC1/MTA2/HDAC2/NACC2/HDAC10/SIRT1/SIRT2/HDAC5/HDAC3/HDAC7/SIRT3/HDAC9/SIN3A	15
