# Supplementary material for: Identification of Key Transcription Factors and Immune Infiltration Patterns Associated With Breast Cancer Prognosis Using WGCNA and Cox Regression Analysis
Source: Front Oncol. 2021 Dec 21;11:742792. doi: 10.3389/fonc.2021.742792 (PMC8724129; doi:10.3389/fonc.2021.742792)
Supplement: Supplementary file 4 [file Table_3.xlsx]

## Sheet: Yellow_gene_ID
Gene
UHRF1
PTTG1
FOXM1
RAD51
MYBL2
CENPA
EZH2
E2F8
E2F1
E2F7
PARP1
E2F2
E2F2
ZNF695
HDGF
MCM2
BRIP1
LHX2
ZNF367
RUVBL1
RUVBL1
TLX1
CBX2
SRSF1
BRCA2
HMGA1
ILF2
BARD1
DMBX1
POGK
OTX1
CACYBP
MYBL1
TCF19
TCF19
TCF19
TCF19
TCF19
TCF19
TCF19
E2F5
HMGB2
SOX11
SIM2
FOXK2
ELK1
DNMT3A
ZNF93
DLX5
KLF1
PTMA
BRCA1
MTERF3
TEAD4
E2F3
GLMP
NONO
SOX4
SIX3
DPF1
COPS5
SFPQ
TET3
ZBED4
MCM5
EN1
NELFCD
RBL1
MBD4
NFYA
FOXP4
NFE4
TFDP1
MTA2
GRHL3
TLX3
ZNF7
ZIC1
HTATIP2
DMRT1
ZNF165
HDAC2
KHDRBS1
NKX2-5
DLX6
POU4F1
ZIC5
MSANTD3
PRDM13
PRMT3
ZNF706
NKRF
RAX
ZNF250
ZIC4
ZNF843
ZNF280A
ZNF280A
PDCD11
TGIF2
NPM1
ALX3
TTF2
TCFL5
HNRNPD
ARNTL2
KIN
NHLH1
CHCHD3
ENO1
FOXL1
FOXI3
ZNF354A
TIGD1
XRCC6
TEAD2
DEK
ZNF492
MYRF
NKX1-2
PCGF6
TBPL1
HMGN3
PHF19
HR
TRIM16
EED
CDCA7L
ETV4
ZNF280B
ZNF280B
