# Supplementary material for: Identification of Key Transcription Factors and Immune Infiltration Patterns Associated With Breast Cancer Prognosis Using WGCNA and Cox Regression Analysis
Source: Front Oncol. 2021 Dec 21;11:742792. doi: 10.3389/fonc.2021.742792 (PMC8724129; doi:10.3389/fonc.2021.742792)
Supplement: Supplementary file 5 [file Table_4.xlsx]

## Sheet: Yellow module KEGG
#Term	Database	ID	Input number	Background number	P-Value	Corrected P-Value	Input	Hyperlink
Cell cycle	KEGG PATHWAY	hsa04110	10	124	1.36435e-11	5.33647e-10	E2F5|HDAC2|E2F3|E2F2|E2F1|MCM5|MCM2|PTTG1|TFDP1|RBL1	http://www.genome.jp/kegg-bin/show_pathway?hsa04110/hsa:4174%09red/hsa:4171%09red/hsa:1870%09red/hsa:1871%09red/hsa:1875%09red/hsa:7027%09red/hsa:3066%09red/hsa:9232%09red/hsa:1869%09red/hsa:5933%09red
Homologous recombination	KEGG PATHWAY	hsa03440	5	41	3.12866e-07	8.20491e-06	BRCA1|BRIP1|BRCA2|RAD51|BARD1	http://www.genome.jp/kegg-bin/show_pathway?hsa03440/hsa:672%09red/hsa:580%09red/hsa:83990%09red/hsa:5888%09red/hsa:675%09red
Cellular senescence	KEGG PATHWAY	hsa04218	7	160	9.17021e-07	2.09121e-05	E2F5|E2F3|E2F2|E2F1|FOXM1|MYBL2|RBL1	http://www.genome.jp/kegg-bin/show_pathway?hsa04218/hsa:1870%09red/hsa:1871%09red/hsa:2305%09red/hsa:4605%09red/hsa:1869%09red/hsa:5933%09red/hsa:1875%09red
Pancreatic cancer	KEGG PATHWAY	hsa05212	5	75	5.0481e-06	8.97536e-05	RAD51|BRCA2|E2F3|E2F2|E2F1	http://www.genome.jp/kegg-bin/show_pathway?hsa05212/hsa:1870%09red/hsa:1871%09red/hsa:1869%09red/hsa:5888%09red/hsa:675%09red
Fanconi anemia pathway	KEGG PATHWAY	hsa03460	4	54	3.16917e-05	0.000455406	BRCA1|BRIP1|BRCA2|RAD51	http://www.genome.jp/kegg-bin/show_pathway?hsa03460/hsa:672%09red/hsa:5888%09red/hsa:83990%09red/hsa:675%09red
MicroRNAs in cancer	KEGG PATHWAY	hsa05206	7	299	4.74523e-05	0.000630816	BRCA1|DNMT3A|E2F3|E2F2|E2F1|EZH2|SOX4	http://www.genome.jp/kegg-bin/show_pathway?hsa05206/hsa:1788%09red/hsa:672%09red/hsa:2146%09red/hsa:1870%09red/hsa:1871%09red/hsa:1869%09red/hsa:6659%09red
Human T-cell leukemia virus 1 infection	KEGG PATHWAY	hsa05166	6	219	7.25202e-05	0.000916551	TBPL1|E2F3|E2F2|E2F1|ELK1|PTTG1	http://www.genome.jp/kegg-bin/show_pathway?hsa05166/hsa:2002%09red/hsa:1870%09red/hsa:1871%09red/hsa:9519%09red/hsa:9232%09red/hsa:1869%09red
Breast cancer	KEGG PATHWAY	hsa05224	5	147	0.000111408	0.00135214	BRCA1|BRCA2|E2F3|E2F2|E2F1	http://www.genome.jp/kegg-bin/show_pathway?hsa05224/hsa:1870%09red/hsa:1871%09red/hsa:1869%09red/hsa:672%09red/hsa:675%09red
Chronic myeloid leukemia	KEGG PATHWAY	hsa05220	4	76	0.000112141	0.00135214	HDAC2|E2F3|E2F2|E2F1	http://www.genome.jp/kegg-bin/show_pathway?hsa05220/hsa:1870%09red/hsa:1871%09red/hsa:1869%09red/hsa:3066%09red
Hepatocellular carcinoma	KEGG PATHWAY	hsa05225	5	168	0.000203807	0.00218284	DPF1|ELK1|E2F3|E2F2|E2F1	http://www.genome.jp/kegg-bin/show_pathway?hsa05225/hsa:1870%09red/hsa:1871%09red/hsa:1869%09red/hsa:8193%09red/hsa:2002%09red
TGF-beta signaling pathway	KEGG PATHWAY	hsa04350	4	94	0.000245454	0.00260082	E2F5|TGIF2|TFDP1|RBL1	http://www.genome.jp/kegg-bin/show_pathway?hsa04350/hsa:60436%09red/hsa:5933%09red/hsa:7027%09red/hsa:1875%09red
Bladder cancer	KEGG PATHWAY	hsa05219	3	41	0.000342185	0.00317657	E2F3|E2F2|E2F1	http://www.genome.jp/kegg-bin/show_pathway?hsa05219/hsa:1870%09red/hsa:1871%09red/hsa:1869%09red
Non-small cell lung cancer	KEGG PATHWAY	hsa05223	3	66	0.00128014	0.00849913	E2F3|E2F2|E2F1	http://www.genome.jp/kegg-bin/show_pathway?hsa05223/hsa:1870%09red/hsa:1871%09red/hsa:1869%09red
Pathways in cancer	KEGG PATHWAY	hsa05200	7	530	0.00140219	0.0091931	HDAC2|E2F3|E2F2|E2F1|ELK1|BRCA2|RAD51	http://www.genome.jp/kegg-bin/show_pathway?hsa05200/hsa:2002%09red/hsa:675%09red/hsa:1870%09red/hsa:1871%09red/hsa:3066%09red/hsa:5888%09red/hsa:1869%09red
Melanoma	KEGG PATHWAY	hsa05218	3	72	0.0016279	0.0102871	E2F3|E2F2|E2F1	http://www.genome.jp/kegg-bin/show_pathway?hsa05218/hsa:1870%09red/hsa:1871%09red/hsa:1869%09red
Hepatitis B	KEGG PATHWAY	hsa05161	4	163	0.00180525	0.0110099	ELK1|E2F3|E2F2|E2F1	http://www.genome.jp/kegg-bin/show_pathway?hsa05161/hsa:1870%09red/hsa:1871%09red/hsa:1869%09red/hsa:2002%09red
Glioma	KEGG PATHWAY	hsa05214	3	75	0.00182182	0.0110468	E2F3|E2F2|E2F1	http://www.genome.jp/kegg-bin/show_pathway?hsa05214/hsa:1870%09red/hsa:1871%09red/hsa:1869%09red
Transcriptional misregulation in cancer	KEGG PATHWAY	hsa05202	4	186	0.00287849	0.0161915	HDAC2|ETV4|TLX1|TLX3	http://www.genome.jp/kegg-bin/show_pathway?hsa05202/hsa:30012%09red/hsa:2118%09red/hsa:3195%09red/hsa:3066%09red
Small cell lung cancer	KEGG PATHWAY	hsa05222	3	93	0.00328723	0.0179599	E2F3|E2F2|E2F1	http://www.genome.jp/kegg-bin/show_pathway?hsa05222/hsa:1870%09red/hsa:1871%09red/hsa:1869%09red
Prostate cancer	KEGG PATHWAY	hsa05215	3	97	0.0036873	0.0189607	E2F3|E2F2|E2F1	http://www.genome.jp/kegg-bin/show_pathway?hsa05215/hsa:1870%09red/hsa:1871%09red/hsa:1869%09red
Epstein-Barr virus infection	KEGG PATHWAY	hsa05169	4	201	0.00377505	0.0193084	HDAC2|E2F3|E2F2|E2F1	http://www.genome.jp/kegg-bin/show_pathway?hsa05169/hsa:1870%09red/hsa:1871%09red/hsa:1869%09red/hsa:3066%09red
Endocrine resistance	KEGG PATHWAY	hsa01522	3	98	0.00379174	0.0193084	E2F3|E2F2|E2F1	http://www.genome.jp/kegg-bin/show_pathway?hsa01522/hsa:1870%09red/hsa:1871%09red/hsa:1869%09red
Hippo signaling pathway - multiple species	KEGG PATHWAY	hsa04392	2	29	0.0041104	0.0204351	TEAD2|TEAD4	http://www.genome.jp/kegg-bin/show_pathway?hsa04392/hsa:7004%09red/hsa:8463%09red
Herpes simplex virus 1 infection	KEGG PATHWAY	hsa05168	6	492	0.00450093	0.0218587	ZNF7|ZNF354A|ZNF250|ZNF492|ZNF93|SRSF1	http://www.genome.jp/kegg-bin/show_pathway?hsa05168/hsa:81931%09red/hsa:57615%09red/hsa:6426%09red/hsa:6940%09red/hsa:7553%09red/hsa:58500%09red
Base excision repair	KEGG PATHWAY	hsa03410	2	33	0.00521758	0.0244341	MBD4|PARP1	http://www.genome.jp/kegg-bin/show_pathway?hsa03410/hsa:142%09red/hsa:8930%09red
Human cytomegalovirus infection	KEGG PATHWAY	hsa05163	4	225	0.00557479	0.0256489	ELK1|E2F3|E2F2|E2F1	http://www.genome.jp/kegg-bin/show_pathway?hsa05163/hsa:1870%09red/hsa:1871%09red/hsa:1869%09red/hsa:2002%09red
DNA replication	KEGG PATHWAY	hsa03030	2	36	0.00612773	0.0274701	MCM5|MCM2	http://www.genome.jp/kegg-bin/show_pathway?hsa03030/hsa:4174%09red/hsa:4171%09red
Signaling pathways regulating pluripotency of stem cells	KEGG PATHWAY	hsa04550	3	140	0.00989299	0.0406971	DLX5|OTX1|PCGF6	http://www.genome.jp/kegg-bin/show_pathway?hsa04550/hsa:84108%09red/hsa:5013%09red/hsa:1749%09red
Gastric cancer	KEGG PATHWAY	hsa05226	3	149	0.0116619	0.0466923	E2F3|E2F2|E2F1	http://www.genome.jp/kegg-bin/show_pathway?hsa05226/hsa:1870%09red/hsa:1871%09red/hsa:1869%09red
Cushing syndrome	KEGG PATHWAY	hsa04934	3	155	0.0129359	0.0506875	E2F3|E2F2|E2F1	http://www.genome.jp/kegg-bin/show_pathway?hsa04934/hsa:1870%09red/hsa:1871%09red/hsa:1869%09red
Hepatitis C	KEGG PATHWAY	hsa05160	3	155	0.0129359	0.0506875	E2F3|E2F2|E2F1	http://www.genome.jp/kegg-bin/show_pathway?hsa05160/hsa:1870%09red/hsa:1871%09red/hsa:1869%09red
Human papillomavirus infection	KEGG PATHWAY	hsa05165	4	330	0.0199311	0.0651488	TBPL1|HDAC2|RBL1|E2F1	http://www.genome.jp/kegg-bin/show_pathway?hsa05165/hsa:1869%09red/hsa:9519%09red/hsa:5933%09red/hsa:3066%09red
Kaposi sarcoma-associated herpesvirus infection	KEGG PATHWAY	hsa05167	3	186	0.0207483	0.0651488	E2F3|E2F2|E2F1	http://www.genome.jp/kegg-bin/show_pathway?hsa05167/hsa:1870%09red/hsa:1871%09red/hsa:1869%09red
Viral carcinogenesis	KEGG PATHWAY	hsa05203	3	201	0.0252771	0.0712788	TBPL1|HDAC2|RBL1	http://www.genome.jp/kegg-bin/show_pathway?hsa05203/hsa:5933%09red/hsa:9519%09red/hsa:3066%09red
Non-homologous end-joining	KEGG PATHWAY	hsa03450	1	13	0.0421907	0.0844619	XRCC6	http://www.genome.jp/kegg-bin/show_pathway?hsa03450/hsa:2547%09red
Hippo signaling pathway	KEGG PATHWAY	hsa04390	2	154	0.083508	0.124609	TEAD2|TEAD4	http://www.genome.jp/kegg-bin/show_pathway?hsa04390/hsa:7004%09red/hsa:8463%09red
Wnt signaling pathway	KEGG PATHWAY	hsa04310	2	160	0.0890339	0.129179	CACYBP|RUVBL1	http://www.genome.jp/kegg-bin/show_pathway?hsa04310/hsa:27101%09red/hsa:8607%09red
Prion diseases	KEGG PATHWAY	hsa05020	1	35	0.104951	0.142978	ELK1	http://www.genome.jp/kegg-bin/show_pathway?hsa05020/hsa:2002%09red
Huntington disease	KEGG PATHWAY	hsa05016	2	193	0.121166	0.159516	TBPL1|HDAC2	http://www.genome.jp/kegg-bin/show_pathway?hsa05016/hsa:9519%09red/hsa:3066%09red
Basal transcription factors	KEGG PATHWAY	hsa03022	1	45	0.132113	0.169008	TBPL1	http://www.genome.jp/kegg-bin/show_pathway?hsa03022/hsa:9519%09red
Notch signaling pathway	KEGG PATHWAY	hsa04330	1	48	0.140101	0.177067	HDAC2	http://www.genome.jp/kegg-bin/show_pathway?hsa04330/hsa:3066%09red
Cysteine and methionine metabolism	KEGG PATHWAY	hsa00270	1	49	0.142747	0.179922	DNMT3A	http://www.genome.jp/kegg-bin/show_pathway?hsa00270/hsa:1788%09red
Endometrial cancer	KEGG PATHWAY	hsa05213	1	58	0.166205	0.201327	ELK1	http://www.genome.jp/kegg-bin/show_pathway?hsa05213/hsa:2002%09red
Lysine degradation	KEGG PATHWAY	hsa00310	1	59	0.168772	0.20373	EZH2	http://www.genome.jp/kegg-bin/show_pathway?hsa00310/hsa:2146%09red
Longevity regulating pathway - multiple species	KEGG PATHWAY	hsa04213	1	62	0.176425	0.20983	HDAC2	http://www.genome.jp/kegg-bin/show_pathway?hsa04213/hsa:3066%09red
Mitophagy - animal	KEGG PATHWAY	hsa04137	1	65	0.184008	0.216396	E2F1	http://www.genome.jp/kegg-bin/show_pathway?hsa04137/hsa:1869%09red
Glycolysis / Gluconeogenesis	KEGG PATHWAY	hsa00010	1	68	0.191523	0.223977	ENO1	http://www.genome.jp/kegg-bin/show_pathway?hsa00010/hsa:2023%09red
Platinum drug resistance	KEGG PATHWAY	hsa01524	1	73	0.203894	0.236076	BRCA1	http://www.genome.jp/kegg-bin/show_pathway?hsa01524/hsa:672%09red
Leishmaniasis	KEGG PATHWAY	hsa05140	1	74	0.206346	0.238388	ELK1	http://www.genome.jp/kegg-bin/show_pathway?hsa05140/hsa:2002%09red
Biosynthesis of amino acids	KEGG PATHWAY	hsa01230	1	75	0.20879	0.240682	ENO1	http://www.genome.jp/kegg-bin/show_pathway?hsa01230/hsa:2023%09red
Antigen processing and presentation	KEGG PATHWAY	hsa04612	1	77	0.213656	0.244945	NFYA	http://www.genome.jp/kegg-bin/show_pathway?hsa04612/hsa:4800%09red
RNA degradation	KEGG PATHWAY	hsa03018	1	79	0.218492	0.249944	ENO1	http://www.genome.jp/kegg-bin/show_pathway?hsa03018/hsa:2023%09red
ErbB signaling pathway	KEGG PATHWAY	hsa04012	1	85	0.232825	0.262334	ELK1	http://www.genome.jp/kegg-bin/show_pathway?hsa04012/hsa:2002%09red
GnRH signaling pathway	KEGG PATHWAY	hsa04912	1	93	0.25153	0.278917	ELK1	http://www.genome.jp/kegg-bin/show_pathway?hsa04912/hsa:2002%09red
IL-17 signaling pathway	KEGG PATHWAY	hsa04657	1	93	0.25153	0.278917	SRSF1	http://www.genome.jp/kegg-bin/show_pathway?hsa04657/hsa:6426%09red
NF-kappa B signaling pathway	KEGG PATHWAY	hsa04064	1	100	0.267526	0.294475	PARP1	http://www.genome.jp/kegg-bin/show_pathway?hsa04064/hsa:142%09red
HIF-1 signaling pathway	KEGG PATHWAY	hsa04066	1	109	0.287595	0.313604	ENO1	http://www.genome.jp/kegg-bin/show_pathway?hsa04066/hsa:2023%09red
Carbon metabolism	KEGG PATHWAY	hsa01200	1	117	0.304976	0.329135	ENO1	http://www.genome.jp/kegg-bin/show_pathway?hsa01200/hsa:2023%09red
Thyroid hormone signaling pathway	KEGG PATHWAY	hsa04919	1	119	0.309255	0.33341	HDAC2	http://www.genome.jp/kegg-bin/show_pathway?hsa04919/hsa:3066%09red
Oocyte meiosis	KEGG PATHWAY	hsa04114	1	128	0.328189	0.352375	PTTG1	http://www.genome.jp/kegg-bin/show_pathway?hsa04114/hsa:9232%09red
Spliceosome	KEGG PATHWAY	hsa03040	1	135	0.342559	0.365932	SRSF1	http://www.genome.jp/kegg-bin/show_pathway?hsa03040/hsa:6426%09red
Apoptosis	KEGG PATHWAY	hsa04210	1	136	0.344587	0.367723	PARP1	http://www.genome.jp/kegg-bin/show_pathway?hsa04210/hsa:142%09red
Ubiquitin mediated proteolysis	KEGG PATHWAY	hsa04120	1	137	0.346609	0.36913	BRCA1	http://www.genome.jp/kegg-bin/show_pathway?hsa04120/hsa:672%09red
Insulin signaling pathway	KEGG PATHWAY	hsa04910	1	137	0.346609	0.36913	ELK1	http://www.genome.jp/kegg-bin/show_pathway?hsa04910/hsa:2002%09red
Oxytocin signaling pathway	KEGG PATHWAY	hsa04921	1	153	0.378127	0.399854	ELK1	http://www.genome.jp/kegg-bin/show_pathway?hsa04921/hsa:2002%09red
Necroptosis	KEGG PATHWAY	hsa04217	1	162	0.395188	0.415383	PARP1	http://www.genome.jp/kegg-bin/show_pathway?hsa04217/hsa:142%09red
Tuberculosis	KEGG PATHWAY	hsa05152	1	179	0.426158	0.444373	NFYA	http://www.genome.jp/kegg-bin/show_pathway?hsa05152/hsa:4800%09red
Alcoholism	KEGG PATHWAY	hsa05034	1	180	0.42793	0.445778	HDAC2	http://www.genome.jp/kegg-bin/show_pathway?hsa05034/hsa:3066%09red
Focal adhesion	KEGG PATHWAY	hsa04510	1	199	0.460585	0.478844	ELK1	http://www.genome.jp/kegg-bin/show_pathway?hsa04510/hsa:2002%09red
Proteoglycans in cancer	KEGG PATHWAY	hsa05205	1	203	0.46722	0.485262	ELK1	http://www.genome.jp/kegg-bin/show_pathway?hsa05205/hsa:2002%09red
Thermogenesis	KEGG PATHWAY	hsa04714	1	231	0.511456	0.52911	DPF1	http://www.genome.jp/kegg-bin/show_pathway?hsa04714/hsa:8193%09red
Ras signaling pathway	KEGG PATHWAY	hsa04014	1	232	0.512967	0.529628	ELK1	http://www.genome.jp/kegg-bin/show_pathway?hsa04014/hsa:2002%09red
MAPK signaling pathway	KEGG PATHWAY	hsa04010	1	295	0.599356	0.61519	ELK1	http://www.genome.jp/kegg-bin/show_pathway?hsa04010/hsa:2002%09red
PI3K-Akt signaling pathway	KEGG PATHWAY	hsa04151	1	354	0.666406	0.680681	BRCA1	http://www.genome.jp/kegg-bin/show_pathway?hsa04151/hsa:672%09red
Metabolic pathways	KEGG PATHWAY	hsa01100	2	1433	0.937893	0.941484	ENO1|DNMT3A	http://www.genome.jp/kegg-bin/show_pathway?hsa01100/hsa:2023%09red/hsa:1788%09red

## Sheet: Yellow module GO
#Term	Database	ID	Input number	Background number	P-Value	Corrected P-Value	Input	Hyperlink
nucleus	Gene Ontology	GO:0005634	104	5208	2.87084e-72	3.01151e-69	DPF1|PDCD11|FOXI3|NKX2-5|LHX2|ZNF354A|ZNF706|SIX3|NFE4|MYRF|BRCA1|BRCA2|BARD1|CENPA|NKRF|HTATIP2|PTMA|PCGF6|ZNF280B|ZNF280A|ELK1|KIN|NKX1-2|TCF19|DMRT1|FOXK2|ZNF695|COPS5|DEK|EED|XRCC6|CHCHD3|SRSF1|NONO|SOX11|ZNF165|EN1|ZIC4|ZIC5|ZIC1|DLX5|DLX6|GLMP|PARP1|PRDM13|TFDP1|MCM2|HDAC2|TIGD1|FOXM1|NHLH1|ARNTL2|CBX2|HMGB2|PTTG1|HNRNPD|ZBED4|TCFL5|KHDRBS1|TET3|HMGA1|ENO1|FOXL1|CDCA7L|UHRF1|ETV4|RAD51|ZNF2…	http://amigo.geneontology.org/amigo/term/GO:0005634
positive regulation of transcription by RNA polymerase II	Gene Ontology	GO:0045944	55	1159	4.01713e-50	2.10699e-47	DMRT1|HDAC2|HMGN3|FOXK2|UHRF1|HMGB2|COPS5|DPF1|FOXM1|NHLH1|E2F8|MYBL1|TEAD2|MYBL2|SOX4|NKX2-5|LHX2|ARNTL2|NFE4|GRHL3|SOX11|OTX1|SIX3|EN1|PARP1|NKX1-2|KLF1|ZIC1|DLX5|DLX6|XRCC6|MTA2|BRCA1|RBL1|GLMP|TET3|E2F5|ZNF367|HMGA1|NKRF|NPM1|HTATIP2|E2F2|E2F7|TBPL1|E2F3|ETV4|E2F1|POU4F1|TLX1|TLX3|ELK1|TEAD4|RAX|TFDP1	http://amigo.geneontology.org/amigo/term/GO:0045944
DNA-binding transcription factor activity, RNA polymerase II-specific	Gene Ontology	GO:0000981	50	874	5.89997e-49	2.06302e-46	DMRT1|FOXK2|FOXP4|TTF2|NFYA|FOXM1|NHLH1|E2F8|MYBL1|TEAD2|FOXI3|MYBL2|SOX4|NKX2-5|SIM2|LHX2|ARNTL2|DMBX1|GRHL3|ALX3|SOX11|OTX1|SIX3|EN1|ZIC4|NKX1-2|KLF1|ZIC1|DLX5|MYRF|TEAD4|RAX|ZBED4|ZIC5|TCFL5|ZNF367|POU4F1|FOXL1|DLX6|ETV4|E2F7|E2F5|E2F3|E2F2|E2F1|TLX1|TLX3|ELK1|TGIF2|TFDP1	http://amigo.geneontology.org/amigo/term/GO:0000981
nuclear chromatin	Gene Ontology	GO:0000790	50	915	5.08999e-48	1.33485e-45	DMRT1|HDAC2|FOXK2|FOXP4|HMGB2|TTF2|NFYA|DPF1|FOXM1|NHLH1|TEAD2|E2F8|SOX4|NKX2-5|SIM2|LHX2|ARNTL2|DMBX1|GRHL3|ALX3|SOX11|OTX1|SIX3|EN1|NKX1-2|KLF1|DLX5|DLX6|TEAD4|HNRNPD|MTA2|ZBED4|TCFL5|POU4F1|FOXL1|EZH2|UHRF1|E2F2|E2F7|E2F5|E2F3|ETV4|E2F1|TLX1|TLX3|ELK1|RAX|RAD51|TGIF2|TFDP1	http://amigo.geneontology.org/amigo/term/GO:0000790
nucleoplasm	Gene Ontology	GO:0005654	73	3630	8.94795e-44	1.87728e-41	HDAC2|HMGN3|FOXK2|HR|MTERF3|KHDRBS1|PHF19|COPS5|CACYBP|NFYA|BRCA2|FOXM1|PDCD11|MYBL1|EED|MYBL2|ZNF367|CBX2|SOX4|XRCC6|HMGB2|SIM2|ARNTL2|SRSF1|GRHL3|NONO|SOX11|KLF1|ZIC1|MYRF|HDGF|HNRNPD|MTA2|KIN|BRCA1|E2F7|DNMT3A|ZBED4|RBL1|BARD1|EZH2|PARP1|CENPA|HMGA1|NKRF|MCM5|NELFCD|E2F8|RUVBL1|CDCA7L|NPM1|UHRF1|ETV4|TEAD2|E2F5|ZNF354A|E2F3|E2F2|E2F1|POU4F1|TEAD4|PCGF6|PTMA|TLX3|MBD4|ELK1|DEK|RAX|RAD51|ILF2|TG…	http://amigo.geneontology.org/amigo/term/GO:0005654
DNA-binding transcription factor activity	Gene Ontology	GO:0003700	38	607	5.26077e-38	9.19758e-36	FOXK2|TTF2|NFYA|FOXM1|TEAD2|ARNTL2|SOX4|NKX2-5|SIM2|NFE4|GRHL3|SOX11|NKX1-2|KLF1|ZIC1|DLX5|MYRF|TEAD4|GLMP|TCFL5|ZNF367|FOXL1|DLX6|DMBX1|E2F7|E2F5|E2F3|E2F2|E2F1|PCGF6|ZNF280B|ZNF280A|E2F8|ELK1|ZNF93|TCF19|TGIF2|TFDP1	http://amigo.geneontology.org/amigo/term/GO:0003700
RNA polymerase II cis-regulatory region sequence-specific DNA binding	Gene Ontology	GO:0000978	37	656	2.09833e-35	3.1445e-33	HDAC2|FOXK2|ZNF695|NFYA|EZH2|ZNF492|EED|MYBL1|TEAD2|MYBL2|SOX4|NKX2-5|LHX2|ARNTL2|GRHL3|NONO|SOX11|OTX1|SIX3|EN1|NKX1-2|ZIC1|DLX5|DLX6|TEAD4|RAX|DNMT3A|TCFL5|POU4F1|E2F8|E2F7|TBPL1|ETV4|NKRF|TLX1|TLX3|ELK1	http://amigo.geneontology.org/amigo/term/GO:0000978
regulation of transcription by RNA polymerase II	Gene Ontology	GO:0006357	37	751	2.24355e-33	2.94185e-31	FOXK2|FOXP4|HR|HMGB2|TTF2|DEK|NHLH1|FOXI3|MYBL2|TEAD4|SIM2|ARNTL2|RUVBL1|NFE4|GRHL3|ALX3|EN1|ZIC4|ZIC5|ZIC1|DLX5|MYRF|BRCA1|ZBED4|DLX6|ZNF367|MCM2|FOXL1|ZNF354A|NPM1|HTATIP2|ETV4|PCGF6|TLX1|TLX3|ELK1|TFDP1	http://amigo.geneontology.org/amigo/term/GO:0006357
DNA binding	Gene Ontology	GO:0003677	42	1209	3.62963e-32	4.23054e-30	TRIM16|HMGB2|TTF2|PHF19|TIGD1|NFYA|DEK|CBX2|NKX2-5|SIM2|ZNF354A|DMBX1|TCFL5|ZNF165|ZIC4|XRCC6|BRCA1|DNMT3A|ZBED4|ZNF7|KHDRBS1|PARP1|CENPA|HMGA1|MCM2|FOXL1|PRDM13|E2F7|POGK|E2F5|HDGF|E2F3|E2F2|E2F1|PCGF6|ZNF280B|ZNF280A|E2F8|MBD4|KIN|ZNF93|ILF2	http://amigo.geneontology.org/amigo/term/GO:0003677
sequence-specific double-stranded DNA binding	Gene Ontology	GO:1990837	32	553	7.50537e-31	7.87313e-29	DMRT1|DPF1|ZNF250|TTF2|NHLH1|E2F8|TEAD2|MYBL2|SOX4|NKX2-5|DMBX1|ALX3|OTX1|SIX3|EN1|ZIC4|ZIC5|ZIC1|DLX5|DLX6|HNRNPD|RAX|TCFL5|POU4F1|E2F2|E2F7|E2F3|ETV4|E2F1|TLX3|ELK1|TGIF2	http://amigo.geneontology.org/amigo/term/GO:1990837
DNA-binding transcription activator activity, RNA polymerase II-specific	Gene Ontology	GO:0001228	29	466	8.57083e-29	8.17346e-27	DMRT1|FOXK2|NFYA|NHLH1|MYBL1|TEAD2|MYBL2|SOX4|NKX2-5|LHX2|GRHL3|SOX11|OTX1|SIX3|ZIC1|DLX5|TEAD4|RAX|PARP1|NKRF|ETV4|TBPL1|E2F3|E2F2|POU4F1|TLX1|TLX3|ELK1|TFDP1	http://amigo.geneontology.org/amigo/term/GO:0001228
negative regulation of transcription by RNA polymerase II	Gene Ontology	GO:0000122	32	832	1.40301e-25	1.22647e-23	DMRT1|HDAC2|FOXK2|TTF2|EZH2|FOXM1|EED|CBX2|NKX2-5|SIM2|DMBX1|SOX11|EN1|HDGF|MTA2|DNMT3A|RBL1|TCFL5|KHDRBS1|PARP1|POU4F1|UHRF1|PRDM13|E2F7|E2F5|E2F3|E2F2|E2F1|ENO1|CHCHD3|E2F8|TGIF2	http://amigo.geneontology.org/amigo/term/GO:0000122
positive regulation of transcription, DNA-templated	Gene Ontology	GO:0045893	27	556	4.14819e-24	3.34727e-22	HDAC2|FOXK2|TRIM16|HMGB2|TTF2|NFYA|FOXM1|MYBL1|TEAD2|ARNTL2|SOX4|XRCC6|LHX2|SOX11|KLF1|ZIC1|DLX5|MYRF|NKX2-5|HNRNPD|BRCA1|BRCA2|HMGA1|NPM1|E2F1|ELK1|ILF2	http://amigo.geneontology.org/amigo/term/GO:0045893
regulation of transcription, DNA-templated	Gene Ontology	GO:0006355	29	773	7.00383e-23	5.24787e-21	FOXK2|ZNF250|ZNF695|PHF19|NFYA|EZH2|ZNF492|MYBL1|TEAD2|ARNTL2|SOX4|ZNF7|MYBL2|NONO|SOX11|NFE4|KLF1|HMGB2|HNRNPD|BRCA2|TCFL5|HMGA1|CDCA7L|POGK|E2F1|ZNF280B|ZNF280A|TCF19|TGIF2	http://amigo.geneontology.org/amigo/term/GO:0006355
sequence-specific DNA binding	Gene Ontology	GO:0043565	22	405	1.00554e-20	7.03207e-19	HDAC2|FOXK2|FOXP4|TTF2|FOXI3|NKX2-5|DMBX1|GRHL3|EN1|DLX5|DLX6|HNRNPD|POU4F1|FOXL1|MYRF|E2F7|E2F5|E2F3|E2F2|E2F1|E2F8|NKX1-2	http://amigo.geneontology.org/amigo/term/GO:0043565
negative regulation of transcription, DNA-templated	Gene Ontology	GO:0045892	24	536	1.09005e-20	7.14661e-19	HDAC2|FOXK2|HR|MTERF3|TTF2|DPF1|FOXM1|EED|XRCC6|DMBX1|NONO|ZNF706|SIX3|NKRF|HMGB2|NKX2-5|BRCA1|KHDRBS1|HMGA1|ENO1|E2F1|PCGF6|EZH2|ZNF93	http://amigo.geneontology.org/amigo/term/GO:0045892
protein binding	Gene Ontology	GO:0005515	86	11779	1.91938e-20	1.18437e-18	TRIM16|PDCD11|NKX2-5|LHX2|SIX3|RAX|BRCA1|BRCA2|BARD1|PRMT3|CENPA|NKRF|HTATIP2|PTMA|PCGF6|ZNF843|ZNF280A|ELK1|KIN|TCF19|FOXK2|FOXP4|HR|KHDRBS1|COPS5|DEK|EED|XRCC6|CHCHD3|SRSF1|NONO|OTX1|ZNF165|NFE4|ZIC1|PARP1|TBPL1|ETV4|TFDP1|HDAC2|FOXM1|NHLH1|CBX2|HMGB2|PTTG1|HNRNPD|ZBED4|RBL1|ZNF695|TET3|HMGA1|ENO1|CDCA7L|UHRF1|NELFCD|RAD51|MTERF3|TTF2|PHF19|NFYA|EZH2|CACYBP|TEAD2|MYBL2|SOX4|TEAD4|GRHL3|KLF1|MTA…	http://amigo.geneontology.org/amigo/term/GO:0005515
cis-regulatory region sequence-specific DNA binding	Gene Ontology	GO:0000987	12	55	2.11265e-18	1.23121e-16	E2F7|DMRT1|E2F3|E2F2|E2F1|HMGB2|HMGA1|NFE4|KLF1|E2F8|UHRF1|TFDP1	http://amigo.geneontology.org/amigo/term/GO:0000987
RNA polymerase II transcription regulator complex	Gene Ontology	GO:0090575	12	61	6.37823e-18	3.52145e-16	E2F7|E2F5|E2F3|E2F2|E2F1|NONO|HMGA1|POU4F1|NFYA|E2F8|TFDP1|NKX2-5	http://amigo.geneontology.org/amigo/term/GO:0090575
transcription factor binding	Gene Ontology	GO:0008134	18	325	3.03758e-17	1.59321e-15	E2F7|LHX2|DNMT3A|E2F3|E2F2|E2F1|HNRNPD|E2F5|HMGA1|PARP1|HDAC2|RBL1|HMGB2|PDCD11|E2F8|NPM1|TFDP1|NKX2-5	http://amigo.geneontology.org/amigo/term/GO:0008134
cell differentiation	Gene Ontology	GO:0030154	21	596	3.54003e-16	1.76833e-14	DLX6|SIM2|ZIC5|ETV4|TCFL5|ELK1|SOX11|ZIC1|TTF2|HTATIP2|POU4F1|NHLH1|NKX1-2|RBL1|FOXL1|MYBL1|DLX5|FOXI3|CBX2|SOX4|NKX2-5	http://amigo.geneontology.org/amigo/term/GO:0030154
transcription regulatory region sequence-specific DNA binding	Gene Ontology	GO:0000976	16	263	4.83798e-16	2.30684e-14	HMGB2|BRCA1|FOXK2|GLMP|NONO|MTERF3|ZNF367|SIX3|NFYA|MTA2|KLF1|SOX11|DLX5|XRCC6|SOX4|NKX2-5	http://amigo.geneontology.org/amigo/term/GO:0000976
transcription regulator complex	Gene Ontology	GO:0005667	15	226	1.24581e-15	5.68197e-14	SIM2|TBPL1|ARNTL2|RBL1|DMBX1|SOX11|XRCC6|PARP1|SIX3|TEAD4|MTA2|TEAD2|HMGA1|SOX4|NKX2-5	http://amigo.geneontology.org/amigo/term/GO:0005667
chromatin binding	Gene Ontology	GO:0003682	18	443	5.21054e-15	2.27744e-13	DMRT1|LHX2|DNMT3A|PRDM13|NONO|HNRNPD|EZH2|PHF19|CENPA|HMGA1|POU4F1|ELK1|RAD51|HMGB2|HDAC2|NPM1|CBX2|NKX2-5	http://amigo.geneontology.org/amigo/term/GO:0003682
RNA polymerase II transcription regulatory region sequence-specific DNA binding	Gene Ontology	GO:0000977	15	327	2.09954e-13	8.80967e-12	DMRT1|LHX2|E2F3|RBL1|ALX3|PARP1|ENO1|ZIC4|ZIC5|FOXM1|NHLH1|ZIC1|DMBX1|TFDP1|E2F2	http://amigo.geneontology.org/amigo/term/GO:0000977
metal ion binding	Gene Ontology	GO:0046872	30	2298	1.37354e-11	5.33647e-10	DMRT1|FOXP4|HR|ZNF250|ZNF695|PHF19|COPS5|ZNF492|ZNF7|LHX2|ZNF354A|ZNF706|ZNF165|ZIC4|ZIC5|KLF1|ZIC1|DNMT3A|ZBED4|BARD1|PRMT3|ZNF367|MCM2|PRDM13|PCGF6|ZNF843|ZNF280B|ZNF280A|KIN|TCF19	http://amigo.geneontology.org/amigo/term/GO:0046872
transcription coactivator activity	Gene Ontology	GO:0003713	12	248	3.30752e-11	1.23914e-09	BRCA1|RUVBL1|SOX11|COPS5|POU4F1|MTA2|HMGB2|SIX3|HMGA1|NPM1|HTATIP2|SOX4	http://amigo.geneontology.org/amigo/term/GO:0003713
negative regulation of G0 to G1 transition	Gene Ontology	GO:0070317	7	39	1.05386e-10	3.81208e-09	BRCA1|E2F1|PCGF6|EZH2|RAD51|EED|TFDP1	http://amigo.geneontology.org/amigo/term/GO:0070317
regulation of cell cycle	Gene Ontology	GO:0051726	9	121	2.91836e-10	1.02045e-08	E2F7|E2F5|E2F3|E2F2|E2F1|COPS5|FOXM1|E2F8|MYBL2	http://amigo.geneontology.org/amigo/term/GO:0051726
DNA repair	Gene Ontology	GO:0006281	10	224	3.23047e-09	1.09315e-07	RUVBL1|NONO|PARP1|MBD4|FOXM1|KIN|RAD51|PTTG1|NPM1|UHRF1	http://amigo.geneontology.org/amigo/term/GO:0006281
RNA binding	Gene Ontology	GO:0003723	20	1366	8.97059e-09	2.94067e-07	HMGB2|BRCA1|HDAC2|SRSF1|NELFCD|ENO1|NONO|HNRNPD|BARD1|KHDRBS1|PARP1|NKRF|DEK|KIN|ILF2|PDCD11|HDGF|NPM1|RAX|XRCC6	http://amigo.geneontology.org/amigo/term/GO:0003723
protein-containing complex	Gene Ontology	GO:0032991	14	623	1.13241e-08	3.59968e-07	BRCA1|HDAC2|NFE4|E2F1|HMGB2|KHDRBS1|PARP1|BRCA2|KIN|RAD51|XRCC6|NPM1|MTA2|NKX2-5	http://amigo.geneontology.org/amigo/term/GO:0032991
protein dimerization activity	Gene Ontology	GO:0046983	8	140	2.07391e-08	6.39862e-07	E2F5|E2F3|E2F2|E2F1|TCFL5|NHLH1|ZBED4|ARNTL2	http://amigo.geneontology.org/amigo/term/GO:0046983
negative regulation of gene expression, epigenetic	Gene Ontology	GO:0045814	5	30	7.61232e-08	2.28152e-06	EED|LHX2|DNMT3A|EZH2|PHF19	http://amigo.geneontology.org/amigo/term/GO:0045814
cytoplasm	Gene Ontology	GO:0005737	36	4624	1.01732e-07	2.96436e-06	DMRT1|HDAC2|TRIM16|HMGB2|KHDRBS1|COPS5|DPF1|FOXM1|ARNTL2|SOX4|NKX2-5|CHCHD3|SRSF1|ZNF706|ZIC1|DLX5|HDGF|RAX|BRCA1|DNMT3A|ZBED4|BARD1|PRMT3|TET3|E2F5|ENO1|MCM2|PTTG1|NPM1|HTATIP2|TBPL1|POU4F1|EZH2|KIN|RAD51|TFDP1	http://amigo.geneontology.org/amigo/term/GO:0005737
DNA recombination	Gene Ontology	GO:0006310	6	68	1.16232e-07	3.29534e-06	RUVBL1|NONO|HMGB2|KIN|RAD51|XRCC6	http://amigo.geneontology.org/amigo/term/GO:0006310
DNA-binding transcription repressor activity, RNA polymerase II-specific	Gene Ontology	GO:0001227	9	253	1.31857e-07	3.63994e-06	E2F7|CHCHD3|DMBX1|ENO1|TCFL5|E2F8|EN1|PCGF6|FOXK2	http://amigo.geneontology.org/amigo/term/GO:0001227
transcription corepressor activity	Gene Ontology	GO:0003714	8	194	2.29252e-07	6.16628e-06	E2F7|DNMT3A|HR|E2F8|POU4F1|EZH2|HDGF|MTA2	http://amigo.geneontology.org/amigo/term/GO:0003714
chromatin organization	Gene Ontology	GO:0006325	7	137	3.37444e-07	8.63362e-06	HMGN3|RBL1|HMGB2|PHF19|EZH2|DEK|CBX2	http://amigo.geneontology.org/amigo/term/GO:0006325
central nervous system development	Gene Ontology	GO:0007417	7	139	3.70536e-07	9.25457e-06	DMBX1|GRHL3|TLX3|ZIC4|ZIC5|NHLH1|ZIC1	http://amigo.geneontology.org/amigo/term/GO:0007417
ESC/E(Z) complex	Gene Ontology	GO:0035098	4	16	3.96078e-07	9.60032e-06	EED|HDAC2|EZH2|PHF19	http://amigo.geneontology.org/amigo/term/GO:0035098
nucleolus	Gene Ontology	GO:0005730	14	839	4.02683e-07	9.60032e-06	E2F5|ZNF354A|ETV4|HMGB2|PARP1|E2F8|NKRF|MCM2|ILF2|PDCD11|CDCA7L|ARNTL2|NPM1|XRCC6	http://amigo.geneontology.org/amigo/term/GO:0005730
protein-DNA complex	Gene Ontology	GO:0032993	5	44	4.32042e-07	1.00714e-05	NFYA|XRCC6|NPM1|PARP1|NKX2-5	http://amigo.geneontology.org/amigo/term/GO:0032993
DNA damage response, signal transduction by p53 class mediator resulting in cell cycle arrest	Gene Ontology	GO:0006977	5	56	1.3088e-06	2.92113e-05	E2F7|SOX4|E2F1|TFDP1|E2F8	http://amigo.geneontology.org/amigo/term/GO:0006977
single-stranded DNA binding	Gene Ontology	GO:0003697	6	107	1.43794e-06	3.1425e-05	BRCA2|HMGB2|POU4F1|MCM5|MCM2|RAD51	http://amigo.geneontology.org/amigo/term/GO:0003697
cardiac ventricle formation	Gene Ontology	GO:0003211	3	5	1.56862e-06	3.29096e-05	SOX11|SOX4|NKX2-5	http://amigo.geneontology.org/amigo/term/GO:0003211
negative regulation of fat cell proliferation	Gene Ontology	GO:0070345	3	5	1.56862e-06	3.29096e-05	E2F3|E2F1|TFDP1	http://amigo.geneontology.org/amigo/term/GO:0070345
nuclear chromosome, telomeric region	Gene Ontology	GO:0000784	6	110	1.67611e-06	3.44753e-05	BRCA2|PARP1|MCM5|MCM2|RAD51|XRCC6	http://amigo.geneontology.org/amigo/term/GO:0000784
transcription by RNA polymerase II	Gene Ontology	GO:0006366	7	187	2.48949e-06	5.02207e-05	TBPL1|NELFCD|TCFL5|PARP1|NFYA|DEK|TFDP1	http://amigo.geneontology.org/amigo/term/GO:0006366
chromatin	Gene Ontology	GO:0000785	6	124	3.25282e-06	6.43813e-05	HMGN3|RBL1|HR|COPS5|MCM2|RAD51	http://amigo.geneontology.org/amigo/term/GO:0000785
DNA-binding transcription activator activity	Gene Ontology	GO:0001216	3	7	3.34624e-06	6.50038e-05	E2F5|E2F3|E2F1	http://amigo.geneontology.org/amigo/term/GO:0001216
pattern specification process	Gene Ontology	GO:0007389	4	30	3.66716e-06	6.99428e-05	ALX3|GRHL3|RAX|ZIC1	http://amigo.geneontology.org/amigo/term/GO:0007389
anatomical structure morphogenesis	Gene Ontology	GO:0009653	6	131	4.40519e-06	8.25186e-05	SOX11|TTF2|EN1|FOXL1|FOXI3|SOX4	http://amigo.geneontology.org/amigo/term/GO:0009653
euchromatin	Gene Ontology	GO:0000791	3	8	4.59074e-06	8.38443e-05	DNMT3A|CBX2|UHRF1	http://amigo.geneontology.org/amigo/term/GO:0000791
spinal cord development	Gene Ontology	GO:0021510	4	32	4.63581e-06	8.38443e-05	SOX11|ZIC1|SOX4|EED	http://amigo.geneontology.org/amigo/term/GO:0021510
skeletal system development	Gene Ontology	GO:0001501	6	137	5.63897e-06	9.74308e-05	SOX11|EN1|DLX5|DLX6|SOX4|TEAD4	http://amigo.geneontology.org/amigo/term/GO:0001501
spermatogenesis	Gene Ontology	GO:0007283	9	404	5.66566e-06	9.74308e-05	DMRT1|BRCA2|RUVBL1|E2F1|TCFL5|KHDRBS1|DNMT3A|MYBL1|PTTG1	http://amigo.geneontology.org/amigo/term/GO:0007283
mRNA processing	Gene Ontology	GO:0006397	6	158	1.23442e-05	0.000208856	SRSF1|NONO|KHDRBS1|TTF2|KIN|PDCD11	http://amigo.geneontology.org/amigo/term/GO:0006397
histone binding	Gene Ontology	GO:0042393	6	163	1.46388e-05	0.000243748	DPF1|PTMA|DEK|MCM2|NPM1|UHRF1	http://amigo.geneontology.org/amigo/term/GO:0042393
eyelid development in camera-type eye	Gene Ontology	GO:0061029	3	13	1.54066e-05	0.000252523	SOX11|HDAC2|GRHL3	http://amigo.geneontology.org/amigo/term/GO:0061029
enzyme binding	Gene Ontology	GO:0019899	8	353	1.69314e-05	0.000273247	BRCA1|HDAC2|PARP1|COPS5|MCM2|RAD51|HMGA1|RAX	http://amigo.geneontology.org/amigo/term/GO:0019899
DNA damage response, signal transduction by p53 class mediator resulting in transcription of p21 class mediator	Gene Ontology	GO:0006978	3	14	1.8666e-05	0.000292248	BRCA1|BRCA2|FOXM1	http://amigo.geneontology.org/amigo/term/GO:0006978
lateral element	Gene Ontology	GO:0000800	3	14	1.8666e-05	0.000292248	BRCA1|BRCA2|RAD51	http://amigo.geneontology.org/amigo/term/GO:0000800
single-stranded DNA helicase activity	Gene Ontology	GO:0017116	3	15	2.23489e-05	0.000344765	MCM5|MCM2|RAD51	http://amigo.geneontology.org/amigo/term/GO:0017116
regulation of gene expression by genetic imprinting	Gene Ontology	GO:0006349	3	16	2.64798e-05	0.000396818	BRCA1|EED|DNMT3A	http://amigo.geneontology.org/amigo/term/GO:0006349
DNA unwinding involved in DNA replication	Gene Ontology	GO:0006268	3	16	2.64798e-05	0.000396818	MCM2|RAD51|HMGA1	http://amigo.geneontology.org/amigo/term/GO:0006268
nuclear matrix	Gene Ontology	GO:0016363	5	109	2.83653e-05	0.000419088	NONO|DNMT3A|RUVBL1|KIN|UHRF1	http://amigo.geneontology.org/amigo/term/GO:0016363
positive regulation of cell population proliferation	Gene Ontology	GO:0008284	9	501	3.00174e-05	0.000437337	HDAC2|E2F3|SOX11|EZH2|FOXM1|CDCA7L|NPM1|SOX4|NKX2-5	http://amigo.geneontology.org/amigo/term/GO:0008284
histone deacetylase binding	Gene Ontology	GO:0042826	5	114	3.48604e-05	0.000494169	HDAC2|HNRNPD|PARP1|MTA2|SIX3	http://amigo.geneontology.org/amigo/term/GO:0042826
inner ear morphogenesis	Gene Ontology	GO:0042472	4	57	3.87048e-05	0.000541351	DLX5|DLX6|OTX1|ZIC1	http://amigo.geneontology.org/amigo/term/GO:0042472
histone methyltransferase activity	Gene Ontology	GO:0042054	3	19	4.18008e-05	0.000576962	EED|EZH2|PRDM13	http://amigo.geneontology.org/amigo/term/GO:0042054
negative regulation of cell death	Gene Ontology	GO:0060548	4	59	4.39702e-05	0.000599023	CACYBP|SOX11|SOX4|TEAD2	http://amigo.geneontology.org/amigo/term/GO:0060548
identical protein binding	Gene Ontology	GO:0042802	15	1456	4.75066e-05	0.000630816	E2F7|DMRT1|BRCA2|DMBX1|NONO|KHDRBS1|PARP1|BRCA1|E2F8|DNMT3A|RAD51|EED|UHRF1|RAX|MSANTD3	http://amigo.geneontology.org/amigo/term/GO:0042802
DNA replication	Gene Ontology	GO:0006260	5	131	6.59057e-05	0.00085352	BRCA1|MCM5|BARD1|MCM2|KIN	http://amigo.geneontology.org/amigo/term/GO:0006260
regulation of signal transduction by p53 class mediator	Gene Ontology	GO:1901796	5	131	6.59057e-05	0.00085352	BRCA1|POU4F1|HDAC2|MTA2|BARD1	http://amigo.geneontology.org/amigo/term/GO:1901796
DNA methylation	Gene Ontology	GO:0006306	3	23	6.9942e-05	0.000894746	DNMT3A|EZH2|MTA2	http://amigo.geneontology.org/amigo/term/GO:0006306
intrinsic apoptotic signaling pathway by p53 class mediator	Gene Ontology	GO:0072332	3	24	7.85083e-05	0.00098042	POU4F1|E2F2|E2F1	http://amigo.geneontology.org/amigo/term/GO:0072332
viral process	Gene Ontology	GO:0016032	8	456	9.877e-05	0.00121894	RBL1|E2F1|CENPA|KIN|EED|NPM1|HTATIP2|RAX	http://amigo.geneontology.org/amigo/term/GO:0016032
CENP-A containing nucleosome assembly	Gene Ontology	GO:0034080	3	30	0.000144484	0.00170001	RUVBL1|NPM1|CENPA	http://amigo.geneontology.org/amigo/term/GO:0034080
cellular response to gamma radiation	Gene Ontology	GO:0071480	3	30	0.000144484	0.00170001	ELK1|RAD51|XRCC6	http://amigo.geneontology.org/amigo/term/GO:0071480
ribonucleoprotein complex	Gene Ontology	GO:1990904	5	156	0.000145854	0.00170001	BRCA1|RUVBL1|HNRNPD|NPM1|ILF2	http://amigo.geneontology.org/amigo/term/GO:1990904
double-strand break repair via homologous recombination	Gene Ontology	GO:0000724	4	82	0.000148447	0.00171122	BRCA1|BRCA2|PARP1|RAD51	http://amigo.geneontology.org/amigo/term/GO:0000724
chorionic trophoblast cell differentiation	Gene Ontology	GO:0060718	2	5	0.000194804	0.00212864	E2F7|E2F8	http://amigo.geneontology.org/amigo/term/GO:0060718
positive regulation of histone H3-K27 methylation	Gene Ontology	GO:0061087	2	5	0.000194804	0.00212864	EED|PHF19	http://amigo.geneontology.org/amigo/term/GO:0061087
histone methyltransferase activity (H3-K27 specific)	Gene Ontology	GO:0046976	2	5	0.000194804	0.00212864	EED|EZH2	http://amigo.geneontology.org/amigo/term/GO:0046976
soft palate development	Gene Ontology	GO:0060023	2	5	0.000194804	0.00212864	SOX11|TTF2	http://amigo.geneontology.org/amigo/term/GO:0060023
noradrenergic neuron differentiation	Gene Ontology	GO:0003357	2	5	0.000194804	0.00212864	SOX11|SOX4	http://amigo.geneontology.org/amigo/term/GO:0003357
ventricular septum morphogenesis	Gene Ontology	GO:0060412	3	34	0.000203926	0.00218284	SOX11|SOX4|NKX2-5	http://amigo.geneontology.org/amigo/term/GO:0060412
histone H4 acetylation	Gene Ontology	GO:0043967	3	37	0.000257566	0.00261459	BRCA2|RUVBL1|TRIM16	http://amigo.geneontology.org/amigo/term/GO:0043967
histone H3-K27 methylation	Gene Ontology	GO:0070734	2	6	0.000259216	0.00261459	EED|EZH2	http://amigo.geneontology.org/amigo/term/GO:0070734
DNA-binding transcription repressor activity	Gene Ontology	GO:0001217	2	6	0.000259216	0.00261459	E2F7|E2F8	http://amigo.geneontology.org/amigo/term/GO:0001217
hard palate development	Gene Ontology	GO:0060022	2	6	0.000259216	0.00261459	SOX11|TTF2	http://amigo.geneontology.org/amigo/term/GO:0060022
telencephalon regionalization	Gene Ontology	GO:0021978	2	6	0.000259216	0.00261459	LHX2|SIX3	http://amigo.geneontology.org/amigo/term/GO:0021978
double-stranded DNA binding	Gene Ontology	GO:0003690	4	97	0.000275475	0.00275213	HMGB2|KIN|RAD51|XRCC6	http://amigo.geneontology.org/amigo/term/GO:0003690
nucleosomal DNA binding	Gene Ontology	GO:0031492	3	39	0.00029794	0.00294848	HDAC2|HMGN3|MTA2	http://amigo.geneontology.org/amigo/term/GO:0031492
G1/S transition of mitotic cell cycle	Gene Ontology	GO:0000082	4	100	0.000308045	0.00302	KHDRBS1|MCM5|E2F3|MCM2	http://amigo.geneontology.org/amigo/term/GO:0000082
chromatin remodeling	Gene Ontology	GO:0006338	4	102	0.000331236	0.00314328	RUVBL1|HDAC2|NPM1|HMGB2	http://amigo.geneontology.org/amigo/term/GO:0006338
neural tube formation	Gene Ontology	GO:0001841	2	7	0.000332606	0.00314328	SOX11|SOX4	http://amigo.geneontology.org/amigo/term/GO:0001841
pronucleus	Gene Ontology	GO:0045120	2	7	0.000332606	0.00314328	EED|EZH2	http://amigo.geneontology.org/amigo/term/GO:0045120
negative regulation of cytokinesis	Gene Ontology	GO:0032466	2	7	0.000332606	0.00314328	E2F7|E2F8	http://amigo.geneontology.org/amigo/term/GO:0032466
negative regulation of G1/S transition of mitotic cell cycle	Gene Ontology	GO:2000134	3	41	0.000342185	0.00317657	E2F7|EZH2|RBL1	http://amigo.geneontology.org/amigo/term/GO:2000134
glial cell proliferation	Gene Ontology	GO:0014009	2	8	0.000414922	0.00360771	SOX11|SOX4	http://amigo.geneontology.org/amigo/term/GO:0014009
neuroepithelial cell differentiation	Gene Ontology	GO:0060563	2	8	0.000414922	0.00360771	SOX11|SOX4	http://amigo.geneontology.org/amigo/term/GO:0060563
pre-replicative complex assembly involved in nuclear cell cycle DNA replication	Gene Ontology	GO:0006267	2	8	0.000414922	0.00360771	MCM5|MCM2	http://amigo.geneontology.org/amigo/term/GO:0006267
establishment of integrated proviral latency	Gene Ontology	GO:0075713	2	8	0.000414922	0.00360771	XRCC6|HMGA1	http://amigo.geneontology.org/amigo/term/GO:0075713
anatomical structure formation involved in morphogenesis	Gene Ontology	GO:0048646	2	8	0.000414922	0.00360771	DLX5|DLX6	http://amigo.geneontology.org/amigo/term/GO:0048646
minor groove of adenine-thymine-rich DNA binding	Gene Ontology	GO:0003680	2	8	0.000414922	0.00360771	HNRNPD|HMGA1	http://amigo.geneontology.org/amigo/term/GO:0003680
BRCA1-A complex	Gene Ontology	GO:0070531	2	8	0.000414922	0.00360771	BRCA1|BARD1	http://amigo.geneontology.org/amigo/term/GO:0070531
histone deacetylase complex	Gene Ontology	GO:0000118	3	44	0.000416143	0.00360771	HR|HDAC2|MTA2	http://amigo.geneontology.org/amigo/term/GO:0000118
response to ionizing radiation	Gene Ontology	GO:0010212	3	45	0.000442893	0.00380815	BRCA1|DNMT3A|RAD51	http://amigo.geneontology.org/amigo/term/GO:0010212
telomere maintenance via recombination	Gene Ontology	GO:0000722	2	9	0.000506106	0.0042815	BRCA2|RAD51	http://amigo.geneontology.org/amigo/term/GO:0000722
protein K6-linked ubiquitination	Gene Ontology	GO:0085020	2	9	0.000506106	0.0042815	BRCA1|BARD1	http://amigo.geneontology.org/amigo/term/GO:0085020
spermatid nucleus differentiation	Gene Ontology	GO:0007289	2	10	0.000606106	0.00508644	HMGB2|TBPL1	http://amigo.geneontology.org/amigo/term/GO:0007289
anoikis	Gene Ontology	GO:0043276	2	11	0.000714867	0.00590469	E2F1|TFDP1	http://amigo.geneontology.org/amigo/term/GO:0043276
limb bud formation	Gene Ontology	GO:0060174	2	11	0.000714867	0.00590469	SOX11|SOX4	http://amigo.geneontology.org/amigo/term/GO:0060174
cytosol	Gene Ontology	GO:0005829	29	5095	0.000728401	0.00596948	KHDRBS1|HMGN3|TRIM16|TTF2|COPS5|PDCD11|CACYBP|TEAD2|XRCC6|RUVBL1|PTTG1|MYRF|HNRNPD|RAX|BRCA2|GLMP|PRMT3|CENPA|HMGA1|ENO1|MCM5|ZNF354A|CDCA7L|NPM1|HTATIP2|PTMA|EED|E2F8|TFDP1	http://amigo.geneontology.org/amigo/term/GO:0005829
damaged DNA binding	Gene Ontology	GO:0003684	3	55	0.000772647	0.00623467	BRCA1|HMGB2|XRCC6	http://amigo.geneontology.org/amigo/term/GO:0003684
double-strand break repair via nonhomologous end joining	Gene Ontology	GO:0006303	3	55	0.000772647	0.00623467	BRCA1|BARD1|XRCC6	http://amigo.geneontology.org/amigo/term/GO:0006303
RNA polymerase II transcription factor binding	Gene Ontology	GO:0001085	3	56	0.000812222	0.00650398	ELK1|PRDM13|MTA2	http://amigo.geneontology.org/amigo/term/GO:0001085
double-strand break repair via break-induced replication	Gene Ontology	GO:0000727	2	12	0.000832335	0.00651581	MCM5|MCM2	http://amigo.geneontology.org/amigo/term/GO:0000727
transcription corepressor binding	Gene Ontology	GO:0001222	2	12	0.000832335	0.00651581	HDGF|SIX3	http://amigo.geneontology.org/amigo/term/GO:0001222
MCM complex	Gene Ontology	GO:0042555	2	12	0.000832335	0.00651581	MCM5|MCM2	http://amigo.geneontology.org/amigo/term/GO:0042555
brain development	Gene Ontology	GO:0007420	5	231	0.000839038	0.00651964	DMBX1|BRCA2|XRCC6|ZIC1|SIX3	http://amigo.geneontology.org/amigo/term/GO:0007420
negative regulation of apoptotic process	Gene Ontology	GO:0043066	7	487	0.000867763	0.00669326	HDAC2|PTMA|BARD1|COPS5|NPM1|HTATIP2|NKX2-5	http://amigo.geneontology.org/amigo/term/GO:0043066
promoter-specific chromatin binding	Gene Ontology	GO:1990841	3	58	0.000895185	0.00685437	HDAC2|EZH2|RBL1	http://amigo.geneontology.org/amigo/term/GO:1990841
negative regulation of transcription elongation from RNA polymerase II promoter	Gene Ontology	GO:0034244	2	13	0.000958456	0.00713064	EZH2|NELFCD	http://amigo.geneontology.org/amigo/term/GO:0034244
negative regulation of transcription regulatory region DNA binding	Gene Ontology	GO:2000678	2	13	0.000958456	0.00713064	SOX11|LHX2	http://amigo.geneontology.org/amigo/term/GO:2000678
regulation of DNA methylation	Gene Ontology	GO:0044030	2	13	0.000958456	0.00713064	BRCA1|PARP1	http://amigo.geneontology.org/amigo/term/GO:0044030
hepatocyte differentiation	Gene Ontology	GO:0070365	2	13	0.000958456	0.00713064	E2F7|E2F8	http://amigo.geneontology.org/amigo/term/GO:0070365
neuron differentiation	Gene Ontology	GO:0030182	4	139	0.00102062	0.00753962	EN1|LHX2|DNMT3A|SOX11	http://amigo.geneontology.org/amigo/term/GO:0030182
methylated histone binding	Gene Ontology	GO:0035064	3	61	0.0010294	0.0075513	CBX2|UHRF1|PHF19	http://amigo.geneontology.org/amigo/term/GO:0035064
vasculogenesis	Gene Ontology	GO:0001570	3	62	0.0010768	0.00780097	TEAD2|FOXM1|NKX2-5	http://amigo.geneontology.org/amigo/term/GO:0001570
zinc ion binding	Gene Ontology	GO:0008270	9	820	0.00108295	0.00780097	BRCA1|DPF1|TRIM16|TET3|TTF2|PARP1|ZNF93|UHRF1|MTA2	http://amigo.geneontology.org/amigo/term/GO:0008270
trophoblast giant cell differentiation	Gene Ontology	GO:0060707	2	14	0.00109318	0.00780097	E2F7|E2F8	http://amigo.geneontology.org/amigo/term/GO:0060707
response to growth hormone	Gene Ontology	GO:0060416	2	14	0.00109318	0.00780097	CACYBP|TRIM16	http://amigo.geneontology.org/amigo/term/GO:0060416
cellular response to DNA damage stimulus	Gene Ontology	GO:0006974	5	248	0.00114329	0.00810343	BRCA1|BARD1|KIN|RAD51|PARP1	http://amigo.geneontology.org/amigo/term/GO:0006974
double-strand break repair	Gene Ontology	GO:0006302	3	64	0.00117569	0.00827719	BRCA1|BRCA2|PARP1	http://amigo.geneontology.org/amigo/term/GO:0006302
regulation of circadian rhythm	Gene Ontology	GO:0042752	3	65	0.00122721	0.0083143	NONO|EZH2|HNRNPD	http://amigo.geneontology.org/amigo/term/GO:0042752
PRC1 complex	Gene Ontology	GO:0035102	2	15	0.00123645	0.0083143	CBX2|PCGF6	http://amigo.geneontology.org/amigo/term/GO:0035102
animal organ development	Gene Ontology	GO:0048513	2	15	0.00123645	0.0083143	TLX1|TLX3	http://amigo.geneontology.org/amigo/term/GO:0048513
NuRD complex	Gene Ontology	GO:0016581	2	15	0.00123645	0.0083143	HDAC2|MTA2	http://amigo.geneontology.org/amigo/term/GO:0016581
positive regulation of transcription regulatory region DNA binding	Gene Ontology	GO:2000679	2	15	0.00123645	0.0083143	POU4F1|PARP1	http://amigo.geneontology.org/amigo/term/GO:2000679
sympathetic nervous system development	Gene Ontology	GO:0048485	2	15	0.00123645	0.0083143	SOX11|SOX4	http://amigo.geneontology.org/amigo/term/GO:0048485
DNA double-strand break processing	Gene Ontology	GO:0000729	2	15	0.00123645	0.0083143	BRCA1|BARD1	http://amigo.geneontology.org/amigo/term/GO:0000729
chromatin DNA binding	Gene Ontology	GO:0031490	3	66	0.00128014	0.00849913	HR|EZH2|GRHL3	http://amigo.geneontology.org/amigo/term/GO:0031490
neuron fate specification	Gene Ontology	GO:0048665	2	16	0.00138821	0.00915868	POU4F1|TLX3	http://amigo.geneontology.org/amigo/term/GO:0048665
protein deubiquitination	Gene Ontology	GO:0016579	5	262	0.00144969	0.00944548	BRCA1|BARD1|RUVBL1|FOXK2|COPS5	http://amigo.geneontology.org/amigo/term/GO:0016579
embryo development	Gene Ontology	GO:0009790	2	17	0.00154841	0.00984414	DLX5|DLX6	http://amigo.geneontology.org/amigo/term/GO:0009790
3'-5' DNA helicase activity	Gene Ontology	GO:0043138	2	17	0.00154841	0.00984414	MCM5|MCM2	http://amigo.geneontology.org/amigo/term/GO:0043138
DNA binding, bending	Gene Ontology	GO:0008301	2	17	0.00154841	0.00984414	HMGB2|FOXL1	http://amigo.geneontology.org/amigo/term/GO:0008301
positive regulation of keratinocyte differentiation	Gene Ontology	GO:0045618	2	17	0.00154841	0.00984414	ETV4|TRIM16	http://amigo.geneontology.org/amigo/term/GO:0045618
nuclear speck	Gene Ontology	GO:0016607	6	400	0.00164672	0.0103438	E2F7|SRSF1|BARD1|NONO|MBD4|MCM2	http://amigo.geneontology.org/amigo/term/GO:0016607
transcription initiation from RNA polymerase II promoter	Gene Ontology	GO:0006367	4	160	0.00168973	0.0104346	TEAD2|E2F3|E2F2|TEAD4	http://amigo.geneontology.org/amigo/term/GO:0006367
positive regulation of translation	Gene Ontology	GO:0045727	3	73	0.00169102	0.0104346	HNRNPD|NPM1|SOX4	http://amigo.geneontology.org/amigo/term/GO:0045727
DNA duplex unwinding	Gene Ontology	GO:0032508	3	73	0.00169102	0.0104346	MCM5|RUVBL1|XRCC6	http://amigo.geneontology.org/amigo/term/GO:0032508
histone methylation	Gene Ontology	GO:0016571	2	18	0.001717	0.010533	EZH2|PRDM13	http://amigo.geneontology.org/amigo/term/GO:0016571
neural tube closure	Gene Ontology	GO:0001843	3	78	0.00202958	0.0122358	TEAD2|LHX2|GRHL3	http://amigo.geneontology.org/amigo/term/GO:0001843
regulation of cell population proliferation	Gene Ontology	GO:0042127	4	169	0.00205251	0.0123034	BRCA1|TCFL5|FOXM1|SIX3	http://amigo.geneontology.org/amigo/term/GO:0042127
response to X-ray	Gene Ontology	GO:0010165	2	20	0.00207914	0.0123922	BRCA2|RAD51	http://amigo.geneontology.org/amigo/term/GO:0010165
cardiac muscle cell differentiation	Gene Ontology	GO:0055007	2	21	0.00227259	0.0133181	CACYBP|NKX2-5	http://amigo.geneontology.org/amigo/term/GO:0055007
thyroid gland development	Gene Ontology	GO:0030878	2	21	0.00227259	0.0133181	TTF2|NKX2-5	http://amigo.geneontology.org/amigo/term/GO:0030878
protein autoprocessing	Gene Ontology	GO:0016540	2	21	0.00227259	0.0133181	MYRF|PARP1	http://amigo.geneontology.org/amigo/term/GO:0016540
positive regulation of neuron differentiation	Gene Ontology	GO:0045666	3	82	0.00232869	0.0135711	SOX11|TGIF2|NKX2-5	http://amigo.geneontology.org/amigo/term/GO:0045666
nucleosome assembly	Gene Ontology	GO:0006334	3	83	0.0024075	0.0139528	HMGB2|NPM1|MCM2	http://amigo.geneontology.org/amigo/term/GO:0006334
nucleotide-excision repair, DNA damage recognition	Gene Ontology	GO:0000715	2	22	0.00247422	0.0141828	PARP1|COPS5	http://amigo.geneontology.org/amigo/term/GO:0000715
nuclear heterochromatin	Gene Ontology	GO:0005720	2	22	0.00247422	0.0141828	DNMT3A|UHRF1	http://amigo.geneontology.org/amigo/term/GO:0005720
DNA replication origin binding	Gene Ontology	GO:0003688	2	23	0.00268397	0.0153016	MCM5|MCM2	http://amigo.geneontology.org/amigo/term/GO:0003688
male meiosis I	Gene Ontology	GO:0007141	2	24	0.00290181	0.0161915	MYBL1|BRCA2	http://amigo.geneontology.org/amigo/term/GO:0007141
methyl-CpG binding	Gene Ontology	GO:0008327	2	24	0.00290181	0.0161915	TET3|UHRF1	http://amigo.geneontology.org/amigo/term/GO:0008327
histone deacetylase activity	Gene Ontology	GO:0004407	2	24	0.00290181	0.0161915	HDAC2|MTA2	http://amigo.geneontology.org/amigo/term/GO:0004407
heart development	Gene Ontology	GO:0007507	4	189	0.00304468	0.0168988	CACYBP|POU4F1|SOX4|FOXL1	http://amigo.geneontology.org/amigo/term/GO:0007507
positive regulation of cell cycle arrest	Gene Ontology	GO:0071158	2	25	0.00312767	0.0171776	BRCA1|POU4F1	http://amigo.geneontology.org/amigo/term/GO:0071158
cell aging	Gene Ontology	GO:0007569	2	25	0.00312767	0.0171776	BRCA2|NPM1	http://amigo.geneontology.org/amigo/term/GO:0007569
telomeric DNA binding	Gene Ontology	GO:0042162	2	26	0.00336152	0.0181764	HNRNPD|XRCC6	http://amigo.geneontology.org/amigo/term/GO:0042162
positive regulation of protein insertion into mitochondrial membrane involved in apoptotic signaling pathway	Gene Ontology	GO:1900740	2	26	0.00336152	0.0181764	E2F1|TFDP1	http://amigo.geneontology.org/amigo/term/GO:1900740
response to gamma radiation	Gene Ontology	GO:0010332	2	27	0.00360329	0.0187121	BRCA2|PARP1	http://amigo.geneontology.org/amigo/term/GO:0010332
canonical glycolysis	Gene Ontology	GO:0061621	2	27	0.00360329	0.0187121	ENO1|FOXK2	http://amigo.geneontology.org/amigo/term/GO:0061621
oligodendrocyte development	Gene Ontology	GO:0014003	2	27	0.00360329	0.0187121	SOX11|MYRF	http://amigo.geneontology.org/amigo/term/GO:0014003
PcG protein complex	Gene Ontology	GO:0031519	2	27	0.00360329	0.0187121	CBX2|PCGF6	http://amigo.geneontology.org/amigo/term/GO:0031519
mRNA stabilization	Gene Ontology	GO:0048255	2	27	0.00360329	0.0187121	HNRNPD|E2F1	http://amigo.geneontology.org/amigo/term/GO:0048255
condensed chromosome	Gene Ontology	GO:0000793	2	27	0.00360329	0.0187121	HMGB2|RAD51	http://amigo.geneontology.org/amigo/term/GO:0000793
heterochromatin	Gene Ontology	GO:0000792	2	27	0.00360329	0.0187121	CBX2|UHRF1	http://amigo.geneontology.org/amigo/term/GO:0000792
hippo signaling	Gene Ontology	GO:0035329	2	27	0.00360329	0.0187121	TEAD2|TEAD4	http://amigo.geneontology.org/amigo/term/GO:0035329
cellular response to leukemia inhibitory factor	Gene Ontology	GO:1990830	3	97	0.0036873	0.0189607	CACYBP|EED|MYBL2	http://amigo.geneontology.org/amigo/term/GO:1990830
activation of innate immune response	Gene Ontology	GO:0002218	2	28	0.00385293	0.0195252	NONO|XRCC6	http://amigo.geneontology.org/amigo/term/GO:0002218
oligodendrocyte differentiation	Gene Ontology	GO:0048709	2	29	0.0041104	0.0204351	EED|MYRF	http://amigo.geneontology.org/amigo/term/GO:0048709
regulation of transcription involved in G1/S transition of mitotic cell cycle	Gene Ontology	GO:0000083	2	29	0.0041104	0.0204351	E2F1|TFDP1	http://amigo.geneontology.org/amigo/term/GO:0000083
midbrain development	Gene Ontology	GO:0030901	2	29	0.0041104	0.0204351	EN1|OTX1	http://amigo.geneontology.org/amigo/term/GO:0030901
mesoderm development	Gene Ontology	GO:0007498	2	30	0.00437566	0.0214489	POU4F1|LHX2	http://amigo.geneontology.org/amigo/term/GO:0007498
DNA replication initiation	Gene Ontology	GO:0006270	2	30	0.00437566	0.0214489	MCM5|MCM2	http://amigo.geneontology.org/amigo/term/GO:0006270
negative regulation of DNA binding	Gene Ontology	GO:0043392	2	30	0.00437566	0.0214489	HDAC2|E2F1	http://amigo.geneontology.org/amigo/term/GO:0043392
response to virus	Gene Ontology	GO:0009615	3	104	0.00445631	0.0217426	ENO1|RAX|HMGA1	http://amigo.geneontology.org/amigo/term/GO:0009615
response to estradiol	Gene Ontology	GO:0032355	3	105	0.00457347	0.0221086	MBD4|DNMT3A|EZH2	http://amigo.geneontology.org/amigo/term/GO:0032355
NF-kappaB binding	Gene Ontology	GO:0051059	2	31	0.00464863	0.0222029	HDAC2|NPM1	http://amigo.geneontology.org/amigo/term/GO:0051059
embryonic organ development	Gene Ontology	GO:0048568	2	31	0.00464863	0.0222029	TEAD2|TEAD4	http://amigo.geneontology.org/amigo/term/GO:0048568
protein homodimerization activity	Gene Ontology	GO:0042803	7	660	0.00465648	0.0222029	BARD1|ENO1|NFE4|CACYBP|NPM1|RAX|NKX2-5	http://amigo.geneontology.org/amigo/term/GO:0042803
sprouting angiogenesis	Gene Ontology	GO:0002040	2	32	0.00492929	0.0233974	E2F7|E2F8	http://amigo.geneontology.org/amigo/term/GO:0002040
regulation of neurogenesis	Gene Ontology	GO:0050767	2	33	0.00521758	0.0244341	POU4F1|HMGB2	http://amigo.geneontology.org/amigo/term/GO:0050767
embryonic forelimb morphogenesis	Gene Ontology	GO:0035115	2	33	0.00521758	0.0244341	ALX3|EN1	http://amigo.geneontology.org/amigo/term/GO:0035115
ATP-dependent chromatin remodeling	Gene Ontology	GO:0043044	2	34	0.00551345	0.0254784	HDAC2|MTA2	http://amigo.geneontology.org/amigo/term/GO:0043044
GTPase binding	Gene Ontology	GO:0051020	2	34	0.00551345	0.0254784	POU4F1|ENO1	http://amigo.geneontology.org/amigo/term/GO:0051020
response to cocaine	Gene Ontology	GO:0042220	2	34	0.00551345	0.0254784	HDAC2|DNMT3A	http://amigo.geneontology.org/amigo/term/GO:0042220
RNA polymerase II repressing transcription factor binding	Gene Ontology	GO:0001103	2	35	0.00581685	0.0263012	HDAC2|MTA2	http://amigo.geneontology.org/amigo/term/GO:0001103
dorsal/ventral pattern formation	Gene Ontology	GO:0009953	2	35	0.00581685	0.0263012	EN1|LHX2	http://amigo.geneontology.org/amigo/term/GO:0009953
activating transcription factor binding	Gene Ontology	GO:0033613	2	35	0.00581685	0.0263012	NPM1|PTMA	http://amigo.geneontology.org/amigo/term/GO:0033613
DNA-dependent ATPase activity	Gene Ontology	GO:0008094	2	35	0.00581685	0.0263012	TTF2|RAD51	http://amigo.geneontology.org/amigo/term/GO:0008094
DNA damage response, detection of DNA damage	Gene Ontology	GO:0042769	2	36	0.00612773	0.0274701	PARP1|SOX4	http://amigo.geneontology.org/amigo/term/GO:0042769
placenta development	Gene Ontology	GO:0001890	2	37	0.00644606	0.0287741	E2F7|E2F8	http://amigo.geneontology.org/amigo/term/GO:0001890
negative regulation of extrinsic apoptotic signaling pathway via death domain receptors	Gene Ontology	GO:1902042	2	38	0.00677177	0.029847	BRCA1|HMGB2	http://amigo.geneontology.org/amigo/term/GO:1902042
positive regulation of neuron death	Gene Ontology	GO:1901216	2	38	0.00677177	0.029847	ELK1|PARP1	http://amigo.geneontology.org/amigo/term/GO:1901216
cellular response to estradiol stimulus	Gene Ontology	GO:0071392	2	38	0.00677177	0.029847	POU4F1|HNRNPD	http://amigo.geneontology.org/amigo/term/GO:0071392
protein domain specific binding	Gene Ontology	GO:0019904	4	239	0.00685148	0.030072	CACYBP|HMGB2|KHDRBS1|TFDP1	http://amigo.geneontology.org/amigo/term/GO:0019904
histone deacetylation	Gene Ontology	GO:0016575	2	39	0.00710482	0.0309251	HDAC2|MTA2	http://amigo.geneontology.org/amigo/term/GO:0016575
embryonic limb morphogenesis	Gene Ontology	GO:0030326	2	39	0.00710482	0.0309251	DLX5|DLX6	http://amigo.geneontology.org/amigo/term/GO:0030326
centrosome cycle	Gene Ontology	GO:0007098	2	40	0.00744516	0.0321745	BRCA1|NPM1	http://amigo.geneontology.org/amigo/term/GO:0007098
cell cycle	Gene Ontology	GO:0007049	4	245	0.00745319	0.0321745	RUVBL1|E2F2|UHRF1|RBL1	http://amigo.geneontology.org/amigo/term/GO:0007049
histone H3 acetylation	Gene Ontology	GO:0043966	2	41	0.00779275	0.0335024	BRCA2|TRIM16	http://amigo.geneontology.org/amigo/term/GO:0043966
negative regulation of cell population proliferation	Gene Ontology	GO:0008285	5	394	0.00795485	0.0337993	E2F7|NPM1|RAX|SOX4|HMGA1	http://amigo.geneontology.org/amigo/term/GO:0008285
fibrillar center	Gene Ontology	GO:0001650	3	129	0.00795847	0.0337993	NONO|E2F5|CDCA7L	http://amigo.geneontology.org/amigo/term/GO:0001650
protein-containing complex assembly	Gene Ontology	GO:0065003	3	129	0.00795847	0.0337993	TEAD2|NFE4|HMGA1	http://amigo.geneontology.org/amigo/term/GO:0065003
histone acetylation	Gene Ontology	GO:0016573	2	42	0.00814754	0.0343244	DPF1|RUVBL1	http://amigo.geneontology.org/amigo/term/GO:0016573
positive regulation of epithelial to mesenchymal transition	Gene Ontology	GO:0010718	2	42	0.00814754	0.0343244	HDAC2|EZH2	http://amigo.geneontology.org/amigo/term/GO:0010718
intrinsic apoptotic signaling pathway in response to DNA damage	Gene Ontology	GO:0008630	2	43	0.00850948	0.0355635	BRCA1|E2F1	http://amigo.geneontology.org/amigo/term/GO:0008630
histone acetyltransferase activity	Gene Ontology	GO:0004402	2	43	0.00850948	0.0355635	DPF1|BRCA2	http://amigo.geneontology.org/amigo/term/GO:0004402
mitotic cell cycle	Gene Ontology	GO:0000278	3	134	0.00880712	0.0366614	MYBL1|MYBL2|DNMT3A	http://amigo.geneontology.org/amigo/term/GO:0000278
telomere maintenance	Gene Ontology	GO:0000723	2	44	0.00887853	0.0368126	PARP1|XRCC6	http://amigo.geneontology.org/amigo/term/GO:0000723
cerebellum development	Gene Ontology	GO:0021549	2	46	0.00963775	0.0398032	EN1|HNRNPD	http://amigo.geneontology.org/amigo/term/GO:0021549
adult locomotory behavior	Gene Ontology	GO:0008344	2	48	0.0104248	0.0427174	EN1|DMBX1	http://amigo.geneontology.org/amigo/term/GO:0008344
positive regulation of canonical Wnt signaling pathway	Gene Ontology	GO:0090263	3	145	0.0108548	0.0443063	DLX5|RUVBL1|SOX4	http://amigo.geneontology.org/amigo/term/GO:0090263
E-box binding	Gene Ontology	GO:0070888	2	50	0.0112394	0.0456984	NONO|ARNTL2	http://amigo.geneontology.org/amigo/term/GO:0070888
cellular response to amino acid stimulus	Gene Ontology	GO:0071230	2	51	0.0116569	0.0466923	DNMT3A|HNRNPD	http://amigo.geneontology.org/amigo/term/GO:0071230
cellular response to UV	Gene Ontology	GO:0034644	2	51	0.0116569	0.0466923	NPM1|PARP1	http://amigo.geneontology.org/amigo/term/GO:0034644
response to drug	Gene Ontology	GO:0042493	4	280	0.0116614	0.0466923	HDAC2|HMGB2|DNMT3A|RAD51	http://amigo.geneontology.org/amigo/term/GO:0042493
membrane	Gene Ontology	GO:0016020	13	2075	0.0120735	0.0480044	RUVBL1|NELFCD|NONO|KHDRBS1|PARP1|ENO1|MCM5|RAX|ILF2|NPM1|HTATIP2|MTA2|XRCC6	http://amigo.geneontology.org/amigo/term/GO:0016020
chromosome, centromeric region	Gene Ontology	GO:0000775	2	52	0.0120812	0.0480044	DNMT3A|CENPA	http://amigo.geneontology.org/amigo/term/GO:0000775
negative regulation of protein ubiquitination	Gene Ontology	GO:0031397	2	53	0.0125121	0.0495291	PRMT3|SOX4	http://amigo.geneontology.org/amigo/term/GO:0031397
hemopoiesis	Gene Ontology	GO:0030097	2	54	0.0129497	0.0506875	BRCA2|NKX2-5	http://amigo.geneontology.org/amigo/term/GO:0030097
retina development in camera-type eye	Gene Ontology	GO:0060041	2	56	0.0138447	0.0539891	LHX2|TGIF2	http://amigo.geneontology.org/amigo/term/GO:0060041
DNA helicase activity	Gene Ontology	GO:0003678	2	58	0.0147657	0.0571558	RUVBL1|XRCC6	http://amigo.geneontology.org/amigo/term/GO:0003678
RNA processing	Gene Ontology	GO:0006396	2	58	0.0147657	0.0571558	HNRNPD|MCM2	http://amigo.geneontology.org/amigo/term/GO:0006396
multicellular organism development	Gene Ontology	GO:0007275	5	462	0.0148983	0.0574571	POGK|ZNF7|TCFL5|NKX1-2|FOXL1	http://amigo.geneontology.org/amigo/term/GO:0007275
positive regulation of epithelial cell proliferation	Gene Ontology	GO:0050679	2	59	0.0152359	0.058118	DLX5|DLX6	http://amigo.geneontology.org/amigo/term/GO:0050679
negative regulation of neuron differentiation	Gene Ontology	GO:0045665	2	59	0.0152359	0.058118	SIX3|TLX3	http://amigo.geneontology.org/amigo/term/GO:0045665
tubulin binding	Gene Ontology	GO:0015631	2	59	0.0152359	0.058118	CACYBP|BRCA1	http://amigo.geneontology.org/amigo/term/GO:0015631
nervous system development	Gene Ontology	GO:0007399	4	305	0.0154479	0.0587132	SIM2|DLX6|DPF1|DLX5	http://amigo.geneontology.org/amigo/term/GO:0007399
nuclear body	Gene Ontology	GO:0016604	4	307	0.0157804	0.0597606	HR|SIM2|PARP1|BRCA1	http://amigo.geneontology.org/amigo/term/GO:0016604
site of double-strand break	Gene Ontology	GO:0035861	2	61	0.0161954	0.0611114	PARP1|RAD51	http://amigo.geneontology.org/amigo/term/GO:0035861
mitochondrion	Gene Ontology	GO:0005739	9	1258	0.0164731	0.0619366	CHCHD3|FOXK2|E2F1|MTERF3|PARP1|ELK1|TFDP1|RAD51|SOX4	http://amigo.geneontology.org/amigo/term/GO:0005739
negative regulation of hypoxia-induced intrinsic apoptotic signaling pathway	Gene Ontology	GO:1903298	1	5	0.0183028	0.0635749	ENO1	http://amigo.geneontology.org/amigo/term/GO:1903298
DNA topoisomerase binding	Gene Ontology	GO:0044547	1	5	0.0183028	0.0635749	SRSF1	http://amigo.geneontology.org/amigo/term/GO:0044547
mitochondrial DNA metabolic process	Gene Ontology	GO:0032042	1	5	0.0183028	0.0635749	PARP1	http://amigo.geneontology.org/amigo/term/GO:0032042
atrial septum primum morphogenesis	Gene Ontology	GO:0003289	1	5	0.0183028	0.0635749	SOX4	http://amigo.geneontology.org/amigo/term/GO:0003289
R2TP complex	Gene Ontology	GO:0097255	1	5	0.0183028	0.0635749	RUVBL1	http://amigo.geneontology.org/amigo/term/GO:0097255
positive regulation of retinoic acid receptor signaling pathway	Gene Ontology	GO:0048386	1	5	0.0183028	0.0635749	TRIM16	http://amigo.geneontology.org/amigo/term/GO:0048386
olfactory bulb interneuron differentiation	Gene Ontology	GO:0021889	1	5	0.0183028	0.0635749	DLX5	http://amigo.geneontology.org/amigo/term/GO:0021889
epithelial cell maturation	Gene Ontology	GO:0002070	1	5	0.0183028	0.0635749	SIX3	http://amigo.geneontology.org/amigo/term/GO:0002070
chromosome organization involved in meiotic cell cycle	Gene Ontology	GO:0070192	1	5	0.0183028	0.0635749	RAD51	http://amigo.geneontology.org/amigo/term/GO:0070192
5'-deoxyribose-5-phosphate lyase activity	Gene Ontology	GO:0051575	1	5	0.0183028	0.0635749	XRCC6	http://amigo.geneontology.org/amigo/term/GO:0051575
cerebellar cortex development	Gene Ontology	GO:0021695	1	5	0.0183028	0.0635749	EZH2	http://amigo.geneontology.org/amigo/term/GO:0021695
establishment of protein localization to telomere	Gene Ontology	GO:0070200	1	5	0.0183028	0.0635749	BRCA2	http://amigo.geneontology.org/amigo/term/GO:0070200
central nervous system neuron differentiation	Gene Ontology	GO:0021953	1	5	0.0183028	0.0635749	POU4F1	http://amigo.geneontology.org/amigo/term/GO:0021953
protein localization to chromosome, centromeric region	Gene Ontology	GO:0071459	1	5	0.0183028	0.0635749	CENPA	http://amigo.geneontology.org/amigo/term/GO:0071459
mitotic DNA replication initiation	Gene Ontology	GO:1902975	1	5	0.0183028	0.0635749	MCM2	http://amigo.geneontology.org/amigo/term/GO:1902975
replication-born double-strand break repair via sister chromatid exchange	Gene Ontology	GO:1990414	1	5	0.0183028	0.0635749	RAD51	http://amigo.geneontology.org/amigo/term/GO:1990414
transcription factor TFIIA complex	Gene Ontology	GO:0005672	1	5	0.0183028	0.0635749	TBPL1	http://amigo.geneontology.org/amigo/term/GO:0005672
cellular response to indole-3-methanol	Gene Ontology	GO:0071681	1	5	0.0183028	0.0635749	BRCA1	http://amigo.geneontology.org/amigo/term/GO:0071681
cellular response to xenobiotic stimulus	Gene Ontology	GO:0071466	1	5	0.0183028	0.0635749	E2F1	http://amigo.geneontology.org/amigo/term/GO:0071466
regulation of vacuole fusion, non-autophagic	Gene Ontology	GO:0032889	1	5	0.0183028	0.0635749	ENO1	http://amigo.geneontology.org/amigo/term/GO:0032889
piRNA biosynthetic process	Gene Ontology	GO:1990511	1	5	0.0183028	0.0635749	MYBL1	http://amigo.geneontology.org/amigo/term/GO:1990511
DNA methylation involved in embryo development	Gene Ontology	GO:0043045	1	5	0.0183028	0.0635749	DNMT3A	http://amigo.geneontology.org/amigo/term/GO:0043045
cardiac conduction system development	Gene Ontology	GO:0003161	1	5	0.0183028	0.0635749	NKX2-5	http://amigo.geneontology.org/amigo/term/GO:0003161
rhythmic process	Gene Ontology	GO:0048511	2	66	0.0187037	0.0645401	NFYA|EZH2	http://amigo.geneontology.org/amigo/term/GO:0048511
roof of mouth development	Gene Ontology	GO:0060021	2	66	0.0187037	0.0645401	DLX5|DLX6	http://amigo.geneontology.org/amigo/term/GO:0060021
cellular response to retinoic acid	Gene Ontology	GO:0071300	2	67	0.0192238	0.0651488	TEAD2|HDAC2	http://amigo.geneontology.org/amigo/term/GO:0071300
cellular response to hydrogen peroxide	Gene Ontology	GO:0070301	2	67	0.0192238	0.0651488	HDAC2|EZH2	http://amigo.geneontology.org/amigo/term/GO:0070301
epithelial cell differentiation	Gene Ontology	GO:0030855	2	68	0.01975	0.0651488	DLX5|DLX6	http://amigo.geneontology.org/amigo/term/GO:0030855
protein autoubiquitination	Gene Ontology	GO:0051865	2	69	0.0202821	0.0651488	BRCA1|UHRF1	http://amigo.geneontology.org/amigo/term/GO:0051865
positive regulation of apoptotic process	Gene Ontology	GO:0043065	4	335	0.0209142	0.0651488	POU4F1|SOX4|E2F1|BARD1	http://amigo.geneontology.org/amigo/term/GO:0043065
nucleosomal histone binding	Gene Ontology	GO:0031493	1	6	0.0213208	0.0651488	UHRF1	http://amigo.geneontology.org/amigo/term/GO:0031493
pre-miRNA binding	Gene Ontology	GO:0070883	1	6	0.0213208	0.0651488	RAX	http://amigo.geneontology.org/amigo/term/GO:0070883
contractile fiber	Gene Ontology	GO:0043292	1	6	0.0213208	0.0651488	DEK	http://amigo.geneontology.org/amigo/term/GO:0043292
sex chromatin	Gene Ontology	GO:0001739	1	6	0.0213208	0.0651488	EED	http://amigo.geneontology.org/amigo/term/GO:0001739
motor learning	Gene Ontology	GO:0061743	1	6	0.0213208	0.0651488	EN1	http://amigo.geneontology.org/amigo/term/GO:0061743
positive regulation of DNA topoisomerase (ATP-hydrolyzing) activity	Gene Ontology	GO:2000373	1	6	0.0213208	0.0651488	UHRF1	http://amigo.geneontology.org/amigo/term/GO:2000373
retinoid binding	Gene Ontology	GO:0005501	1	6	0.0213208	0.0651488	E2F1	http://amigo.geneontology.org/amigo/term/GO:0005501
positive regulation of plasminogen activation	Gene Ontology	GO:0010756	1	6	0.0213208	0.0651488	ENO1	http://amigo.geneontology.org/amigo/term/GO:0010756
negative regulation of protein export from nucleus	Gene Ontology	GO:0046826	1	6	0.0213208	0.0651488	BARD1	http://amigo.geneontology.org/amigo/term/GO:0046826
regulation of stem cell differentiation	Gene Ontology	GO:2000736	1	6	0.0213208	0.0651488	TEAD2	http://amigo.geneontology.org/amigo/term/GO:2000736
positive regulation of cardioblast differentiation	Gene Ontology	GO:0051891	1	6	0.0213208	0.0651488	NKX2-5	http://amigo.geneontology.org/amigo/term/GO:0051891
negative regulation of histone H3-K4 methylation	Gene Ontology	GO:0051572	1	6	0.0213208	0.0651488	BRCA1	http://amigo.geneontology.org/amigo/term/GO:0051572
transcription factor TFIIIB complex	Gene Ontology	GO:0000126	1	6	0.0213208	0.0651488	TBPL1	http://amigo.geneontology.org/amigo/term/GO:0000126
DNA methylation-dependent heterochromatin assembly	Gene Ontology	GO:0006346	1	6	0.0213208	0.0651488	DNMT3A	http://amigo.geneontology.org/amigo/term/GO:0006346
mitotic recombination	Gene Ontology	GO:0006312	1	6	0.0213208	0.0651488	RAD51	http://amigo.geneontology.org/amigo/term/GO:0006312
negative regulation of dendritic spine development	Gene Ontology	GO:0061000	1	6	0.0213208	0.0651488	HDAC2	http://amigo.geneontology.org/amigo/term/GO:0061000
chromatin assembly or disassembly	Gene Ontology	GO:0006333	1	6	0.0213208	0.0651488	MTA2	http://amigo.geneontology.org/amigo/term/GO:0006333
germ cell migration	Gene Ontology	GO:0008354	1	6	0.0213208	0.0651488	DMRT1	http://amigo.geneontology.org/amigo/term/GO:0008354
entrainment of circadian clock	Gene Ontology	GO:0009649	1	6	0.0213208	0.0651488	ARNTL2	http://amigo.geneontology.org/amigo/term/GO:0009649
cellular response to cisplatin	Gene Ontology	GO:0072719	1	6	0.0213208	0.0651488	RAD51	http://amigo.geneontology.org/amigo/term/GO:0072719
negative regulation of histone H3-K9 methylation	Gene Ontology	GO:0051573	1	6	0.0213208	0.0651488	BRCA1	http://amigo.geneontology.org/amigo/term/GO:0051573
mitochondrial DNA repair	Gene Ontology	GO:0043504	1	6	0.0213208	0.0651488	PARP1	http://amigo.geneontology.org/amigo/term/GO:0043504
paraspeckles	Gene Ontology	GO:0042382	1	6	0.0213208	0.0651488	NONO	http://amigo.geneontology.org/amigo/term/GO:0042382
negative regulation of MHC class II biosynthetic process	Gene Ontology	GO:0045347	1	6	0.0213208	0.0651488	HDAC2	http://amigo.geneontology.org/amigo/term/GO:0045347
negative regulation of cell aging	Gene Ontology	GO:0090344	1	6	0.0213208	0.0651488	FOXM1	http://amigo.geneontology.org/amigo/term/GO:0090344
ribosomal small subunit export from nucleus	Gene Ontology	GO:0000056	1	6	0.0213208	0.0651488	NPM1	http://amigo.geneontology.org/amigo/term/GO:0000056
negative regulation of meiotic nuclear division	Gene Ontology	GO:0045835	1	6	0.0213208	0.0651488	DMRT1	http://amigo.geneontology.org/amigo/term/GO:0045835
double-strand break repair via classical nonhomologous end joining	Gene Ontology	GO:0097680	1	6	0.0213208	0.0651488	XRCC6	http://amigo.geneontology.org/amigo/term/GO:0097680
mRNA 5'-splice site recognition	Gene Ontology	GO:0000395	1	6	0.0213208	0.0651488	SRSF1	http://amigo.geneontology.org/amigo/term/GO:0000395
supercoiled DNA binding	Gene Ontology	GO:0097100	1	6	0.0213208	0.0651488	HMGB2	http://amigo.geneontology.org/amigo/term/GO:0097100
histone H3-K27 trimethylation	Gene Ontology	GO:0098532	1	6	0.0213208	0.0651488	EZH2	http://amigo.geneontology.org/amigo/term/GO:0098532
G1 to G0 transition	Gene Ontology	GO:0070314	1	6	0.0213208	0.0651488	EZH2	http://amigo.geneontology.org/amigo/term/GO:0070314
negative regulation of DNA-binding transcription factor activity	Gene Ontology	GO:0043433	2	71	0.0213643	0.0651488	HDAC2|EZH2	http://amigo.geneontology.org/amigo/term/GO:0043433
protein C-terminus binding	Gene Ontology	GO:0008022	3	189	0.0216149	0.0657217	BRCA2|RAD51|XRCC6	http://amigo.geneontology.org/amigo/term/GO:0008022
double-stranded RNA binding	Gene Ontology	GO:0003725	2	72	0.0219143	0.0664395	RAX|ILF2	http://amigo.geneontology.org/amigo/term/GO:0003725
circadian rhythm	Gene Ontology	GO:0007623	2	74	0.0230317	0.0687917	NONO|ARNTL2	http://amigo.geneontology.org/amigo/term/GO:0007623
regulation of alternative mRNA splicing, via spliceosome	Gene Ontology	GO:0000381	2	75	0.023599	0.0687917	KHDRBS1|SRSF1	http://amigo.geneontology.org/amigo/term/GO:0000381
positive regulation of vascular associated smooth muscle cell apoptotic process	Gene Ontology	GO:1905461	1	7	0.0243296	0.0687917	E2F3	http://amigo.geneontology.org/amigo/term/GO:1905461
regulation of cell cycle arrest	Gene Ontology	GO:0071156	1	7	0.0243296	0.0687917	FOXM1	http://amigo.geneontology.org/amigo/term/GO:0071156
maintenance of DNA methylation	Gene Ontology	GO:0010216	1	7	0.0243296	0.0687917	UHRF1	http://amigo.geneontology.org/amigo/term/GO:0010216
negative regulation of centriole replication	Gene Ontology	GO:0046600	1	7	0.0243296	0.0687917	BRCA1	http://amigo.geneontology.org/amigo/term/GO:0046600
response to fibroblast growth factor	Gene Ontology	GO:0071774	1	7	0.0243296	0.0687917	ELK1	http://amigo.geneontology.org/amigo/term/GO:0071774
positive regulation of histone H3-K9 methylation	Gene Ontology	GO:0051574	1	7	0.0243296	0.0687917	BRCA1	http://amigo.geneontology.org/amigo/term/GO:0051574
negative regulation of stress-activated MAPK cascade	Gene Ontology	GO:0032873	1	7	0.0243296	0.0687917	FOXM1	http://amigo.geneontology.org/amigo/term/GO:0032873
mitral valve morphogenesis	Gene Ontology	GO:0003183	1	7	0.0243296	0.0687917	SOX4	http://amigo.geneontology.org/amigo/term/GO:0003183
regulation of Ras protein signal transduction	Gene Ontology	GO:0046578	1	7	0.0243296	0.0687917	FOXM1	http://amigo.geneontology.org/amigo/term/GO:0046578
protein-arginine N-methyltransferase activity	Gene Ontology	GO:0016274	1	7	0.0243296	0.0687917	PRMT3	http://amigo.geneontology.org/amigo/term/GO:0016274
positive regulation of RNA export from nucleus	Gene Ontology	GO:0046833	1	7	0.0243296	0.0687917	KHDRBS1	http://amigo.geneontology.org/amigo/term/GO:0046833
interleukin-1 binding	Gene Ontology	GO:0019966	1	7	0.0243296	0.0687917	TRIM16	http://amigo.geneontology.org/amigo/term/GO:0019966
male pronucleus	Gene Ontology	GO:0001940	1	7	0.0243296	0.0687917	TET3	http://amigo.geneontology.org/amigo/term/GO:0001940
NEDD8-specific protease activity	Gene Ontology	GO:0019784	1	7	0.0243296	0.0687917	COPS5	http://amigo.geneontology.org/amigo/term/GO:0019784
regulation of stem cell proliferation	Gene Ontology	GO:0072091	1	7	0.0243296	0.0687917	HMGB2	http://amigo.geneontology.org/amigo/term/GO:0072091
DNA ligation involved in DNA repair	Gene Ontology	GO:0051103	1	7	0.0243296	0.0687917	HMGB2	http://amigo.geneontology.org/amigo/term/GO:0051103
positive regulation of hormone secretion	Gene Ontology	GO:0046887	1	7	0.0243296	0.0687917	SOX11	http://amigo.geneontology.org/amigo/term/GO:0046887
trigeminal nerve development	Gene Ontology	GO:0021559	1	7	0.0243296	0.0687917	POU4F1	http://amigo.geneontology.org/amigo/term/GO:0021559
ventricular compact myocardium morphogenesis	Gene Ontology	GO:0003223	1	7	0.0243296	0.0687917	POU4F1	http://amigo.geneontology.org/amigo/term/GO:0003223
forebrain dorsal/ventral pattern formation	Gene Ontology	GO:0021798	1	7	0.0243296	0.0687917	SIX3	http://amigo.geneontology.org/amigo/term/GO:0021798
Sertoli cell differentiation	Gene Ontology	GO:0060008	1	7	0.0243296	0.0687917	DMRT1	http://amigo.geneontology.org/amigo/term/GO:0060008
DNA ligation	Gene Ontology	GO:0006266	1	7	0.0243296	0.0687917	XRCC6	http://amigo.geneontology.org/amigo/term/GO:0006266
positive regulation of gamma-delta T cell differentiation	Gene Ontology	GO:0045588	1	7	0.0243296	0.0687917	SOX4	http://amigo.geneontology.org/amigo/term/GO:0045588
protein import into nucleus	Gene Ontology	GO:0006606	2	79	0.0259253	0.0718505	E2F3|SIX3	http://amigo.geneontology.org/amigo/term/GO:0006606
epidermis development	Gene Ontology	GO:0008544	2	80	0.0265209	0.0718505	TFDP1|GRHL3	http://amigo.geneontology.org/amigo/term/GO:0008544
visual perception	Gene Ontology	GO:0007601	3	206	0.0268956	0.0718505	RAX|E2F1|SIX3	http://amigo.geneontology.org/amigo/term/GO:0007601
positive regulation of histone H3-K9 acetylation	Gene Ontology	GO:2000617	1	8	0.0273292	0.0718505	BRCA1	http://amigo.geneontology.org/amigo/term/GO:2000617
ribosome assembly	Gene Ontology	GO:0042255	1	8	0.0273292	0.0718505	NPM1	http://amigo.geneontology.org/amigo/term/GO:0042255
circadian behavior	Gene Ontology	GO:0048512	1	8	0.0273292	0.0718505	SIX3	http://amigo.geneontology.org/amigo/term/GO:0048512
drinking behavior	Gene Ontology	GO:0042756	1	8	0.0273292	0.0718505	EN1	http://amigo.geneontology.org/amigo/term/GO:0042756
paraxial mesoderm development	Gene Ontology	GO:0048339	1	8	0.0273292	0.0718505	TEAD2	http://amigo.geneontology.org/amigo/term/GO:0048339
regulation of double-strand break repair via nonhomologous end joining	Gene Ontology	GO:2001032	1	8	0.0273292	0.0718505	DEK	http://amigo.geneontology.org/amigo/term/GO:2001032
epidermal cell differentiation	Gene Ontology	GO:0009913	1	8	0.0273292	0.0718505	HDAC2	http://amigo.geneontology.org/amigo/term/GO:0009913
nonhomologous end joining complex	Gene Ontology	GO:0070419	1	8	0.0273292	0.0718505	XRCC6	http://amigo.geneontology.org/amigo/term/GO:0070419
ribosomal large subunit export from nucleus	Gene Ontology	GO:0000055	1	8	0.0273292	0.0718505	NPM1	http://amigo.geneontology.org/amigo/term/GO:0000055
histone H2A-K119 monoubiquitination	Gene Ontology	GO:0036353	1	8	0.0273292	0.0718505	PCGF6	http://amigo.geneontology.org/amigo/term/GO:0036353
negative regulation of protein kinase activity by regulation of protein phosphorylation	Gene Ontology	GO:0044387	1	8	0.0273292	0.0718505	NPM1	http://amigo.geneontology.org/amigo/term/GO:0044387
positive regulation of transcription from RNA polymerase II promoter involved in cellular response to chemical stimulus	Gene Ontology	GO:1901522	1	8	0.0273292	0.0718505	DLX5	http://amigo.geneontology.org/amigo/term/GO:1901522
positive regulation of circadian rhythm	Gene Ontology	GO:0042753	1	8	0.0273292	0.0718505	ARNTL2	http://amigo.geneontology.org/amigo/term/GO:0042753
primary miRNA binding	Gene Ontology	GO:0070878	1	8	0.0273292	0.0718505	EZH2	http://amigo.geneontology.org/amigo/term/GO:0070878
depyrimidination	Gene Ontology	GO:0045008	1	8	0.0273292	0.0718505	MBD4	http://amigo.geneontology.org/amigo/term/GO:0045008
gamma-tubulin ring complex	Gene Ontology	GO:0008274	1	8	0.0273292	0.0718505	BRCA1	http://amigo.geneontology.org/amigo/term/GO:0008274
telomere maintenance via telomere lengthening	Gene Ontology	GO:0010833	1	8	0.0273292	0.0718505	RAD51	http://amigo.geneontology.org/amigo/term/GO:0010833
homologous chromosome segregation	Gene Ontology	GO:0045143	1	8	0.0273292	0.0718505	PTTG1	http://amigo.geneontology.org/amigo/term/GO:0045143
5'-3' DNA helicase activity	Gene Ontology	GO:0043139	1	8	0.0273292	0.0718505	RUVBL1	http://amigo.geneontology.org/amigo/term/GO:0043139
cardiac muscle hypertrophy	Gene Ontology	GO:0003300	1	8	0.0273292	0.0718505	HDAC2	http://amigo.geneontology.org/amigo/term/GO:0003300
endodeoxyribonuclease activity	Gene Ontology	GO:0004520	1	8	0.0273292	0.0718505	MBD4	http://amigo.geneontology.org/amigo/term/GO:0004520
positive regulation of heart contraction	Gene Ontology	GO:0045823	1	8	0.0273292	0.0718505	NKX2-5	http://amigo.geneontology.org/amigo/term/GO:0045823
nodal signaling pathway	Gene Ontology	GO:0038092	1	8	0.0273292	0.0718505	TGIF2	http://amigo.geneontology.org/amigo/term/GO:0038092
negative regulation of glial cell proliferation	Gene Ontology	GO:0060253	1	8	0.0273292	0.0718505	SOX11	http://amigo.geneontology.org/amigo/term/GO:0060253
response to toxic substance	Gene Ontology	GO:0009636	2	82	0.0277286	0.0727182	DNMT3A|RAD51	http://amigo.geneontology.org/amigo/term/GO:0009636
apoptotic process	Gene Ontology	GO:0006915	5	546	0.0279734	0.0731773	BRCA1|PARP1|DPF1|HTATIP2|MCM2	http://amigo.geneontology.org/amigo/term/GO:0006915
negative regulation of gene expression	Gene Ontology	GO:0010629	3	210	0.0282294	0.0732842	POU4F1|RBL1|SOX11	http://amigo.geneontology.org/amigo/term/GO:0010629
regulation of protein stability	Gene Ontology	GO:0031647	2	83	0.0283406	0.0732842	KHDRBS1|SOX4	http://amigo.geneontology.org/amigo/term/GO:0031647
retinal binding	Gene Ontology	GO:0016918	1	9	0.0303197	0.0732842	E2F1	http://amigo.geneontology.org/amigo/term/GO:0016918
regulation of smooth muscle cell proliferation	Gene Ontology	GO:0048660	1	9	0.0303197	0.0732842	XRCC6	http://amigo.geneontology.org/amigo/term/GO:0048660
MICOS complex	Gene Ontology	GO:0061617	1	9	0.0303197	0.0732842	CHCHD3	http://amigo.geneontology.org/amigo/term/GO:0061617
box C/D snoRNP assembly	Gene Ontology	GO:0000492	1	9	0.0303197	0.0732842	RUVBL1	http://amigo.geneontology.org/amigo/term/GO:0000492
DNA-templated transcription, termination	Gene Ontology	GO:0006353	1	9	0.0303197	0.0732842	TTF2	http://amigo.geneontology.org/amigo/term/GO:0006353
negative regulation of telomere maintenance via telomere lengthening	Gene Ontology	GO:1904357	1	9	0.0303197	0.0732842	PARP1	http://amigo.geneontology.org/amigo/term/GO:1904357
nuclear origin of replication recognition complex	Gene Ontology	GO:0005664	1	9	0.0303197	0.0732842	MCM2	http://amigo.geneontology.org/amigo/term/GO:0005664
cornea development in camera-type eye	Gene Ontology	GO:0061303	1	9	0.0303197	0.0732842	SOX11	http://amigo.geneontology.org/amigo/term/GO:0061303
RISC-loading complex	Gene Ontology	GO:0070578	1	9	0.0303197	0.0732842	RAX	http://amigo.geneontology.org/amigo/term/GO:0070578
-	Gene Ontology	GO:0010870	1	9	0.0303197	0.0732842	HDAC2	http://amigo.geneontology.org/amigo/term/GO:0010870
regulation of neural precursor cell proliferation	Gene Ontology	GO:2000177	1	9	0.0303197	0.0732842	SIX3	http://amigo.geneontology.org/amigo/term/GO:2000177
cellular response to testosterone stimulus	Gene Ontology	GO:0071394	1	9	0.0303197	0.0732842	ELK1	http://amigo.geneontology.org/amigo/term/GO:0071394
NAD-dependent histone deacetylase activity (H3-K14 specific)	Gene Ontology	GO:0032041	1	9	0.0303197	0.0732842	HDAC2	http://amigo.geneontology.org/amigo/term/GO:0032041
nuclear pericentric heterochromatin	Gene Ontology	GO:0031618	1	9	0.0303197	0.0732842	CENPA	http://amigo.geneontology.org/amigo/term/GO:0031618
DNA topological change	Gene Ontology	GO:0006265	1	9	0.0303197	0.0732842	HMGB2	http://amigo.geneontology.org/amigo/term/GO:0006265
positive regulation of male gonad development	Gene Ontology	GO:2000020	1	9	0.0303197	0.0732842	DMRT1	http://amigo.geneontology.org/amigo/term/GO:2000020
chromatin silencing at telomere	Gene Ontology	GO:0006348	1	9	0.0303197	0.0732842	EZH2	http://amigo.geneontology.org/amigo/term/GO:0006348
response to caffeine	Gene Ontology	GO:0031000	1	9	0.0303197	0.0732842	HDAC2	http://amigo.geneontology.org/amigo/term/GO:0031000
apoptotic process involved in development	Gene Ontology	GO:1902742	1	9	0.0303197	0.0732842	SIX3	http://amigo.geneontology.org/amigo/term/GO:1902742
replication fork protection	Gene Ontology	GO:0048478	1	9	0.0303197	0.0732842	BRCA2	http://amigo.geneontology.org/amigo/term/GO:0048478
nuclear telomere cap complex	Gene Ontology	GO:0000783	1	9	0.0303197	0.0732842	XRCC6	http://amigo.geneontology.org/amigo/term/GO:0000783
double-stranded telomeric DNA binding	Gene Ontology	GO:0003691	1	9	0.0303197	0.0732842	XRCC6	http://amigo.geneontology.org/amigo/term/GO:0003691
regulation of cell division	Gene Ontology	GO:0051302	1	9	0.0303197	0.0732842	RBL1	http://amigo.geneontology.org/amigo/term/GO:0051302
cranial skeletal system development	Gene Ontology	GO:1904888	1	9	0.0303197	0.0732842	TTF2	http://amigo.geneontology.org/amigo/term/GO:1904888
embryonic heart tube morphogenesis	Gene Ontology	GO:0003143	1	9	0.0303197	0.0732842	TEAD2	http://amigo.geneontology.org/amigo/term/GO:0003143
negative regulation of retinoic acid receptor signaling pathway	Gene Ontology	GO:0048387	1	9	0.0303197	0.0732842	EZH2	http://amigo.geneontology.org/amigo/term/GO:0048387
female pronucleus	Gene Ontology	GO:0001939	1	9	0.0303197	0.0732842	TET3	http://amigo.geneontology.org/amigo/term/GO:0001939
outer ear morphogenesis	Gene Ontology	GO:0042473	1	9	0.0303197	0.0732842	RAX	http://amigo.geneontology.org/amigo/term/GO:0042473
positive regulation of interleukin-1 production	Gene Ontology	GO:0032732	1	9	0.0303197	0.0732842	HDAC2	http://amigo.geneontology.org/amigo/term/GO:0032732
behavioral response to ethanol	Gene Ontology	GO:0048149	1	9	0.0303197	0.0732842	HDAC2	http://amigo.geneontology.org/amigo/term/GO:0048149
kidney morphogenesis	Gene Ontology	GO:0060993	1	9	0.0303197	0.0732842	SOX4	http://amigo.geneontology.org/amigo/term/GO:0060993
transcription, DNA-templated	Gene Ontology	GO:0006351	2	87	0.0308425	0.0743766	PTMA|E2F1	http://amigo.geneontology.org/amigo/term/GO:0006351
DNA N-glycosylase activity	Gene Ontology	GO:0019104	1	10	0.033301	0.0757761	MBD4	http://amigo.geneontology.org/amigo/term/GO:0019104
regulation of gastrulation	Gene Ontology	GO:0010470	1	10	0.033301	0.0757761	TGIF2	http://amigo.geneontology.org/amigo/term/GO:0010470
nuclear envelope lumen	Gene Ontology	GO:0005641	1	10	0.033301	0.0757761	CACYBP	http://amigo.geneontology.org/amigo/term/GO:0005641
protein deacetylase activity	Gene Ontology	GO:0033558	1	10	0.033301	0.0757761	HDAC2	http://amigo.geneontology.org/amigo/term/GO:0033558
histone ubiquitination	Gene Ontology	GO:0016574	1	10	0.033301	0.0757761	UHRF1	http://amigo.geneontology.org/amigo/term/GO:0016574
Tat protein binding	Gene Ontology	GO:0030957	1	10	0.033301	0.0757761	NPM1	http://amigo.geneontology.org/amigo/term/GO:0030957
V(D)J recombination	Gene Ontology	GO:0033151	1	10	0.033301	0.0757761	HMGB2	http://amigo.geneontology.org/amigo/term/GO:0033151
protein deneddylation	Gene Ontology	GO:0000338	1	10	0.033301	0.0757761	COPS5	http://amigo.geneontology.org/amigo/term/GO:0000338
notochord development	Gene Ontology	GO:0030903	1	10	0.033301	0.0757761	TEAD2	http://amigo.geneontology.org/amigo/term/GO:0030903
peripheral nervous system neuron development	Gene Ontology	GO:0048935	1	10	0.033301	0.0757761	POU4F1	http://amigo.geneontology.org/amigo/term/GO:0048935
regulation of centriole replication	Gene Ontology	GO:0046599	1	10	0.033301	0.0757761	NPM1	http://amigo.geneontology.org/amigo/term/GO:0046599
histone exchange	Gene Ontology	GO:0043486	1	10	0.033301	0.0757761	PTMA	http://amigo.geneontology.org/amigo/term/GO:0043486
response to UV-C	Gene Ontology	GO:0010225	1	10	0.033301	0.0757761	BRCA2	http://amigo.geneontology.org/amigo/term/GO:0010225
TFIID-class transcription factor complex binding	Gene Ontology	GO:0001094	1	10	0.033301	0.0757761	RUVBL1	http://amigo.geneontology.org/amigo/term/GO:0001094
negative regulation of sprouting angiogenesis	Gene Ontology	GO:1903671	1	10	0.033301	0.0757761	E2F2	http://amigo.geneontology.org/amigo/term/GO:1903671
Sertoli cell development	Gene Ontology	GO:0060009	1	10	0.033301	0.0757761	DMRT1	http://amigo.geneontology.org/amigo/term/GO:0060009
production of siRNA involved in RNA interference	Gene Ontology	GO:0030422	1	10	0.033301	0.0757761	RAX	http://amigo.geneontology.org/amigo/term/GO:0030422
H4 histone acetyltransferase activity	Gene Ontology	GO:0010485	1	10	0.033301	0.0757761	BRCA2	http://amigo.geneontology.org/amigo/term/GO:0010485
positive regulation of programmed cell death	Gene Ontology	GO:0043068	1	10	0.033301	0.0757761	HTATIP2	http://amigo.geneontology.org/amigo/term/GO:0043068
cellular response to X-ray	Gene Ontology	GO:0071481	1	10	0.033301	0.0757761	XRCC6	http://amigo.geneontology.org/amigo/term/GO:0071481
positive regulation of megakaryocyte differentiation	Gene Ontology	GO:0045654	1	10	0.033301	0.0757761	HMGB2	http://amigo.geneontology.org/amigo/term/GO:0045654
negative regulation of histone acetylation	Gene Ontology	GO:0035067	1	10	0.033301	0.0757761	BRCA1	http://amigo.geneontology.org/amigo/term/GO:0035067
ventricular cardiac muscle cell development	Gene Ontology	GO:0055015	1	10	0.033301	0.0757761	NKX2-5	http://amigo.geneontology.org/amigo/term/GO:0055015
positive regulation of mitochondrial depolarization	Gene Ontology	GO:0051901	1	10	0.033301	0.0757761	PARP1	http://amigo.geneontology.org/amigo/term/GO:0051901
regulation of transcription by RNA polymerase III	Gene Ontology	GO:0006359	1	10	0.033301	0.0757761	BRCA1	http://amigo.geneontology.org/amigo/term/GO:0006359
protein poly-ADP-ribosylation	Gene Ontology	GO:0070212	1	10	0.033301	0.0757761	PARP1	http://amigo.geneontology.org/amigo/term/GO:0070212
positive regulation of gene expression	Gene Ontology	GO:0010628	4	391	0.0339712	0.0771336	BRCA1|POU4F1|E2F1|SOX11	http://amigo.geneontology.org/amigo/term/GO:0010628
cellular response to oxidative stress	Gene Ontology	GO:0034599	2	95	0.0360963	0.0797708	PARP1|RAX	http://amigo.geneontology.org/amigo/term/GO:0034599
positive regulation of cell cycle G1/S phase transition	Gene Ontology	GO:1902808	1	11	0.0362733	0.0797708	EZH2	http://amigo.geneontology.org/amigo/term/GO:1902808
RAGE receptor binding	Gene Ontology	GO:0050786	1	11	0.0362733	0.0797708	HMGB2	http://amigo.geneontology.org/amigo/term/GO:0050786
postreplication repair	Gene Ontology	GO:0006301	1	11	0.0362733	0.0797708	BRCA1	http://amigo.geneontology.org/amigo/term/GO:0006301
positive regulation of intracellular estrogen receptor signaling pathway	Gene Ontology	GO:0033148	1	11	0.0362733	0.0797708	PARP1	http://amigo.geneontology.org/amigo/term/GO:0033148
positive regulation of double-strand break repair via homologous recombination	Gene Ontology	GO:1905168	1	11	0.0362733	0.0797708	PARP1	http://amigo.geneontology.org/amigo/term/GO:1905168
protein auto-ADP-ribosylation	Gene Ontology	GO:0070213	1	11	0.0362733	0.0797708	PARP1	http://amigo.geneontology.org/amigo/term/GO:0070213
histone H4 deacetylation	Gene Ontology	GO:0070933	1	11	0.0362733	0.0797708	HDAC2	http://amigo.geneontology.org/amigo/term/GO:0070933
hepatocyte apoptotic process	Gene Ontology	GO:0097284	1	11	0.0362733	0.0797708	DNMT3A	http://amigo.geneontology.org/amigo/term/GO:0097284
male sex determination	Gene Ontology	GO:0030238	1	11	0.0362733	0.0797708	DMRT1	http://amigo.geneontology.org/amigo/term/GO:0030238
condensed nuclear chromosome kinetochore	Gene Ontology	GO:0000778	1	11	0.0362733	0.0797708	CENPA	http://amigo.geneontology.org/amigo/term/GO:0000778
maintenance of epithelial cell apical/basal polarity	Gene Ontology	GO:0045199	1	11	0.0362733	0.0797708	LHX2	http://amigo.geneontology.org/amigo/term/GO:0045199
dosage compensation by inactivation of X chromosome	Gene Ontology	GO:0009048	1	11	0.0362733	0.0797708	BRCA1	http://amigo.geneontology.org/amigo/term/GO:0009048
signal transduction involved in G2 DNA damage checkpoint	Gene Ontology	GO:0072425	1	11	0.0362733	0.0797708	BRCA1	http://amigo.geneontology.org/amigo/term/GO:0072425
cell cortex region	Gene Ontology	GO:0099738	1	11	0.0362733	0.0797708	ENO1	http://amigo.geneontology.org/amigo/term/GO:0099738
ubiquitin-protein transferase activity	Gene Ontology	GO:0004842	3	233	0.0365689	0.0802526	BRCA1|UHRF1|BARD1	http://amigo.geneontology.org/amigo/term/GO:0004842
microtubule organizing center	Gene Ontology	GO:0005815	2	96	0.0367757	0.0805381	RUVBL1|RAD51	http://amigo.geneontology.org/amigo/term/GO:0005815
peroxisome proliferator activated receptor binding	Gene Ontology	GO:0042975	1	12	0.0392365	0.0821539	HMGA1	http://amigo.geneontology.org/amigo/term/GO:0042975
positive regulation of ATP biosynthetic process	Gene Ontology	GO:2001171	1	12	0.0392365	0.0821539	ENO1	http://amigo.geneontology.org/amigo/term/GO:2001171
positive regulation of stem cell proliferation	Gene Ontology	GO:2000648	1	12	0.0392365	0.0821539	SOX11	http://amigo.geneontology.org/amigo/term/GO:2000648
isopeptidase activity	Gene Ontology	GO:0070122	1	12	0.0392365	0.0821539	COPS5	http://amigo.geneontology.org/amigo/term/GO:0070122
cell proliferation in forebrain	Gene Ontology	GO:0021846	1	12	0.0392365	0.0821539	SIX3	http://amigo.geneontology.org/amigo/term/GO:0021846
beta-catenin destruction complex	Gene Ontology	GO:0030877	1	12	0.0392365	0.0821539	CACYBP	http://amigo.geneontology.org/amigo/term/GO:0030877
retinol binding	Gene Ontology	GO:0019841	1	12	0.0392365	0.0821539	E2F1	http://amigo.geneontology.org/amigo/term/GO:0019841
hypothalamus development	Gene Ontology	GO:0021854	1	12	0.0392365	0.0821539	RAX	http://amigo.geneontology.org/amigo/term/GO:0021854
planar cell polarity pathway involved in neural tube closure	Gene Ontology	GO:0090179	1	12	0.0392365	0.0821539	GRHL3	http://amigo.geneontology.org/amigo/term/GO:0090179
lens fiber cell differentiation	Gene Ontology	GO:0070306	1	12	0.0392365	0.0821539	SIX3	http://amigo.geneontology.org/amigo/term/GO:0070306
positive regulation of double-strand break repair	Gene Ontology	GO:2000781	1	12	0.0392365	0.0821539	FOXM1	http://amigo.geneontology.org/amigo/term/GO:2000781
Swr1 complex	Gene Ontology	GO:0000812	1	12	0.0392365	0.0821539	RUVBL1	http://amigo.geneontology.org/amigo/term/GO:0000812
cardiac muscle tissue morphogenesis	Gene Ontology	GO:0055008	1	12	0.0392365	0.0821539	NKX2-5	http://amigo.geneontology.org/amigo/term/GO:0055008
adult feeding behavior	Gene Ontology	GO:0008343	1	12	0.0392365	0.0821539	DMBX1	http://amigo.geneontology.org/amigo/term/GO:0008343
head development	Gene Ontology	GO:0060322	1	12	0.0392365	0.0821539	DLX6	http://amigo.geneontology.org/amigo/term/GO:0060322
cellular response to hydroxyurea	Gene Ontology	GO:0072711	1	12	0.0392365	0.0821539	RAD51	http://amigo.geneontology.org/amigo/term/GO:0072711
DNA-(apurinic or apyrimidinic site) endonuclease activity	Gene Ontology	GO:0003906	1	12	0.0392365	0.0821539	HMGA1	http://amigo.geneontology.org/amigo/term/GO:0003906
cellular response to interleukin-7	Gene Ontology	GO:0098761	1	12	0.0392365	0.0821539	HDGF	http://amigo.geneontology.org/amigo/term/GO:0098761
regulation of telomere maintenance	Gene Ontology	GO:0032204	1	12	0.0392365	0.0821539	HNRNPD	http://amigo.geneontology.org/amigo/term/GO:0032204
regulation of fibroblast migration	Gene Ontology	GO:0010762	1	12	0.0392365	0.0821539	MTA2	http://amigo.geneontology.org/amigo/term/GO:0010762
histone monoubiquitination	Gene Ontology	GO:0010390	1	12	0.0392365	0.0821539	UHRF1	http://amigo.geneontology.org/amigo/term/GO:0010390
lens morphogenesis in camera-type eye	Gene Ontology	GO:0002089	1	12	0.0392365	0.0821539	SOX11	http://amigo.geneontology.org/amigo/term/GO:0002089
PML body	Gene Ontology	GO:0016605	2	101	0.040246	0.0840997	RAD51|TRIM16	http://amigo.geneontology.org/amigo/term/GO:0016605
mRNA splicing, via spliceosome	Gene Ontology	GO:0000398	3	246	0.0417815	0.0844619	NONO|HNRNPD|SRSF1	http://amigo.geneontology.org/amigo/term/GO:0000398
kinetochore assembly	Gene Ontology	GO:0051382	1	13	0.0421907	0.0844619	CENPA	http://amigo.geneontology.org/amigo/term/GO:0051382
suckling behavior	Gene Ontology	GO:0001967	1	13	0.0421907	0.0844619	POU4F1	http://amigo.geneontology.org/amigo/term/GO:0001967
atrial septum morphogenesis	Gene Ontology	GO:0060413	1	13	0.0421907	0.0844619	NKX2-5	http://amigo.geneontology.org/amigo/term/GO:0060413
negative regulation of intracellular estrogen receptor signaling pathway	Gene Ontology	GO:0033147	1	13	0.0421907	0.0844619	BRCA1	http://amigo.geneontology.org/amigo/term/GO:0033147
SAM complex	Gene Ontology	GO:0001401	1	13	0.0421907	0.0844619	CHCHD3	http://amigo.geneontology.org/amigo/term/GO:0001401
MIB complex	Gene Ontology	GO:0140275	1	13	0.0421907	0.0844619	CHCHD3	http://amigo.geneontology.org/amigo/term/GO:0140275
protein localization to chromatin	Gene Ontology	GO:0071168	1	13	0.0421907	0.0844619	EZH2	http://amigo.geneontology.org/amigo/term/GO:0071168
cardiac right ventricle morphogenesis	Gene Ontology	GO:0003215	1	13	0.0421907	0.0844619	SOX4	http://amigo.geneontology.org/amigo/term/GO:0003215
ribosomal large subunit binding	Gene Ontology	GO:0043023	1	13	0.0421907	0.0844619	NPM1	http://amigo.geneontology.org/amigo/term/GO:0043023
lung morphogenesis	Gene Ontology	GO:0060425	1	13	0.0421907	0.0844619	SOX11	http://amigo.geneontology.org/amigo/term/GO:0060425
positive regulation of ossification	Gene Ontology	GO:0045778	1	13	0.0421907	0.0844619	SOX11	http://amigo.geneontology.org/amigo/term/GO:0045778
regulation of respiratory gaseous exchange by nervous system process	Gene Ontology	GO:0002087	1	13	0.0421907	0.0844619	TLX3	http://amigo.geneontology.org/amigo/term/GO:0002087
response to hyperoxia	Gene Ontology	GO:0055093	1	13	0.0421907	0.0844619	HDAC2	http://amigo.geneontology.org/amigo/term/GO:0055093
positive regulation of cellular senescence	Gene Ontology	GO:2000774	1	13	0.0421907	0.0844619	HMGA1	http://amigo.geneontology.org/amigo/term/GO:2000774
XY body	Gene Ontology	GO:0001741	1	13	0.0421907	0.0844619	DNMT3A	http://amigo.geneontology.org/amigo/term/GO:0001741
oocyte development	Gene Ontology	GO:0048599	1	13	0.0421907	0.0844619	DMRT1	http://amigo.geneontology.org/amigo/term/GO:0048599
ectoderm development	Gene Ontology	GO:0007398	1	13	0.0421907	0.0844619	GRHL3	http://amigo.geneontology.org/amigo/term/GO:0007398
negative regulation of fatty acid biosynthetic process	Gene Ontology	GO:0045717	1	13	0.0421907	0.0844619	BRCA1	http://amigo.geneontology.org/amigo/term/GO:0045717
inner cell mass cell proliferation	Gene Ontology	GO:0001833	1	13	0.0421907	0.0844619	BRCA2	http://amigo.geneontology.org/amigo/term/GO:0001833
retinoic acid receptor binding	Gene Ontology	GO:0042974	1	13	0.0421907	0.0844619	HMGA1	http://amigo.geneontology.org/amigo/term/GO:0042974
ubiquitin ligase complex	Gene Ontology	GO:0000151	2	107	0.0445666	0.087357	BRCA1|BARD1	http://amigo.geneontology.org/amigo/term/GO:0000151
establishment of planar polarity	Gene Ontology	GO:0001736	1	14	0.0451358	0.087357	GRHL3	http://amigo.geneontology.org/amigo/term/GO:0001736
viral genome replication	Gene Ontology	GO:0019079	1	14	0.0451358	0.087357	DEK	http://amigo.geneontology.org/amigo/term/GO:0019079
production of miRNAs involved in gene silencing by miRNA	Gene Ontology	GO:0035196	1	14	0.0451358	0.087357	RAX	http://amigo.geneontology.org/amigo/term/GO:0035196
pre-miRNA processing	Gene Ontology	GO:0031054	1	14	0.0451358	0.087357	RAX	http://amigo.geneontology.org/amigo/term/GO:0031054
S100 protein binding	Gene Ontology	GO:0044548	1	14	0.0451358	0.087357	CACYBP	http://amigo.geneontology.org/amigo/term/GO:0044548
histone demethylase activity (H3-K9 specific)	Gene Ontology	GO:0032454	1	14	0.0451358	0.087357	HR	http://amigo.geneontology.org/amigo/term/GO:0032454
cellular response to dopamine	Gene Ontology	GO:1903351	1	14	0.0451358	0.087357	HDAC2	http://amigo.geneontology.org/amigo/term/GO:1903351
central nervous system myelination	Gene Ontology	GO:0022010	1	14	0.0451358	0.087357	MYRF	http://amigo.geneontology.org/amigo/term/GO:0022010
cellular response to ethanol	Gene Ontology	GO:0071361	1	14	0.0451358	0.087357	DNMT3A	http://amigo.geneontology.org/amigo/term/GO:0071361
cardiac muscle cell proliferation	Gene Ontology	GO:0060038	1	14	0.0451358	0.087357	NKX2-5	http://amigo.geneontology.org/amigo/term/GO:0060038
cardiac muscle hypertrophy in response to stress	Gene Ontology	GO:0014898	1	14	0.0451358	0.087357	EZH2	http://amigo.geneontology.org/amigo/term/GO:0014898
Sin3 complex	Gene Ontology	GO:0016580	1	14	0.0451358	0.087357	HDAC2	http://amigo.geneontology.org/amigo/term/GO:0016580
regulation of phosphorylation	Gene Ontology	GO:0042325	1	14	0.0451358	0.087357	BARD1	http://amigo.geneontology.org/amigo/term/GO:0042325
embryonic brain development	Gene Ontology	GO:1990403	1	14	0.0451358	0.087357	EN1	http://amigo.geneontology.org/amigo/term/GO:1990403
deacetylase activity	Gene Ontology	GO:0019213	1	14	0.0451358	0.087357	HDAC2	http://amigo.geneontology.org/amigo/term/GO:0019213
adult heart development	Gene Ontology	GO:0007512	1	14	0.0451358	0.087357	NKX2-5	http://amigo.geneontology.org/amigo/term/GO:0007512
negative regulation of chromatin silencing	Gene Ontology	GO:0031936	1	14	0.0451358	0.087357	HMGA1	http://amigo.geneontology.org/amigo/term/GO:0031936
histone H3-K9 demethylation	Gene Ontology	GO:0033169	1	15	0.048072	0.0898887	HR	http://amigo.geneontology.org/amigo/term/GO:0033169
cellular response to peptide	Gene Ontology	GO:1901653	1	15	0.048072	0.0898887	KLF1	http://amigo.geneontology.org/amigo/term/GO:1901653
chromosome organization	Gene Ontology	GO:0051276	1	15	0.048072	0.0898887	PTTG1	http://amigo.geneontology.org/amigo/term/GO:0051276
heart trabecula formation	Gene Ontology	GO:0060347	1	15	0.048072	0.0898887	NKX2-5	http://amigo.geneontology.org/amigo/term/GO:0060347
Ino80 complex	Gene Ontology	GO:0031011	1	15	0.048072	0.0898887	RUVBL1	http://amigo.geneontology.org/amigo/term/GO:0031011
response to steroid hormone	Gene Ontology	GO:0048545	1	15	0.048072	0.0898887	HMGB2	http://amigo.geneontology.org/amigo/term/GO:0048545
negative regulation of programmed cell death	Gene Ontology	GO:0043069	1	15	0.048072	0.0898887	POU4F1	http://amigo.geneontology.org/amigo/term/GO:0043069
male germ cell nucleus	Gene Ontology	GO:0001673	1	15	0.048072	0.0898887	TCFL5	http://amigo.geneontology.org/amigo/term/GO:0001673
nBAF complex	Gene Ontology	GO:0071565	1	15	0.048072	0.0898887	DPF1	http://amigo.geneontology.org/amigo/term/GO:0071565
spindle pole centrosome	Gene Ontology	GO:0031616	1	15	0.048072	0.0898887	NPM1	http://amigo.geneontology.org/amigo/term/GO:0031616
oxidative demethylation	Gene Ontology	GO:0070989	1	15	0.048072	0.0898887	TET3	http://amigo.geneontology.org/amigo/term/GO:0070989
somite development	Gene Ontology	GO:0061053	1	15	0.048072	0.0898887	SOX11	http://amigo.geneontology.org/amigo/term/GO:0061053
regulation of cellular protein localization	Gene Ontology	GO:1903827	1	15	0.048072	0.0898887	PARP1	http://amigo.geneontology.org/amigo/term/GO:1903827
positive regulation of SMAD protein signal transduction	Gene Ontology	GO:0060391	1	15	0.048072	0.0898887	PARP1	http://amigo.geneontology.org/amigo/term/GO:0060391
condensed nuclear chromosome, centromeric region	Gene Ontology	GO:0000780	1	15	0.048072	0.0898887	CENPA	http://amigo.geneontology.org/amigo/term/GO:0000780
positive regulation of telomerase RNA localization to Cajal body	Gene Ontology	GO:1904874	1	15	0.048072	0.0898887	RUVBL1	http://amigo.geneontology.org/amigo/term/GO:1904874
positive regulation of dendrite development	Gene Ontology	GO:1900006	1	15	0.048072	0.0898887	EZH2	http://amigo.geneontology.org/amigo/term/GO:1900006
regulation of epithelial cell proliferation	Gene Ontology	GO:0050678	1	15	0.048072	0.0898887	UHRF1	http://amigo.geneontology.org/amigo/term/GO:0050678
positive regulation of glial cell proliferation	Gene Ontology	GO:0060252	1	15	0.048072	0.0898887	E2F1	http://amigo.geneontology.org/amigo/term/GO:0060252
positive regulation of DNA-binding transcription factor activity	Gene Ontology	GO:0051091	2	112	0.0482921	0.0901395	TFDP1|COPS5	http://amigo.geneontology.org/amigo/term/GO:0051091
cellular response to hypoxia	Gene Ontology	GO:0071456	2	114	0.0498131	0.0927178	DNMT3A|E2F1	http://amigo.geneontology.org/amigo/term/GO:0071456
apoptotic DNA fragmentation	Gene Ontology	GO:0006309	1	16	0.0509992	0.0927178	HMGB2	http://amigo.geneontology.org/amigo/term/GO:0006309
HMG box domain binding	Gene Ontology	GO:0071837	1	16	0.0509992	0.0927178	DLX5	http://amigo.geneontology.org/amigo/term/GO:0071837
eukaryotic translation initiation factor 3 complex	Gene Ontology	GO:0005852	1	16	0.0509992	0.0927178	COPS5	http://amigo.geneontology.org/amigo/term/GO:0005852
regulation of JNK cascade	Gene Ontology	GO:0046328	1	16	0.0509992	0.0927178	COPS5	http://amigo.geneontology.org/amigo/term/GO:0046328
embryonic heart tube development	Gene Ontology	GO:0035050	1	16	0.0509992	0.0927178	NKX2-5	http://amigo.geneontology.org/amigo/term/GO:0035050
regulation of insulin secretion involved in cellular response to glucose stimulus	Gene Ontology	GO:0061178	1	16	0.0509992	0.0927178	HMGN3	http://amigo.geneontology.org/amigo/term/GO:0061178
cellular response to nitric oxide	Gene Ontology	GO:0071732	1	16	0.0509992	0.0927178	HNRNPD	http://amigo.geneontology.org/amigo/term/GO:0071732
ventricular trabecula myocardium morphogenesis	Gene Ontology	GO:0003222	1	16	0.0509992	0.0927178	NKX2-5	http://amigo.geneontology.org/amigo/term/GO:0003222
positive regulation of cellular protein metabolic process	Gene Ontology	GO:0032270	1	16	0.0509992	0.0927178	UHRF1	http://amigo.geneontology.org/amigo/term/GO:0032270
miRNA metabolic process	Gene Ontology	GO:0010586	1	16	0.0509992	0.0927178	RAX	http://amigo.geneontology.org/amigo/term/GO:0010586
nuclear nucleosome	Gene Ontology	GO:0000788	1	16	0.0509992	0.0927178	CENPA	http://amigo.geneontology.org/amigo/term/GO:0000788
histone H2A acetylation	Gene Ontology	GO:0043968	1	16	0.0509992	0.0927178	RUVBL1	http://amigo.geneontology.org/amigo/term/GO:0043968
positive regulation of histone H3-K4 methylation	Gene Ontology	GO:0051571	1	16	0.0509992	0.0927178	BRCA1	http://amigo.geneontology.org/amigo/term/GO:0051571
positive regulation of sodium ion transport	Gene Ontology	GO:0010765	1	16	0.0509992	0.0927178	NKX2-5	http://amigo.geneontology.org/amigo/term/GO:0010765
mitochondrial fusion	Gene Ontology	GO:0008053	1	17	0.0539175	0.0961896	CHCHD3	http://amigo.geneontology.org/amigo/term/GO:0008053
positive regulation of telomere capping	Gene Ontology	GO:1904355	1	17	0.0539175	0.0961896	HNRNPD	http://amigo.geneontology.org/amigo/term/GO:1904355
3'-UTR-mediated mRNA destabilization	Gene Ontology	GO:0061158	1	17	0.0539175	0.0961896	HNRNPD	http://amigo.geneontology.org/amigo/term/GO:0061158
protein ADP-ribosylase activity	Gene Ontology	GO:1990404	1	17	0.0539175	0.0961896	PARP1	http://amigo.geneontology.org/amigo/term/GO:1990404
centrosome duplication	Gene Ontology	GO:0051298	1	17	0.0539175	0.0961896	BRCA2	http://amigo.geneontology.org/amigo/term/GO:0051298
negative regulation of myotube differentiation	Gene Ontology	GO:0010832	1	17	0.0539175	0.0961896	NKX2-5	http://amigo.geneontology.org/amigo/term/GO:0010832
DNA damage response, signal transduction by p53 class mediator	Gene Ontology	GO:0030330	1	17	0.0539175	0.0961896	E2F7	http://amigo.geneontology.org/amigo/term/GO:0030330
regulation of G1/S transition of mitotic cell cycle	Gene Ontology	GO:2000045	1	17	0.0539175	0.0961896	E2F1	http://amigo.geneontology.org/amigo/term/GO:2000045
ribosomal small subunit binding	Gene Ontology	GO:0043024	1	17	0.0539175	0.0961896	NPM1	http://amigo.geneontology.org/amigo/term/GO:0043024
four-way junction DNA binding	Gene Ontology	GO:0000400	1	17	0.0539175	0.0961896	HMGB2	http://amigo.geneontology.org/amigo/term/GO:0000400
thyroid hormone generation	Gene Ontology	GO:0006590	1	17	0.0539175	0.0961896	TTF2	http://amigo.geneontology.org/amigo/term/GO:0006590
protein kinase binding	Gene Ontology	GO:0019901	4	461	0.0557165	0.0984375	FOXM1|NPM1|PARP1|E2F1	http://amigo.geneontology.org/amigo/term/GO:0019901
olfactory bulb development	Gene Ontology	GO:0021772	1	18	0.0568269	0.0984375	LHX2	http://amigo.geneontology.org/amigo/term/GO:0021772
RNA polymerase binding	Gene Ontology	GO:0070063	1	18	0.0568269	0.0984375	BRCA1	http://amigo.geneontology.org/amigo/term/GO:0070063
telencephalon development	Gene Ontology	GO:0021537	1	18	0.0568269	0.0984375	SIX3	http://amigo.geneontology.org/amigo/term/GO:0021537
ribosomal small subunit biogenesis	Gene Ontology	GO:0042274	1	18	0.0568269	0.0984375	NPM1	http://amigo.geneontology.org/amigo/term/GO:0042274
acrosome assembly	Gene Ontology	GO:0001675	1	18	0.0568269	0.0984375	TBPL1	http://amigo.geneontology.org/amigo/term/GO:0001675
nucleosome disassembly	Gene Ontology	GO:0006337	1	18	0.0568269	0.0984375	HMGA1	http://amigo.geneontology.org/amigo/term/GO:0006337
DNA polymerase binding	Gene Ontology	GO:0070182	1	18	0.0568269	0.0984375	RAD51	http://amigo.geneontology.org/amigo/term/GO:0070182
inner mitochondrial membrane organization	Gene Ontology	GO:0007007	1	18	0.0568269	0.0984375	CHCHD3	http://amigo.geneontology.org/amigo/term/GO:0007007
DNA-templated transcription, initiation	Gene Ontology	GO:0006352	1	18	0.0568269	0.0984375	TBPL1	http://amigo.geneontology.org/amigo/term/GO:0006352
retinoid X receptor binding	Gene Ontology	GO:0046965	1	18	0.0568269	0.0984375	HMGA1	http://amigo.geneontology.org/amigo/term/GO:0046965
alternative mRNA splicing, via spliceosome	Gene Ontology	GO:0000380	1	18	0.0568269	0.0984375	SRSF1	http://amigo.geneontology.org/amigo/term/GO:0000380
embryonic digestive tract morphogenesis	Gene Ontology	GO:0048557	1	18	0.0568269	0.0984375	SOX11	http://amigo.geneontology.org/amigo/term/GO:0048557
pharyngeal system development	Gene Ontology	GO:0060037	1	18	0.0568269	0.0984375	NKX2-5	http://amigo.geneontology.org/amigo/term/GO:0060037
positive regulation of histone acetylation	Gene Ontology	GO:0035066	1	18	0.0568269	0.0984375	BRCA1	http://amigo.geneontology.org/amigo/term/GO:0035066
regulation of reactive oxygen species metabolic process	Gene Ontology	GO:2000377	1	18	0.0568269	0.0984375	FOXM1	http://amigo.geneontology.org/amigo/term/GO:2000377
proteoglycan biosynthetic process	Gene Ontology	GO:0030166	1	18	0.0568269	0.0984375	FOXL1	http://amigo.geneontology.org/amigo/term/GO:0030166
ficolin-1-rich granule lumen	Gene Ontology	GO:1904813	2	123	0.0568667	0.0984375	ILF2|XRCC6	http://amigo.geneontology.org/amigo/term/GO:1904813
regulation of double-strand break repair via homologous recombination	Gene Ontology	GO:0010569	1	19	0.0597274	0.101218	RAD51	http://amigo.geneontology.org/amigo/term/GO:0010569
response to vitamin A	Gene Ontology	GO:0033189	1	19	0.0597274	0.101218	DNMT3A	http://amigo.geneontology.org/amigo/term/GO:0033189
innervation	Gene Ontology	GO:0060384	1	19	0.0597274	0.101218	POU4F1	http://amigo.geneontology.org/amigo/term/GO:0060384
core promoter sequence-specific DNA binding	Gene Ontology	GO:0001046	1	19	0.0597274	0.101218	NPM1	http://amigo.geneontology.org/amigo/term/GO:0001046
response to lead ion	Gene Ontology	GO:0010288	1	19	0.0597274	0.101218	DNMT3A	http://amigo.geneontology.org/amigo/term/GO:0010288
positive regulation of myelination	Gene Ontology	GO:0031643	1	19	0.0597274	0.101218	MYRF	http://amigo.geneontology.org/amigo/term/GO:0031643
regulation of centrosome duplication	Gene Ontology	GO:0010824	1	19	0.0597274	0.101218	NPM1	http://amigo.geneontology.org/amigo/term/GO:0010824
negative regulation of cellular senescence	Gene Ontology	GO:2000773	1	19	0.0597274	0.101218	RBL1	http://amigo.geneontology.org/amigo/term/GO:2000773
spinal cord motor neuron differentiation	Gene Ontology	GO:0021522	1	19	0.0597274	0.101218	SOX4	http://amigo.geneontology.org/amigo/term/GO:0021522
female gonad development	Gene Ontology	GO:0008585	1	19	0.0597274	0.101218	BRCA2	http://amigo.geneontology.org/amigo/term/GO:0008585
histone H3 deacetylation	Gene Ontology	GO:0070932	1	19	0.0597274	0.101218	HDAC2	http://amigo.geneontology.org/amigo/term/GO:0070932
negative regulation of transposition	Gene Ontology	GO:0010529	1	19	0.0597274	0.101218	MYBL1	http://amigo.geneontology.org/amigo/term/GO:0010529
DNA demethylation	Gene Ontology	GO:0080111	1	19	0.0597274	0.101218	TET3	http://amigo.geneontology.org/amigo/term/GO:0080111
chromosome	Gene Ontology	GO:0005694	2	127	0.0601072	0.101697	BRCA1|TET3	http://amigo.geneontology.org/amigo/term/GO:0005694
histone-lysine N-methyltransferase activity	Gene Ontology	GO:0018024	1	20	0.0626191	0.103772	EZH2	http://amigo.geneontology.org/amigo/term/GO:0018024
histone H3-K4 trimethylation	Gene Ontology	GO:0080182	1	20	0.0626191	0.103772	TET3	http://amigo.geneontology.org/amigo/term/GO:0080182
positive regulation of proteolysis	Gene Ontology	GO:0045862	1	20	0.0626191	0.103772	HDAC2	http://amigo.geneontology.org/amigo/term/GO:0045862
positive regulation of cardiac muscle hypertrophy	Gene Ontology	GO:0010613	1	20	0.0626191	0.103772	PARP1	http://amigo.geneontology.org/amigo/term/GO:0010613
oocyte maturation	Gene Ontology	GO:0001556	1	20	0.0626191	0.103772	BRCA2	http://amigo.geneontology.org/amigo/term/GO:0001556
DNA methylation involved in gamete generation	Gene Ontology	GO:0043046	1	20	0.0626191	0.103772	DNMT3A	http://amigo.geneontology.org/amigo/term/GO:0043046
exon-exon junction complex	Gene Ontology	GO:0035145	1	20	0.0626191	0.103772	SRSF1	http://amigo.geneontology.org/amigo/term/GO:0035145
positive regulation of transcription initiation from RNA polymerase II promoter	Gene Ontology	GO:0060261	1	20	0.0626191	0.103772	NKX2-5	http://amigo.geneontology.org/amigo/term/GO:0060261
regulation of cardiac muscle contraction	Gene Ontology	GO:0055117	1	20	0.0626191	0.103772	NKX2-5	http://amigo.geneontology.org/amigo/term/GO:0055117
cellular glucose homeostasis	Gene Ontology	GO:0001678	1	20	0.0626191	0.103772	FOXK2	http://amigo.geneontology.org/amigo/term/GO:0001678
signal transduction involved in regulation of gene expression	Gene Ontology	GO:0023019	1	20	0.0626191	0.103772	PARP1	http://amigo.geneontology.org/amigo/term/GO:0023019
middle ear morphogenesis	Gene Ontology	GO:0042474	1	20	0.0626191	0.103772	RAX	http://amigo.geneontology.org/amigo/term/GO:0042474
NuA4 histone acetyltransferase complex	Gene Ontology	GO:0035267	1	20	0.0626191	0.103772	RUVBL1	http://amigo.geneontology.org/amigo/term/GO:0035267
SH3 domain binding	Gene Ontology	GO:0017124	2	131	0.0634098	0.104916	PTTG1|KHDRBS1	http://amigo.geneontology.org/amigo/term/GO:0017124
G2/M transition of mitotic cell cycle	Gene Ontology	GO:0000086	2	133	0.0650837	0.106312	KHDRBS1|FOXM1	http://amigo.geneontology.org/amigo/term/GO:0000086
negative regulation of cardiac muscle cell apoptotic process	Gene Ontology	GO:0010667	1	21	0.065502	0.106312	NKX2-5	http://amigo.geneontology.org/amigo/term/GO:0010667
neural crest cell development	Gene Ontology	GO:0014032	1	21	0.065502	0.106312	SOX11	http://amigo.geneontology.org/amigo/term/GO:0014032
nucleotide-excision repair, DNA incision, 3'-to lesion	Gene Ontology	GO:0006295	1	21	0.065502	0.106312	PARP1	http://amigo.geneontology.org/amigo/term/GO:0006295
nucleocytoplasmic transport	Gene Ontology	GO:0006913	1	21	0.065502	0.106312	NPM1	http://amigo.geneontology.org/amigo/term/GO:0006913
import into nucleus	Gene Ontology	GO:0051170	1	21	0.065502	0.106312	HTATIP2	http://amigo.geneontology.org/amigo/term/GO:0051170
dopaminergic neuron differentiation	Gene Ontology	GO:0071542	1	21	0.065502	0.106312	EN1	http://amigo.geneontology.org/amigo/term/GO:0071542
nucleotide-excision repair, DNA duplex unwinding	Gene Ontology	GO:0000717	1	21	0.065502	0.106312	PARP1	http://amigo.geneontology.org/amigo/term/GO:0000717
regulation of smoothened signaling pathway	Gene Ontology	GO:0008589	1	21	0.065502	0.106312	ZIC1	http://amigo.geneontology.org/amigo/term/GO:0008589
mRNA splice site selection	Gene Ontology	GO:0006376	1	21	0.065502	0.106312	SRSF1	http://amigo.geneontology.org/amigo/term/GO:0006376
nucleotide-excision repair, preincision complex stabilization	Gene Ontology	GO:0006293	1	21	0.065502	0.106312	PARP1	http://amigo.geneontology.org/amigo/term/GO:0006293
tissue homeostasis	Gene Ontology	GO:0001894	1	21	0.065502	0.106312	BARD1	http://amigo.geneontology.org/amigo/term/GO:0001894
protein heterodimerization activity	Gene Ontology	GO:0046982	3	297	0.0655711	0.106312	SIM2|CENPA|BARD1	http://amigo.geneontology.org/amigo/term/GO:0046982
macrophage differentiation	Gene Ontology	GO:0030225	1	22	0.068376	0.109499	PARP1	http://amigo.geneontology.org/amigo/term/GO:0030225
positive regulation of neural precursor cell proliferation	Gene Ontology	GO:2000179	1	22	0.068376	0.109499	LHX2	http://amigo.geneontology.org/amigo/term/GO:2000179
positive regulation of translational initiation	Gene Ontology	GO:0045948	1	22	0.068376	0.109499	KHDRBS1	http://amigo.geneontology.org/amigo/term/GO:0045948
response to light stimulus	Gene Ontology	GO:0009416	1	22	0.068376	0.109499	ELK1	http://amigo.geneontology.org/amigo/term/GO:0009416
negative regulation of reactive oxygen species metabolic process	Gene Ontology	GO:2000378	1	22	0.068376	0.109499	BRCA1	http://amigo.geneontology.org/amigo/term/GO:2000378
RNA catabolic process	Gene Ontology	GO:0006401	1	22	0.068376	0.109499	HNRNPD	http://amigo.geneontology.org/amigo/term/GO:0006401
negative regulation of neurogenesis	Gene Ontology	GO:0050768	1	22	0.068376	0.109499	LHX2	http://amigo.geneontology.org/amigo/term/GO:0050768
oxidoreductase activity	Gene Ontology	GO:0016491	2	137	0.0684758	0.109499	HR|HTATIP2	http://amigo.geneontology.org/amigo/term/GO:0016491
response to lipopolysaccharide	Gene Ontology	GO:0032496	2	137	0.0684758	0.109499	HMGB2|HDAC2	http://amigo.geneontology.org/amigo/term/GO:0032496
negative regulation of neuron apoptotic process	Gene Ontology	GO:0043524	2	138	0.0693328	0.1107	POU4F1|EN1	http://amigo.geneontology.org/amigo/term/GO:0043524
maternal process involved in female pregnancy	Gene Ontology	GO:0060135	1	23	0.0712413	0.111541	KLF1	http://amigo.geneontology.org/amigo/term/GO:0060135
developmental growth	Gene Ontology	GO:0048589	1	23	0.0712413	0.111541	DMBX1	http://amigo.geneontology.org/amigo/term/GO:0048589
R-SMAD binding	Gene Ontology	GO:0070412	1	23	0.0712413	0.111541	PARP1	http://amigo.geneontology.org/amigo/term/GO:0070412
regulation of Wnt signaling pathway	Gene Ontology	GO:0030111	1	23	0.0712413	0.111541	FOXL1	http://amigo.geneontology.org/amigo/term/GO:0030111
poly(A) binding	Gene Ontology	GO:0008143	1	23	0.0712413	0.111541	KHDRBS1	http://amigo.geneontology.org/amigo/term/GO:0008143
transcription coactivator binding	Gene Ontology	GO:0001223	1	23	0.0712413	0.111541	TEAD2	http://amigo.geneontology.org/amigo/term/GO:0001223
regulation of transforming growth factor beta receptor signaling pathway	Gene Ontology	GO:0017015	1	23	0.0712413	0.111541	SOX11	http://amigo.geneontology.org/amigo/term/GO:0017015
inflammatory response to antigenic stimulus	Gene Ontology	GO:0002437	1	23	0.0712413	0.111541	HMGB2	http://amigo.geneontology.org/amigo/term/GO:0002437
RNA polymerase II core promoter sequence-specific DNA binding	Gene Ontology	GO:0000979	1	23	0.0712413	0.111541	EZH2	http://amigo.geneontology.org/amigo/term/GO:0000979
positive regulation of osteoclast differentiation	Gene Ontology	GO:0045672	1	23	0.0712413	0.111541	POU4F1	http://amigo.geneontology.org/amigo/term/GO:0045672
positive regulation of oligodendrocyte differentiation	Gene Ontology	GO:0048714	1	23	0.0712413	0.111541	HDAC2	http://amigo.geneontology.org/amigo/term/GO:0048714
signaling adaptor activity	Gene Ontology	GO:0035591	1	23	0.0712413	0.111541	KHDRBS1	http://amigo.geneontology.org/amigo/term/GO:0035591
transcription elongation factor complex	Gene Ontology	GO:0008023	1	23	0.0712413	0.111541	TTF2	http://amigo.geneontology.org/amigo/term/GO:0008023
cell population proliferation	Gene Ontology	GO:0008283	2	142	0.0727961	0.113746	DLX5|E2F8	http://amigo.geneontology.org/amigo/term/GO:0008283
centrosome	Gene Ontology	GO:0005813	4	506	0.0728666	0.113746	BRCA2|NPM1|TGIF2|E2F1	http://amigo.geneontology.org/amigo/term/GO:0005813
endocrine pancreas development	Gene Ontology	GO:0031018	1	24	0.0740979	0.114813	SOX4	http://amigo.geneontology.org/amigo/term/GO:0031018
site of DNA damage	Gene Ontology	GO:0090734	1	24	0.0740979	0.114813	PARP1	http://amigo.geneontology.org/amigo/term/GO:0090734
cochlea morphogenesis	Gene Ontology	GO:0090103	1	24	0.0740979	0.114813	GRHL3	http://amigo.geneontology.org/amigo/term/GO:0090103
cellular response to fatty acid	Gene Ontology	GO:0071398	1	24	0.0740979	0.114813	E2F1	http://amigo.geneontology.org/amigo/term/GO:0071398
protein-lysine N-methyltransferase activity	Gene Ontology	GO:0016279	1	24	0.0740979	0.114813	EZH2	http://amigo.geneontology.org/amigo/term/GO:0016279
protein ADP-ribosylation	Gene Ontology	GO:0006471	1	25	0.0769457	0.117834	PARP1	http://amigo.geneontology.org/amigo/term/GO:0006471
global genome nucleotide-excision repair	Gene Ontology	GO:0070911	1	25	0.0769457	0.117834	PARP1	http://amigo.geneontology.org/amigo/term/GO:0070911
positive regulation of collagen biosynthetic process	Gene Ontology	GO:0032967	1	25	0.0769457	0.117834	HDAC2	http://amigo.geneontology.org/amigo/term/GO:0032967
establishment of skin barrier	Gene Ontology	GO:0061436	1	25	0.0769457	0.117834	GRHL3	http://amigo.geneontology.org/amigo/term/GO:0061436
M band	Gene Ontology	GO:0031430	1	25	0.0769457	0.117834	ENO1	http://amigo.geneontology.org/amigo/term/GO:0031430
cellular response to zinc ion	Gene Ontology	GO:0071294	1	25	0.0769457	0.117834	PARP1	http://amigo.geneontology.org/amigo/term/GO:0071294
cellular response to interleukin-4	Gene Ontology	GO:0071353	1	25	0.0769457	0.117834	MCM2	http://amigo.geneontology.org/amigo/term/GO:0071353
positive regulation of innate immune response	Gene Ontology	GO:0045089	1	25	0.0769457	0.117834	HMGB2	http://amigo.geneontology.org/amigo/term/GO:0045089
poly(U) RNA binding	Gene Ontology	GO:0008266	1	26	0.0797849	0.120424	KHDRBS1	http://amigo.geneontology.org/amigo/term/GO:0008266
regulation of DNA-binding transcription factor activity	Gene Ontology	GO:0051090	1	26	0.0797849	0.120424	POU4F1	http://amigo.geneontology.org/amigo/term/GO:0051090
mRNA 3'-UTR AU-rich region binding	Gene Ontology	GO:0035925	1	26	0.0797849	0.120424	HNRNPD	http://amigo.geneontology.org/amigo/term/GO:0035925
response to electrical stimulus	Gene Ontology	GO:0051602	1	26	0.0797849	0.120424	HNRNPD	http://amigo.geneontology.org/amigo/term/GO:0051602
regulation of glucose metabolic process	Gene Ontology	GO:0010906	1	26	0.0797849	0.120424	FOXK2	http://amigo.geneontology.org/amigo/term/GO:0010906
TBP-class protein binding	Gene Ontology	GO:0017025	1	26	0.0797849	0.120424	RUVBL1	http://amigo.geneontology.org/amigo/term/GO:0017025
proximal/distal pattern formation	Gene Ontology	GO:0009954	1	26	0.0797849	0.120424	EN1	http://amigo.geneontology.org/amigo/term/GO:0009954
nucleosome binding	Gene Ontology	GO:0031491	1	26	0.0797849	0.120424	EED	http://amigo.geneontology.org/amigo/term/GO:0031491
replication fork	Gene Ontology	GO:0005657	1	26	0.0797849	0.120424	UHRF1	http://amigo.geneontology.org/amigo/term/GO:0005657
pigmentation	Gene Ontology	GO:0043473	1	26	0.0797849	0.120424	EN1	http://amigo.geneontology.org/amigo/term/GO:0043473
pituitary gland development	Gene Ontology	GO:0021983	1	27	0.0826154	0.123452	SIX3	http://amigo.geneontology.org/amigo/term/GO:0021983
positive regulation of protein localization to nucleus	Gene Ontology	GO:1900182	1	27	0.0826154	0.123452	PARP1	http://amigo.geneontology.org/amigo/term/GO:1900182
axon extension	Gene Ontology	GO:0048675	1	27	0.0826154	0.123452	LHX2	http://amigo.geneontology.org/amigo/term/GO:0048675
positive regulation of viral transcription	Gene Ontology	GO:0050434	1	27	0.0826154	0.123452	NELFCD	http://amigo.geneontology.org/amigo/term/GO:0050434
adult walking behavior	Gene Ontology	GO:0007628	1	27	0.0826154	0.123452	ZIC1	http://amigo.geneontology.org/amigo/term/GO:0007628
embryonic pattern specification	Gene Ontology	GO:0009880	1	27	0.0826154	0.123452	SIM2	http://amigo.geneontology.org/amigo/term/GO:0009880
ribosomal large subunit biogenesis	Gene Ontology	GO:0042273	1	27	0.0826154	0.123452	NPM1	http://amigo.geneontology.org/amigo/term/GO:0042273
positive regulation of mitotic nuclear division	Gene Ontology	GO:0045840	1	28	0.0854372	0.125523	DMRT1	http://amigo.geneontology.org/amigo/term/GO:0045840
mRNA cis splicing, via spliceosome	Gene Ontology	GO:0045292	1	28	0.0854372	0.125523	SRSF1	http://amigo.geneontology.org/amigo/term/GO:0045292
gamma-tubulin binding	Gene Ontology	GO:0043015	1	28	0.0854372	0.125523	BRCA2	http://amigo.geneontology.org/amigo/term/GO:0043015
nucleotide-excision repair, preincision complex assembly	Gene Ontology	GO:0006294	1	28	0.0854372	0.125523	PARP1	http://amigo.geneontology.org/amigo/term/GO:0006294
outflow tract septum morphogenesis	Gene Ontology	GO:0003148	1	28	0.0854372	0.125523	NKX2-5	http://amigo.geneontology.org/amigo/term/GO:0003148
protein methylation	Gene Ontology	GO:0006479	1	28	0.0854372	0.125523	PRMT3	http://amigo.geneontology.org/amigo/term/GO:0006479
positive regulation of vascular endothelial growth factor production	Gene Ontology	GO:0010575	1	28	0.0854372	0.125523	BRCA1	http://amigo.geneontology.org/amigo/term/GO:0010575
NAD+ ADP-ribosyltransferase activity	Gene Ontology	GO:0003950	1	28	0.0854372	0.125523	PARP1	http://amigo.geneontology.org/amigo/term/GO:0003950
positive regulation of neurogenesis	Gene Ontology	GO:0050769	1	28	0.0854372	0.125523	SOX11	http://amigo.geneontology.org/amigo/term/GO:0050769
hair follicle morphogenesis	Gene Ontology	GO:0031069	1	28	0.0854372	0.125523	TTF2	http://amigo.geneontology.org/amigo/term/GO:0031069
condensed nuclear chromosome	Gene Ontology	GO:0000794	1	28	0.0854372	0.125523	RAD51	http://amigo.geneontology.org/amigo/term/GO:0000794
replication fork processing	Gene Ontology	GO:0031297	1	29	0.0882505	0.128398	RAD51	http://amigo.geneontology.org/amigo/term/GO:0031297
nuclear chromosome	Gene Ontology	GO:0000228	1	29	0.0882505	0.128398	RAD51	http://amigo.geneontology.org/amigo/term/GO:0000228
intrinsic apoptotic signaling pathway in response to DNA damage by p53 class mediator	Gene Ontology	GO:0042771	1	29	0.0882505	0.128398	BRCA2	http://amigo.geneontology.org/amigo/term/GO:0042771
embryonic hindlimb morphogenesis	Gene Ontology	GO:0035116	1	29	0.0882505	0.128398	ALX3	http://amigo.geneontology.org/amigo/term/GO:0035116
positive regulation of DNA replication	Gene Ontology	GO:0045740	1	29	0.0882505	0.128398	CACYBP	http://amigo.geneontology.org/amigo/term/GO:0045740
endochondral ossification	Gene Ontology	GO:0001958	1	29	0.0882505	0.128398	DLX5	http://amigo.geneontology.org/amigo/term/GO:0001958
beta-catenin-TCF complex assembly	Gene Ontology	GO:1904837	1	29	0.0882505	0.128398	RUVBL1	http://amigo.geneontology.org/amigo/term/GO:1904837
RNA splicing	Gene Ontology	GO:0008380	2	160	0.0890339	0.129179	NONO|TTF2	http://amigo.geneontology.org/amigo/term/GO:0008380
MLL1 complex	Gene Ontology	GO:0071339	1	30	0.0910552	0.130132	RUVBL1	http://amigo.geneontology.org/amigo/term/GO:0071339
response to nicotine	Gene Ontology	GO:0035094	1	30	0.0910552	0.130132	HDAC2	http://amigo.geneontology.org/amigo/term/GO:0035094
cyclin binding	Gene Ontology	GO:0030332	1	30	0.0910552	0.130132	XRCC6	http://amigo.geneontology.org/amigo/term/GO:0030332
respiratory gaseous exchange by respiratory system	Gene Ontology	GO:0007585	1	30	0.0910552	0.130132	TLX3	http://amigo.geneontology.org/amigo/term/GO:0007585
positive regulation of DNA binding	Gene Ontology	GO:0043388	1	30	0.0910552	0.130132	HMGB2	http://amigo.geneontology.org/amigo/term/GO:0043388
base-excision repair	Gene Ontology	GO:0006284	1	30	0.0910552	0.130132	HMGA1	http://amigo.geneontology.org/amigo/term/GO:0006284
protein tyrosine kinase binding	Gene Ontology	GO:1990782	1	30	0.0910552	0.130132	KHDRBS1	http://amigo.geneontology.org/amigo/term/GO:1990782
cristae formation	Gene Ontology	GO:0042407	1	30	0.0910552	0.130132	CHCHD3	http://amigo.geneontology.org/amigo/term/GO:0042407
dendrite membrane	Gene Ontology	GO:0032590	1	30	0.0910552	0.130132	FOXM1	http://amigo.geneontology.org/amigo/term/GO:0032590
reciprocal meiotic recombination	Gene Ontology	GO:0007131	1	30	0.0910552	0.130132	RAD51	http://amigo.geneontology.org/amigo/term/GO:0007131
establishment of mitotic spindle orientation	Gene Ontology	GO:0000132	1	30	0.0910552	0.130132	CENPA	http://amigo.geneontology.org/amigo/term/GO:0000132
aging	Gene Ontology	GO:0007568	2	163	0.0918368	0.13107	CACYBP|DNMT3A	http://amigo.geneontology.org/amigo/term/GO:0007568
positive regulation of mitotic cell cycle	Gene Ontology	GO:0045931	1	31	0.0938513	0.133041	BRCA2	http://amigo.geneontology.org/amigo/term/GO:0045931
protein kinase inhibitor activity	Gene Ontology	GO:0004860	1	31	0.0938513	0.133041	NPM1	http://amigo.geneontology.org/amigo/term/GO:0004860
positive regulation of DNA repair	Gene Ontology	GO:0045739	1	31	0.0938513	0.133041	BRCA1	http://amigo.geneontology.org/amigo/term/GO:0045739
face morphogenesis	Gene Ontology	GO:0060325	1	31	0.0938513	0.133041	DLX5	http://amigo.geneontology.org/amigo/term/GO:0060325
thyroid hormone receptor binding	Gene Ontology	GO:0046966	1	31	0.0938513	0.133041	HMGN3	http://amigo.geneontology.org/amigo/term/GO:0046966
histone acetyltransferase complex	Gene Ontology	GO:0000123	1	32	0.0966389	0.134806	DPF1	http://amigo.geneontology.org/amigo/term/GO:0000123
liver regeneration	Gene Ontology	GO:0097421	1	32	0.0966389	0.134806	EZH2	http://amigo.geneontology.org/amigo/term/GO:0097421
embryonic cranial skeleton morphogenesis	Gene Ontology	GO:0048701	1	32	0.0966389	0.134806	ALX3	http://amigo.geneontology.org/amigo/term/GO:0048701
DNA damage checkpoint	Gene Ontology	GO:0000077	1	32	0.0966389	0.134806	E2F1	http://amigo.geneontology.org/amigo/term/GO:0000077
positive regulation of gene expression, epigenetic	Gene Ontology	GO:0045815	1	32	0.0966389	0.134806	DEK	http://amigo.geneontology.org/amigo/term/GO:0045815
regulation of angiogenesis	Gene Ontology	GO:0045765	1	32	0.0966389	0.134806	HTATIP2	http://amigo.geneontology.org/amigo/term/GO:0045765
positive regulation of G1/S transition of mitotic cell cycle	Gene Ontology	GO:1900087	1	32	0.0966389	0.134806	TFDP1	http://amigo.geneontology.org/amigo/term/GO:1900087
positive regulation of erythrocyte differentiation	Gene Ontology	GO:0045648	1	32	0.0966389	0.134806	HMGB2	http://amigo.geneontology.org/amigo/term/GO:0045648
positive regulation of interferon-beta production	Gene Ontology	GO:0032728	1	32	0.0966389	0.134806	HMGB2	http://amigo.geneontology.org/amigo/term/GO:0032728
cellular response to ionizing radiation	Gene Ontology	GO:0071479	1	32	0.0966389	0.134806	RAD51	http://amigo.geneontology.org/amigo/term/GO:0071479
cochlea development	Gene Ontology	GO:0090102	1	32	0.0966389	0.134806	MCM2	http://amigo.geneontology.org/amigo/term/GO:0090102
miRNA binding	Gene Ontology	GO:0035198	1	32	0.0966389	0.134806	SOX4	http://amigo.geneontology.org/amigo/term/GO:0035198
response to amphetamine	Gene Ontology	GO:0001975	1	33	0.0994179	0.137043	HDAC2	http://amigo.geneontology.org/amigo/term/GO:0001975
cyclin-dependent protein serine/threonine kinase regulator activity	Gene Ontology	GO:0016538	1	33	0.0994179	0.137043	MCM2	http://amigo.geneontology.org/amigo/term/GO:0016538
skeletal system morphogenesis	Gene Ontology	GO:0048705	1	33	0.0994179	0.137043	RAX	http://amigo.geneontology.org/amigo/term/GO:0048705
glycolytic process	Gene Ontology	GO:0006096	1	33	0.0994179	0.137043	ENO1	http://amigo.geneontology.org/amigo/term/GO:0006096
spleen development	Gene Ontology	GO:0048536	1	33	0.0994179	0.137043	NKX2-5	http://amigo.geneontology.org/amigo/term/GO:0048536
limb development	Gene Ontology	GO:0060173	1	33	0.0994179	0.137043	RAX	http://amigo.geneontology.org/amigo/term/GO:0060173
helicase activity	Gene Ontology	GO:0004386	1	33	0.0994179	0.137043	TTF2	http://amigo.geneontology.org/amigo/term/GO:0004386
cellular response to BMP stimulus	Gene Ontology	GO:0071773	1	33	0.0994179	0.137043	DLX5	http://amigo.geneontology.org/amigo/term/GO:0071773
chemoattractant activity	Gene Ontology	GO:0042056	1	33	0.0994179	0.137043	HMGB2	http://amigo.geneontology.org/amigo/term/GO:0042056
ribonucleoprotein complex binding	Gene Ontology	GO:0043021	1	34	0.102189	0.139942	EZH2	http://amigo.geneontology.org/amigo/term/GO:0043021
positive regulation of BMP signaling pathway	Gene Ontology	GO:0030513	1	34	0.102189	0.139942	SOX11	http://amigo.geneontology.org/amigo/term/GO:0030513
positive regulation of cell death	Gene Ontology	GO:0010942	1	34	0.102189	0.139942	DNMT3A	http://amigo.geneontology.org/amigo/term/GO:0010942
cysteine-type endopeptidase inhibitor activity	Gene Ontology	GO:0004869	1	34	0.102189	0.139942	PTTG1	http://amigo.geneontology.org/amigo/term/GO:0004869
regulation of cell differentiation	Gene Ontology	GO:0045595	1	34	0.102189	0.139942	TCFL5	http://amigo.geneontology.org/amigo/term/GO:0045595
regulation of cholesterol biosynthetic process	Gene Ontology	GO:0045540	1	35	0.104951	0.142978	NFYA	http://amigo.geneontology.org/amigo/term/GO:0045540
positive regulation of intrinsic apoptotic signaling pathway	Gene Ontology	GO:2001244	1	35	0.104951	0.142978	RAX	http://amigo.geneontology.org/amigo/term/GO:2001244
cellular response to nerve growth factor stimulus	Gene Ontology	GO:1990090	1	35	0.104951	0.142978	E2F1	http://amigo.geneontology.org/amigo/term/GO:1990090
disordered domain specific binding	Gene Ontology	GO:0097718	1	36	0.107704	0.145971	TEAD2	http://amigo.geneontology.org/amigo/term/GO:0097718
COP9 signalosome	Gene Ontology	GO:0008180	1	36	0.107704	0.145971	COPS5	http://amigo.geneontology.org/amigo/term/GO:0008180
nucleotide-excision repair, DNA incision, 5'-to lesion	Gene Ontology	GO:0006296	1	36	0.107704	0.145971	PARP1	http://amigo.geneontology.org/amigo/term/GO:0006296
T cell differentiation	Gene Ontology	GO:0030217	1	36	0.107704	0.145971	SOX4	http://amigo.geneontology.org/amigo/term/GO:0030217
nuclear envelope	Gene Ontology	GO:0005635	2	182	0.110156	0.148923	HTATIP2|PARP1	http://amigo.geneontology.org/amigo/term/GO:0005635
hair follicle development	Gene Ontology	GO:0001942	1	37	0.11045	0.148923	LHX2	http://amigo.geneontology.org/amigo/term/GO:0001942
nucleotide-excision repair, DNA incision	Gene Ontology	GO:0033683	1	37	0.11045	0.148923	PARP1	http://amigo.geneontology.org/amigo/term/GO:0033683
RNA polymerase II general transcription initiation factor activity	Gene Ontology	GO:0016251	1	37	0.11045	0.148923	TBPL1	http://amigo.geneontology.org/amigo/term/GO:0016251
protein stabilization	Gene Ontology	GO:0050821	2	183	0.111146	0.149668	RAX|SOX4	http://amigo.geneontology.org/amigo/term/GO:0050821
ADP binding	Gene Ontology	GO:0043531	1	38	0.113187	0.151638	RUVBL1	http://amigo.geneontology.org/amigo/term/GO:0043531
protein O-linked glycosylation	Gene Ontology	GO:0006493	1	38	0.113187	0.151638	TET3	http://amigo.geneontology.org/amigo/term/GO:0006493
sarcomere organization	Gene Ontology	GO:0045214	1	38	0.113187	0.151638	NKX2-5	http://amigo.geneontology.org/amigo/term/GO:0045214
dendritic shaft	Gene Ontology	GO:0043198	1	38	0.113187	0.151638	FOXM1	http://amigo.geneontology.org/amigo/term/GO:0043198
small-subunit processome	Gene Ontology	GO:0032040	1	39	0.115915	0.154308	PDCD11	http://amigo.geneontology.org/amigo/term/GO:0032040
cell projection organization	Gene Ontology	GO:0030030	1	39	0.115915	0.154308	E2F5	http://amigo.geneontology.org/amigo/term/GO:0030030
heart morphogenesis	Gene Ontology	GO:0003007	1	39	0.115915	0.154308	NKX2-5	http://amigo.geneontology.org/amigo/term/GO:0003007
NAD binding	Gene Ontology	GO:0051287	1	39	0.115915	0.154308	PARP1	http://amigo.geneontology.org/amigo/term/GO:0051287
nucleotide-excision repair	Gene Ontology	GO:0006289	1	39	0.115915	0.154308	BRCA2	http://amigo.geneontology.org/amigo/term/GO:0006289
termination of RNA polymerase II transcription	Gene Ontology	GO:0006369	1	40	0.118636	0.157331	TTF2	http://amigo.geneontology.org/amigo/term/GO:0006369
chromatin silencing	Gene Ontology	GO:0006342	1	40	0.118636	0.157331	EED	http://amigo.geneontology.org/amigo/term/GO:0006342
positive regulation of protein import into nucleus	Gene Ontology	GO:0042307	1	40	0.118636	0.157331	ZIC1	http://amigo.geneontology.org/amigo/term/GO:0042307
lens development in camera-type eye	Gene Ontology	GO:0002088	1	41	0.121347	0.159516	SIX3	http://amigo.geneontology.org/amigo/term/GO:0002088
cellular response to amyloid-beta	Gene Ontology	GO:1904646	1	41	0.121347	0.159516	PARP1	http://amigo.geneontology.org/amigo/term/GO:1904646
transferase activity	Gene Ontology	GO:0016740	1	41	0.121347	0.159516	TRIM16	http://amigo.geneontology.org/amigo/term/GO:0016740
response to starvation	Gene Ontology	GO:0042594	1	41	0.121347	0.159516	FOXK2	http://amigo.geneontology.org/amigo/term/GO:0042594
SH2 domain binding	Gene Ontology	GO:0042169	1	41	0.121347	0.159516	KHDRBS1	http://amigo.geneontology.org/amigo/term/GO:0042169
mitotic spindle assembly	Gene Ontology	GO:0090307	1	41	0.121347	0.159516	MYBL2	http://amigo.geneontology.org/amigo/term/GO:0090307
dendrite development	Gene Ontology	GO:0016358	1	42	0.124051	0.161652	HDAC2	http://amigo.geneontology.org/amigo/term/GO:0016358
embryonic skeletal system morphogenesis	Gene Ontology	GO:0048704	1	42	0.124051	0.161652	SOX11	http://amigo.geneontology.org/amigo/term/GO:0048704
camera-type eye development	Gene Ontology	GO:0043010	1	42	0.124051	0.161652	RAX	http://amigo.geneontology.org/amigo/term/GO:0043010
positive regulation of insulin secretion	Gene Ontology	GO:0032024	1	42	0.124051	0.161652	SOX4	http://amigo.geneontology.org/amigo/term/GO:0032024
fatty acid biosynthetic process	Gene Ontology	GO:0006633	1	42	0.124051	0.161652	BRCA1	http://amigo.geneontology.org/amigo/term/GO:0006633
regulation of cytokinesis	Gene Ontology	GO:0032465	1	42	0.124051	0.161652	BRCA2	http://amigo.geneontology.org/amigo/term/GO:0032465
estrogen receptor binding	Gene Ontology	GO:0030331	1	42	0.124051	0.161652	PARP1	http://amigo.geneontology.org/amigo/term/GO:0030331
regulation of apoptotic process	Gene Ontology	GO:0042981	2	197	0.125234	0.162991	ALX3|BRCA1	http://amigo.geneontology.org/amigo/term/GO:0042981
positive chemotaxis	Gene Ontology	GO:0050918	1	43	0.126747	0.164551	HMGB2	http://amigo.geneontology.org/amigo/term/GO:0050918
eye development	Gene Ontology	GO:0001654	1	43	0.126747	0.164551	SIX3	http://amigo.geneontology.org/amigo/term/GO:0001654
mRNA binding	Gene Ontology	GO:0003729	2	200	0.128308	0.166372	KHDRBS1|SRSF1	http://amigo.geneontology.org/amigo/term/GO:0003729
response to retinoic acid	Gene Ontology	GO:0032526	1	44	0.129434	0.166801	TRIM16	http://amigo.geneontology.org/amigo/term/GO:0032526
transcription factor TFIID complex	Gene Ontology	GO:0005669	1	44	0.129434	0.166801	TBPL1	http://amigo.geneontology.org/amigo/term/GO:0005669
regulation of protein phosphorylation	Gene Ontology	GO:0001932	1	44	0.129434	0.166801	RAD51	http://amigo.geneontology.org/amigo/term/GO:0001932
cardiac muscle contraction	Gene Ontology	GO:0060048	1	44	0.129434	0.166801	NKX2-5	http://amigo.geneontology.org/amigo/term/GO:0060048
thymus development	Gene Ontology	GO:0048538	1	44	0.129434	0.166801	TTF2	http://amigo.geneontology.org/amigo/term/GO:0048538
neurogenesis	Gene Ontology	GO:0022008	1	45	0.132113	0.169008	PRDM13	http://amigo.geneontology.org/amigo/term/GO:0022008
skeletal muscle cell differentiation	Gene Ontology	GO:0035914	1	45	0.132113	0.169008	SOX11	http://amigo.geneontology.org/amigo/term/GO:0035914
gluconeogenesis	Gene Ontology	GO:0006094	1	45	0.132113	0.169008	ENO1	http://amigo.geneontology.org/amigo/term/GO:0006094
long-term synaptic potentiation	Gene Ontology	GO:0060291	1	45	0.132113	0.169008	FOXM1	http://amigo.geneontology.org/amigo/term/GO:0060291
anatomical structure development	Gene Ontology	GO:0048856	1	45	0.132113	0.169008	SIX3	http://amigo.geneontology.org/amigo/term/GO:0048856
regulation of mitotic cell cycle	Gene Ontology	GO:0007346	1	46	0.134784	0.171379	RBL1	http://amigo.geneontology.org/amigo/term/GO:0007346
outflow tract morphogenesis	Gene Ontology	GO:0003151	1	46	0.134784	0.171379	SOX11	http://amigo.geneontology.org/amigo/term/GO:0003151
negative regulation of fat cell differentiation	Gene Ontology	GO:0045599	1	46	0.134784	0.171379	E2F1	http://amigo.geneontology.org/amigo/term/GO:0045599
RNA metabolic process	Gene Ontology	GO:0016070	1	46	0.134784	0.171379	HNRNPD	http://amigo.geneontology.org/amigo/term/GO:0016070
forebrain development	Gene Ontology	GO:0030900	1	46	0.134784	0.171379	E2F1	http://amigo.geneontology.org/amigo/term/GO:0030900
negative regulation of Wnt signaling pathway	Gene Ontology	GO:0030178	1	47	0.137446	0.174553	SIX3	http://amigo.geneontology.org/amigo/term/GO:0030178
erythrocyte differentiation	Gene Ontology	GO:0030218	1	48	0.140101	0.177067	KLF1	http://amigo.geneontology.org/amigo/term/GO:0030218
positive regulation of fibroblast proliferation	Gene Ontology	GO:0048146	1	48	0.140101	0.177067	E2F1	http://amigo.geneontology.org/amigo/term/GO:0048146
translation initiation factor activity	Gene Ontology	GO:0003743	1	48	0.140101	0.177067	COPS5	http://amigo.geneontology.org/amigo/term/GO:0003743
phosphatase binding	Gene Ontology	GO:0019902	1	49	0.142747	0.179922	CHCHD3	http://amigo.geneontology.org/amigo/term/GO:0019902
magnesium ion binding	Gene Ontology	GO:0000287	2	214	0.142874	0.179922	ENO1|FOXK2	http://amigo.geneontology.org/amigo/term/GO:0000287
neuron development	Gene Ontology	GO:0048666	1	50	0.145386	0.181992	EN1	http://amigo.geneontology.org/amigo/term/GO:0048666
positive regulation of tumor necrosis factor production	Gene Ontology	GO:0032760	1	50	0.145386	0.181992	HDAC2	http://amigo.geneontology.org/amigo/term/GO:0032760
negative regulation of autophagy	Gene Ontology	GO:0010507	1	50	0.145386	0.181992	FOXK2	http://amigo.geneontology.org/amigo/term/GO:0010507
interstrand cross-link repair	Gene Ontology	GO:0036297	1	50	0.145386	0.181992	RAD51	http://amigo.geneontology.org/amigo/term/GO:0036297
positive regulation of protein serine/threonine kinase activity	Gene Ontology	GO:0071902	1	50	0.145386	0.181992	EZH2	http://amigo.geneontology.org/amigo/term/GO:0071902
social behavior	Gene Ontology	GO:0035176	1	51	0.148016	0.184844	EN1	http://amigo.geneontology.org/amigo/term/GO:0035176
methyltransferase activity	Gene Ontology	GO:0008168	1	51	0.148016	0.184844	PRMT3	http://amigo.geneontology.org/amigo/term/GO:0008168
mitotic cytokinesis	Gene Ontology	GO:0000281	1	52	0.150638	0.186564	CENPA	http://amigo.geneontology.org/amigo/term/GO:0000281
positive regulation of neuron apoptotic process	Gene Ontology	GO:0043525	1	52	0.150638	0.186564	MYBL2	http://amigo.geneontology.org/amigo/term/GO:0043525
enzyme activator activity	Gene Ontology	GO:0008047	1	52	0.150638	0.186564	RAX	http://amigo.geneontology.org/amigo/term/GO:0008047
serine-type peptidase activity	Gene Ontology	GO:0008236	1	52	0.150638	0.186564	E2F1	http://amigo.geneontology.org/amigo/term/GO:0008236
nuclear receptor transcription coactivator activity	Gene Ontology	GO:0030374	1	52	0.150638	0.186564	HMGA1	http://amigo.geneontology.org/amigo/term/GO:0030374
ribosome binding	Gene Ontology	GO:0043022	1	52	0.150638	0.186564	PRMT3	http://amigo.geneontology.org/amigo/term/GO:0043022
positive regulation of type I interferon production	Gene Ontology	GO:0032481	1	52	0.150638	0.186564	XRCC6	http://amigo.geneontology.org/amigo/term/GO:0032481
cellular response to cytokine stimulus	Gene Ontology	GO:0071345	1	53	0.153253	0.188909	POU4F1	http://amigo.geneontology.org/amigo/term/GO:0071345
positive regulation of protein kinase activity	Gene Ontology	GO:0045860	1	53	0.153253	0.188909	XRCC6	http://amigo.geneontology.org/amigo/term/GO:0045860
regulation of cardiac conduction	Gene Ontology	GO:1903779	1	53	0.153253	0.188909	NKX2-5	http://amigo.geneontology.org/amigo/term/GO:1903779
regulation of catalytic activity	Gene Ontology	GO:0050790	1	53	0.153253	0.188909	PARP1	http://amigo.geneontology.org/amigo/term/GO:0050790
regulation of cyclin-dependent protein serine/threonine kinase activity	Gene Ontology	GO:0000079	1	55	0.158457	0.193281	MCM2	http://amigo.geneontology.org/amigo/term/GO:0000079
extracellular vesicle	Gene Ontology	GO:1903561	1	55	0.158457	0.193281	E2F1	http://amigo.geneontology.org/amigo/term/GO:1903561
tertiary granule lumen	Gene Ontology	GO:1904724	1	55	0.158457	0.193281	ILF2	http://amigo.geneontology.org/amigo/term/GO:1904724
IRE1-mediated unfolded protein response	Gene Ontology	GO:0036498	1	55	0.158457	0.193281	HDGF	http://amigo.geneontology.org/amigo/term/GO:0036498
cellular response to heat	Gene Ontology	GO:0034605	1	55	0.158457	0.193281	HDAC2	http://amigo.geneontology.org/amigo/term/GO:0034605
chromosome, telomeric region	Gene Ontology	GO:0000781	1	55	0.158457	0.193281	EZH2	http://amigo.geneontology.org/amigo/term/GO:0000781
embryonic digit morphogenesis	Gene Ontology	GO:0042733	1	55	0.158457	0.193281	HDAC2	http://amigo.geneontology.org/amigo/term/GO:0042733
transcription repressor complex	Gene Ontology	GO:0017053	1	55	0.158457	0.193281	HDGF	http://amigo.geneontology.org/amigo/term/GO:0017053
response to calcium ion	Gene Ontology	GO:0051592	1	55	0.158457	0.193281	HNRNPD	http://amigo.geneontology.org/amigo/term/GO:0051592
cellular response to transforming growth factor beta stimulus	Gene Ontology	GO:0071560	1	56	0.161048	0.196213	HDAC2	http://amigo.geneontology.org/amigo/term/GO:0071560
odontogenesis of dentin-containing tooth	Gene Ontology	GO:0042475	1	57	0.16363	0.198667	HDAC2	http://amigo.geneontology.org/amigo/term/GO:0042475
positive regulation of interleukin-1 beta production	Gene Ontology	GO:0032731	1	57	0.16363	0.198667	TRIM16	http://amigo.geneontology.org/amigo/term/GO:0032731
RNA export from nucleus	Gene Ontology	GO:0006405	1	57	0.16363	0.198667	SRSF1	http://amigo.geneontology.org/amigo/term/GO:0006405
regulation of gene expression	Gene Ontology	GO:0010468	2	235	0.165325	0.200493	TCF19|PRDM13	http://amigo.geneontology.org/amigo/term/GO:0010468
mRNA 3'-end processing	Gene Ontology	GO:0031124	1	59	0.168772	0.20373	SRSF1	http://amigo.geneontology.org/amigo/term/GO:0031124
RNA polymerase II activating transcription factor binding	Gene Ontology	GO:0001102	1	59	0.168772	0.20373	RBL1	http://amigo.geneontology.org/amigo/term/GO:0001102
perinuclear region of cytoplasm	Gene Ontology	GO:0048471	4	697	0.170083	0.205077	HMGB2|RAD51|RAX|COPS5	http://amigo.geneontology.org/amigo/term/GO:0048471
positive regulation of osteoblast differentiation	Gene Ontology	GO:0045669	1	60	0.17133	0.205636	SOX11	http://amigo.geneontology.org/amigo/term/GO:0045669
axon terminus	Gene Ontology	GO:0043679	1	60	0.17133	0.205636	ELK1	http://amigo.geneontology.org/amigo/term/GO:0043679
nucleotide binding	Gene Ontology	GO:0000166	1	60	0.17133	0.205636	HDGF	http://amigo.geneontology.org/amigo/term/GO:0000166
cellular response to glucose stimulus	Gene Ontology	GO:0071333	1	60	0.17133	0.205636	SOX4	http://amigo.geneontology.org/amigo/term/GO:0071333
regulation of growth	Gene Ontology	GO:0040008	1	61	0.173882	0.207511	RUVBL1	http://amigo.geneontology.org/amigo/term/GO:0040008
positive regulation of MAP kinase activity	Gene Ontology	GO:0043406	1	61	0.173882	0.207511	EZH2	http://amigo.geneontology.org/amigo/term/GO:0043406
negative regulation of neuron projection development	Gene Ontology	GO:0010977	1	61	0.173882	0.207511	HDAC2	http://amigo.geneontology.org/amigo/term/GO:0010977
response to estrogen	Gene Ontology	GO:0043627	1	61	0.173882	0.207511	BRCA1	http://amigo.geneontology.org/amigo/term/GO:0043627
heat shock protein binding	Gene Ontology	GO:0031072	1	61	0.173882	0.207511	HDAC2	http://amigo.geneontology.org/amigo/term/GO:0031072
excitatory postsynaptic potential	Gene Ontology	GO:0060079	1	62	0.176425	0.20983	FOXM1	http://amigo.geneontology.org/amigo/term/GO:0060079
specific granule lumen	Gene Ontology	GO:0035580	1	62	0.176425	0.20983	ILF2	http://amigo.geneontology.org/amigo/term/GO:0035580
somatic stem cell population maintenance	Gene Ontology	GO:0035019	1	63	0.17896	0.211407	SOX4	http://amigo.geneontology.org/amigo/term/GO:0035019
retinoid metabolic process	Gene Ontology	GO:0001523	1	63	0.17896	0.211407	E2F1	http://amigo.geneontology.org/amigo/term/GO:0001523
synapse assembly	Gene Ontology	GO:0007416	1	63	0.17896	0.211407	POU4F1	http://amigo.geneontology.org/amigo/term/GO:0007416
regulation of translation	Gene Ontology	GO:0006417	1	63	0.17896	0.211407	ZNF706	http://amigo.geneontology.org/amigo/term/GO:0006417
metallopeptidase activity	Gene Ontology	GO:0008237	1	63	0.17896	0.211407	COPS5	http://amigo.geneontology.org/amigo/term/GO:0008237
heart looping	Gene Ontology	GO:0001947	1	63	0.17896	0.211407	NKX2-5	http://amigo.geneontology.org/amigo/term/GO:0001947
hippocampus development	Gene Ontology	GO:0021766	1	64	0.181488	0.213911	EZH2	http://amigo.geneontology.org/amigo/term/GO:0021766
SCF ubiquitin ligase complex	Gene Ontology	GO:0019005	1	64	0.181488	0.213911	CACYBP	http://amigo.geneontology.org/amigo/term/GO:0019005
meiotic cell cycle	Gene Ontology	GO:0051321	1	65	0.184008	0.216396	RAD51	http://amigo.geneontology.org/amigo/term/GO:0051321
circadian regulation of gene expression	Gene Ontology	GO:0032922	1	66	0.186521	0.219104	HDAC2	http://amigo.geneontology.org/amigo/term/GO:0032922
cell chemotaxis	Gene Ontology	GO:0060326	1	67	0.189026	0.221798	HMGB2	http://amigo.geneontology.org/amigo/term/GO:0060326
protein ubiquitination	Gene Ontology	GO:0016567	3	486	0.190943	0.223798	BRCA1|UHRF1|BARD1	http://amigo.geneontology.org/amigo/term/GO:0016567
positive regulation of tyrosine phosphorylation of STAT protein	Gene Ontology	GO:0042531	1	68	0.191523	0.223977	HDAC2	http://amigo.geneontology.org/amigo/term/GO:0042531
cerebral cortex development	Gene Ontology	GO:0021987	1	70	0.196494	0.229535	LHX2	http://amigo.geneontology.org/amigo/term/GO:0021987
molecular adaptor activity	Gene Ontology	GO:0060090	1	71	0.198968	0.232166	CHCHD3	http://amigo.geneontology.org/amigo/term/GO:0060090
positive regulation of protein ubiquitination	Gene Ontology	GO:0031398	1	72	0.201435	0.234004	BRCA1	http://amigo.geneontology.org/amigo/term/GO:0031398
transcription-coupled nucleotide-excision repair	Gene Ontology	GO:0006283	1	72	0.201435	0.234004	COPS5	http://amigo.geneontology.org/amigo/term/GO:0006283
chromosome segregation	Gene Ontology	GO:0007059	1	72	0.201435	0.234004	BRCA1	http://amigo.geneontology.org/amigo/term/GO:0007059
drug binding	Gene Ontology	GO:0008144	1	72	0.201435	0.234004	HMGB2	http://amigo.geneontology.org/amigo/term/GO:0008144
positive regulation of endothelial cell proliferation	Gene Ontology	GO:0001938	1	73	0.203894	0.236076	HMGB2	http://amigo.geneontology.org/amigo/term/GO:0001938
positive regulation of protein catabolic process	Gene Ontology	GO:0045732	1	73	0.203894	0.236076	BARD1	http://amigo.geneontology.org/amigo/term/GO:0045732
transcription elongation from RNA polymerase II promoter	Gene Ontology	GO:0006368	1	74	0.206346	0.238388	NELFCD	http://amigo.geneontology.org/amigo/term/GO:0006368
regulation of actin cytoskeleton organization	Gene Ontology	GO:0032956	1	75	0.20879	0.240682	GRHL3	http://amigo.geneontology.org/amigo/term/GO:0032956
cell body	Gene Ontology	GO:0044297	1	76	0.211227	0.242957	CACYBP	http://amigo.geneontology.org/amigo/term/GO:0044297
liver development	Gene Ontology	GO:0001889	1	76	0.211227	0.242957	HNRNPD	http://amigo.geneontology.org/amigo/term/GO:0001889
protein localization	Gene Ontology	GO:0008104	1	77	0.213656	0.244945	NPM1	http://amigo.geneontology.org/amigo/term/GO:0008104
cytoplasmic ribonucleoprotein granule	Gene Ontology	GO:0036464	1	77	0.213656	0.244945	BARD1	http://amigo.geneontology.org/amigo/term/GO:0036464
axonogenesis	Gene Ontology	GO:0007409	1	78	0.216078	0.247452	POU4F1	http://amigo.geneontology.org/amigo/term/GO:0007409
cell morphogenesis	Gene Ontology	GO:0000902	1	81	0.223299	0.25461	DMRT1	http://amigo.geneontology.org/amigo/term/GO:0000902
cellular response to calcium ion	Gene Ontology	GO:0071277	1	81	0.223299	0.25461	CACYBP	http://amigo.geneontology.org/amigo/term/GO:0071277
defense response to Gram-negative bacterium	Gene Ontology	GO:0050829	1	81	0.223299	0.25461	HMGB2	http://amigo.geneontology.org/amigo/term/GO:0050829
anaphase-promoting complex-dependent catabolic process	Gene Ontology	GO:0031145	1	82	0.225692	0.256779	PTTG1	http://amigo.geneontology.org/amigo/term/GO:0031145
positive regulation of catalytic activity	Gene Ontology	GO:0043085	1	82	0.225692	0.256779	RAX	http://amigo.geneontology.org/amigo/term/GO:0043085
intracellular membrane-bounded organelle	Gene Ontology	GO:0043231	4	788	0.22709	0.25809	TEAD2|E2F5|KIN|FOXK2	http://amigo.geneontology.org/amigo/term/GO:0043231
lung development	Gene Ontology	GO:0030324	1	83	0.228077	0.258931	SIM2	http://amigo.geneontology.org/amigo/term/GO:0030324
ubiquitin-dependent protein catabolic process	Gene Ontology	GO:0006511	2	292	0.228677	0.259332	PTTG1|UHRF1	http://amigo.geneontology.org/amigo/term/GO:0006511
positive regulation of nucleic acid-templated transcription	Gene Ontology	GO:1903508	1	84	0.230454	0.260784	RUVBL1	http://amigo.geneontology.org/amigo/term/GO:1903508
multicellular organism growth	Gene Ontology	GO:0035264	1	84	0.230454	0.260784	EN1	http://amigo.geneontology.org/amigo/term/GO:0035264
ubiquitin protein ligase binding	Gene Ontology	GO:0031625	2	294	0.230939	0.261051	CACYBP|BRCA1	http://amigo.geneontology.org/amigo/term/GO:0031625
BMP signaling pathway	Gene Ontology	GO:0030509	1	85	0.232825	0.262334	DLX5	http://amigo.geneontology.org/amigo/term/GO:0030509
peptidase activity	Gene Ontology	GO:0008233	1	85	0.232825	0.262334	MYRF	http://amigo.geneontology.org/amigo/term/GO:0008233
catalytic step 2 spliceosome	Gene Ontology	GO:0071013	1	86	0.235188	0.264713	SRSF1	http://amigo.geneontology.org/amigo/term/GO:0071013
ATPase binding	Gene Ontology	GO:0051117	1	88	0.239893	0.269719	RUVBL1	http://amigo.geneontology.org/amigo/term/GO:0051117
transcription coregulator activity	Gene Ontology	GO:0003712	1	89	0.242235	0.271479	HR	http://amigo.geneontology.org/amigo/term/GO:0003712
wound healing	Gene Ontology	GO:0042060	1	89	0.242235	0.271479	GRHL3	http://amigo.geneontology.org/amigo/term/GO:0042060
muscle organ development	Gene Ontology	GO:0007517	1	89	0.242235	0.271479	TEAD4	http://amigo.geneontology.org/amigo/term/GO:0007517
cadherin binding	Gene Ontology	GO:0045296	2	305	0.243405	0.272499	ENO1|RUVBL1	http://amigo.geneontology.org/amigo/term/GO:0045296
positive regulation of GTPase activity	Gene Ontology	GO:0043547	2	307	0.245675	0.274747	EZH2|GRHL3	http://amigo.geneontology.org/amigo/term/GO:0043547
mitochondrion organization	Gene Ontology	GO:0007005	1	91	0.246897	0.27582	PARP1	http://amigo.geneontology.org/amigo/term/GO:0007005
innate immune response	Gene Ontology	GO:0045087	3	558	0.248581	0.277405	NONO|HMGB2|XRCC6	http://amigo.geneontology.org/amigo/term/GO:0045087
secretory granule	Gene Ontology	GO:0030141	1	92	0.249217	0.27782	BRCA2	http://amigo.geneontology.org/amigo/term/GO:0030141
macroautophagy	Gene Ontology	GO:0016236	1	93	0.25153	0.278917	MTERF3	http://amigo.geneontology.org/amigo/term/GO:0016236
spliceosomal complex	Gene Ontology	GO:0005681	1	93	0.25153	0.278917	TTF2	http://amigo.geneontology.org/amigo/term/GO:0005681
male gonad development	Gene Ontology	GO:0008584	1	93	0.25153	0.278917	HMGB2	http://amigo.geneontology.org/amigo/term/GO:0008584
kidney development	Gene Ontology	GO:0001822	1	95	0.256136	0.283724	SOX11	http://amigo.geneontology.org/amigo/term/GO:0001822
anterior/posterior pattern specification	Gene Ontology	GO:0009952	1	96	0.258428	0.285659	OTX1	http://amigo.geneontology.org/amigo/term/GO:0009952
transforming growth factor beta receptor signaling pathway	Gene Ontology	GO:0007179	1	96	0.258428	0.285659	PARP1	http://amigo.geneontology.org/amigo/term/GO:0007179
defense response to Gram-positive bacterium	Gene Ontology	GO:0050830	1	97	0.260713	0.287277	HMGB2	http://amigo.geneontology.org/amigo/term/GO:0050830
kinase binding	Gene Ontology	GO:0019900	1	97	0.260713	0.287277	BARD1	http://amigo.geneontology.org/amigo/term/GO:0019900
cellular response to insulin stimulus	Gene Ontology	GO:0032869	1	97	0.260713	0.287277	PARP1	http://amigo.geneontology.org/amigo/term/GO:0032869
mRNA export from nucleus	Gene Ontology	GO:0006406	1	101	0.269784	0.296649	SRSF1	http://amigo.geneontology.org/amigo/term/GO:0006406
protein N-terminus binding	Gene Ontology	GO:0047485	1	104	0.276514	0.303731	PARP1	http://amigo.geneontology.org/amigo/term/GO:0047485
neuron projection	Gene Ontology	GO:0043005	2	336	0.278641	0.30554	CACYBP|POU4F1	http://amigo.geneontology.org/amigo/term/GO:0043005
protein homooligomerization	Gene Ontology	GO:0051260	1	105	0.278744	0.30554	FOXM1	http://amigo.geneontology.org/amigo/term/GO:0051260
metalloendopeptidase activity	Gene Ontology	GO:0004222	1	106	0.280967	0.307335	COPS5	http://amigo.geneontology.org/amigo/term/GO:0004222
osteoblast differentiation	Gene Ontology	GO:0001649	1	106	0.280967	0.307335	DLX5	http://amigo.geneontology.org/amigo/term/GO:0001649
protease binding	Gene Ontology	GO:0002020	1	107	0.283183	0.309436	BRCA2	http://amigo.geneontology.org/amigo/term/GO:0002020
thiol-dependent ubiquitin-specific protease activity	Gene Ontology	GO:0004843	1	109	0.287595	0.313604	COPS5	http://amigo.geneontology.org/amigo/term/GO:0004843
neuron migration	Gene Ontology	GO:0001764	1	110	0.289791	0.315572	TLX3	http://amigo.geneontology.org/amigo/term/GO:0001764
cell division	Gene Ontology	GO:0051301	2	346	0.290001	0.315572	PTTG1|RUVBL1	http://amigo.geneontology.org/amigo/term/GO:0051301
regulation of mRNA stability	Gene Ontology	GO:0043488	1	111	0.29198	0.317396	HNRNPD	http://amigo.geneontology.org/amigo/term/GO:0043488
protein-containing complex binding	Gene Ontology	GO:0044877	2	349	0.293406	0.318616	KHDRBS1|XRCC6	http://amigo.geneontology.org/amigo/term/GO:0044877
ATP binding	Gene Ontology	GO:0005524	6	1463	0.297949	0.323215	RUVBL1|TTF2|MCM5|MCM2|RAD51|XRCC6	http://amigo.geneontology.org/amigo/term/GO:0005524
secretory granule lumen	Gene Ontology	GO:0034774	1	114	0.298508	0.323486	XRCC6	http://amigo.geneontology.org/amigo/term/GO:0034774
unfolded protein binding	Gene Ontology	GO:0051082	1	115	0.30067	0.325158	NPM1	http://amigo.geneontology.org/amigo/term/GO:0051082
glucose homeostasis	Gene Ontology	GO:0042593	1	115	0.30067	0.325158	SOX4	http://amigo.geneontology.org/amigo/term/GO:0042593
neuron projection development	Gene Ontology	GO:0031175	1	116	0.302826	0.327152	POU4F1	http://amigo.geneontology.org/amigo/term/GO:0031175
cellular response to tumor necrosis factor	Gene Ontology	GO:0071356	1	125	0.321936	0.34637	BRCA1	http://amigo.geneontology.org/amigo/term/GO:0071356
negative regulation of cell growth	Gene Ontology	GO:0030308	1	125	0.321936	0.34637	ENO1	http://amigo.geneontology.org/amigo/term/GO:0030308
translational initiation	Gene Ontology	GO:0006413	1	126	0.324026	0.348262	COPS5	http://amigo.geneontology.org/amigo/term/GO:0006413
cell cycle arrest	Gene Ontology	GO:0007050	1	130	0.332326	0.356452	BARD1	http://amigo.geneontology.org/amigo/term/GO:0007050
positive regulation of angiogenesis	Gene Ontology	GO:0045766	1	131	0.334386	0.358295	BRCA1	http://amigo.geneontology.org/amigo/term/GO:0045766
synaptic vesicle	Gene Ontology	GO:0008021	1	133	0.338485	0.362317	COPS5	http://amigo.geneontology.org/amigo/term/GO:0008021
animal organ morphogenesis	Gene Ontology	GO:0009887	1	134	0.340525	0.364129	E2F5	http://amigo.geneontology.org/amigo/term/GO:0009887
lipid metabolic process	Gene Ontology	GO:0006629	1	140	0.352637	0.375168	E2F1	http://amigo.geneontology.org/amigo/term/GO:0006629
rRNA processing	Gene Ontology	GO:0006364	1	141	0.354634	0.376911	PDCD11	http://amigo.geneontology.org/amigo/term/GO:0006364
sensory perception of sound	Gene Ontology	GO:0007605	1	144	0.360588	0.382851	ZNF354A	http://amigo.geneontology.org/amigo/term/GO:0007605
nucleic acid binding	Gene Ontology	GO:0003676	1	145	0.362561	0.384557	NONO	http://amigo.geneontology.org/amigo/term/GO:0003676
negative regulation of endopeptidase activity	Gene Ontology	GO:0010951	1	149	0.370391	0.392385	PTTG1	http://amigo.geneontology.org/amigo/term/GO:0010951
focal adhesion	Gene Ontology	GO:0005925	2	418	0.37069	0.392385	NPM1|HMGA1	http://amigo.geneontology.org/amigo/term/GO:0005925
cellular response to lipopolysaccharide	Gene Ontology	GO:0071222	1	158	0.387663	0.409113	HMGB2	http://amigo.geneontology.org/amigo/term/GO:0071222
microtubule cytoskeleton	Gene Ontology	GO:0015630	1	158	0.387663	0.409113	MCM2	http://amigo.geneontology.org/amigo/term/GO:0015630
positive regulation of NF-kappaB transcription factor activity	Gene Ontology	GO:0051092	1	159	0.389553	0.410695	NPM1	http://amigo.geneontology.org/amigo/term/GO:0051092
dendritic spine	Gene Ontology	GO:0043197	1	162	0.395188	0.415383	FOXM1	http://amigo.geneontology.org/amigo/term/GO:0043197
growth factor activity	Gene Ontology	GO:0008083	1	162	0.395188	0.415383	HDGF	http://amigo.geneontology.org/amigo/term/GO:0008083
heparin binding	Gene Ontology	GO:0008201	1	163	0.397055	0.416927	HDGF	http://amigo.geneontology.org/amigo/term/GO:0008201
mitochondrial outer membrane	Gene Ontology	GO:0005741	1	166	0.402621	0.422349	MTERF3	http://amigo.geneontology.org/amigo/term/GO:0005741
protein autophosphorylation	Gene Ontology	GO:0046777	1	170	0.409963	0.429622	HTATIP2	http://amigo.geneontology.org/amigo/term/GO:0046777
blood coagulation	Gene Ontology	GO:0007596	1	173	0.415411	0.434463	HDAC2	http://amigo.geneontology.org/amigo/term/GO:0007596
translation	Gene Ontology	GO:0006412	1	173	0.415411	0.434463	COPS5	http://amigo.geneontology.org/amigo/term/GO:0006412
T cell receptor signaling pathway	Gene Ontology	GO:0050852	1	174	0.417216	0.435916	KHDRBS1	http://amigo.geneontology.org/amigo/term/GO:0050852
negative regulation of canonical Wnt signaling pathway	Gene Ontology	GO:0090090	1	176	0.420809	0.439233	NKX2-5	http://amigo.geneontology.org/amigo/term/GO:0090090
neutrophil degranulation	Gene Ontology	GO:0043312	2	482	0.439316	0.457185	ILF2|XRCC6	http://amigo.geneontology.org/amigo/term/GO:0043312
oxidation-reduction process	Gene Ontology	GO:0055114	2	525	0.483111	0.50127	HR|HTATIP2	http://amigo.geneontology.org/amigo/term/GO:0055114
axon guidance	Gene Ontology	GO:0007411	1	222	0.49765	0.515845	LHX2	http://amigo.geneontology.org/amigo/term/GO:0007411
ATPase activity	Gene Ontology	GO:0016887	1	229	0.508421	0.526489	RUVBL1	http://amigo.geneontology.org/amigo/term/GO:0016887
cell migration	Gene Ontology	GO:0016477	1	232	0.512967	0.529628	TTF2	http://amigo.geneontology.org/amigo/term/GO:0016477
angiogenesis	Gene Ontology	GO:0001525	1	238	0.521934	0.538356	HTATIP2	http://amigo.geneontology.org/amigo/term/GO:0001525
postsynaptic density	Gene Ontology	GO:0014069	1	251	0.540804	0.557272	FOXM1	http://amigo.geneontology.org/amigo/term/GO:0014069
lysosome	Gene Ontology	GO:0005764	1	262	0.556192	0.572567	GLMP	http://amigo.geneontology.org/amigo/term/GO:0005764
intracellular protein transport	Gene Ontology	GO:0006886	1	273	0.57107	0.587306	NPM1	http://amigo.geneontology.org/amigo/term/GO:0006886
ubiquitin protein ligase activity	Gene Ontology	GO:0061630	1	286	0.588015	0.604141	UHRF1	http://amigo.geneontology.org/amigo/term/GO:0061630
signal transduction	Gene Ontology	GO:0007165	3	1013	0.607312	0.622747	HDGF|DEK|NPM1	http://amigo.geneontology.org/amigo/term/GO:0007165
lysosomal membrane	Gene Ontology	GO:0005765	1	318	0.626951	0.642257	GLMP	http://amigo.geneontology.org/amigo/term/GO:0005765
post-translational protein modification	Gene Ontology	GO:0043687	1	342	0.653737	0.669044	COPS5	http://amigo.geneontology.org/amigo/term/GO:0043687
signaling receptor binding	Gene Ontology	GO:0005102	1	353	0.665368	0.680283	SIX3	http://amigo.geneontology.org/amigo/term/GO:0005102
protein serine/threonine kinase activity	Gene Ontology	GO:0004674	1	357	0.6695	0.683177	HTATIP2	http://amigo.geneontology.org/amigo/term/GO:0004674
intracellular signal transduction	Gene Ontology	GO:0035556	1	369	0.681597	0.694502	DMRT1	http://amigo.geneontology.org/amigo/term/GO:0035556
collagen-containing extracellular matrix	Gene Ontology	GO:0062023	1	370	0.682585	0.694502	HDGF	http://amigo.geneontology.org/amigo/term/GO:0062023
mitochondrial matrix	Gene Ontology	GO:0005759	1	370	0.682585	0.694502	RAD51	http://amigo.geneontology.org/amigo/term/GO:0005759
neuronal cell body	Gene Ontology	GO:0043025	1	376	0.688449	0.69979	ELK1	http://amigo.geneontology.org/amigo/term/GO:0043025
mitochondrial inner membrane	Gene Ontology	GO:0005743	1	385	0.697045	0.707841	CHCHD3	http://amigo.geneontology.org/amigo/term/GO:0005743
cytoskeleton	Gene Ontology	GO:0005856	1	406	0.716198	0.726588	FOXM1	http://amigo.geneontology.org/amigo/term/GO:0005856
extracellular space	Gene Ontology	GO:0005615	4	1572	0.718472	0.72819	ENO1|HDGF|E2F1|HMGB2	http://amigo.geneontology.org/amigo/term/GO:0005615
dendrite	Gene Ontology	GO:0030425	1	420	0.728294	0.736722	ELK1	http://amigo.geneontology.org/amigo/term/GO:0030425
synapse	Gene Ontology	GO:0045202	1	420	0.728294	0.736722	HNRNPD	http://amigo.geneontology.org/amigo/term/GO:0045202
immune response	Gene Ontology	GO:0006955	1	427	0.734149	0.741929	RAX	http://amigo.geneontology.org/amigo/term/GO:0006955
proteolysis	Gene Ontology	GO:0006508	1	434	0.739879	0.747	E2F1	http://amigo.geneontology.org/amigo/term/GO:0006508
protein phosphorylation	Gene Ontology	GO:0006468	1	451	0.75329	0.759809	RAX	http://amigo.geneontology.org/amigo/term/GO:0006468
extracellular region	Gene Ontology	GO:0005576	4	1843	0.82469	0.831027	HDGF|ILF2|E2F1|XRCC6	http://amigo.geneontology.org/amigo/term/GO:0005576
biological_process	Gene Ontology	GO:0008150	1	594	0.842087	0.847744	HMGN3	http://amigo.geneontology.org/amigo/term/GO:0008150
cell surface	Gene Ontology	GO:0009986	1	598	0.844049	0.848904	ENO1	http://amigo.geneontology.org/amigo/term/GO:0009986
extracellular exosome	Gene Ontology	GO:0070062	4	2085	0.889572	0.893833	CACYBP|ENO1|RUVBL1|CHCHD3	http://amigo.geneontology.org/amigo/term/GO:0070062
endoplasmic reticulum membrane	Gene Ontology	GO:0005789	1	942	0.94705	0.949766	MYRF	http://amigo.geneontology.org/amigo/term/GO:0005789
Golgi apparatus	Gene Ontology	GO:0005794	1	1002	0.956186	0.958013	MYRF	http://amigo.geneontology.org/amigo/term/GO:0005794
integral component of membrane	Gene Ontology	GO:0016021	2	3643	0.999897	0.999961	MYRF|GLMP	http://amigo.geneontology.org/amigo/term/GO:0016021
plasma membrane	Gene Ontology	GO:0005886	3	4619	0.999961	0.999961	BRCA1|ENO1|TRIM16	http://amigo.geneontology.org/amigo/term/GO:0005886
