# Supplementary material for: Identification of Key Transcription Factors and Immune Infiltration Patterns Associated With Breast Cancer Prognosis Using WGCNA and Cox Regression Analysis
Source: Front Oncol. 2021 Dec 21;11:742792. doi: 10.3389/fonc.2021.742792 (PMC8724129; doi:10.3389/fonc.2021.742792)
Supplement: Supplementary file 6 [file Table_5.xlsx]

## Sheet: TF-targets_gene
TF	Target
COPS5	CDKN1B
COPS5	VEGFA
HDAC2	ALOX5
HDAC2	APAF1
HDAC2	BMP7
HDAC2	CAD
HDAC2	CCL2
HDAC2	CCNE1
HDAC2	CD1D
HDAC2	CDH1
HDAC2	CDKN1A
HDAC2	COL1A2
HDAC2	CXCL8
HDAC2	CXCL8
HDAC2	2021-12-01
HDAC2	DNMT1
HDAC2	GRM2
HDAC2	IGF1
HDAC2	KLF4
HDAC2	MUC5AC
HDAC2	MYC
HDAC2	MYCN
HDAC2	PHB
HDAC2	SNAI2
HDAC2	SP1
HDAC2	TGFBR2
HDAC2	TNFSF10
HDAC2	TP63
HDAC2	TWIST1
HDAC2	VEGFA
HNRNPD	KLF2
NONO	MIA
PTMA	CDKN1A
PTMA	IDO1
PTMA	IDO2
PTMA	TLR9
SIM2	BCL2
SIM2	CASP3
SIM2	PRKN
TBPL1	NF1
